# Supplementary material for: A Chemoinformatics Investigation of Spectral and Quantum Chemistry Patterns for Discovering New Drug Leads from Natural Products Targeting the PD-1/PD-L1 Immune Checkpoint, with a Particular Focus on Naturally Occurring Marine Products
Source: Mar Drugs. 2025 Jun 10;23(6):247. doi: 10.3390/md23060247 (PMC12194479; doi:10.3390/md23060247)
Supplement: Supplementary file 1 [file marinedrugs-23-00247-s001.zip]

Archive with 1 entries (1 files):
- marinedrugs-3682661-supplementary.xlsx
