# Supplementary material for: A Chemoinformatics Investigation of Spectral and Quantum Chemistry Patterns for Discovering New Drug Leads from Natural Products Targeting the PD-1/PD-L1 Immune Checkpoint, with a Particular Focus on Naturally Occurring Marine Products
Source: Mar Drugs. 2025 Jun 10;23(6):247. doi: 10.3390/md23060247 (PMC12194479; doi:10.3390/md23060247)
Supplement: Supplementary file 1 [file marinedrugs-23-00247-s001.zip › marinedrugs-3682661-supplementary.xlsx]

## Sheet: Table S1
#	PUBCHEM_CID	PUBCHEM_AID	SMILES	Assay	Year	Experimental IC50 (M)	pIC50	Predicted ΔGB (kcal/mol)
87	PubChem_164617335	AID_1777326	[H]N([H])C(=O)N1C([H])([H])C([H])([H])N(C([H])([H])c2c([H])c([H])c(c([H])c2OC([H])([H])[H])-c2c([H])c([H])c([H])c(c2Cl)-c2c([H])c([H])c3OC([H])([H])C([H])([H])Oc3c2[H])C([H])([H])C1([H])[H]	Inhibition of human PD1/PDL1 protein-protein interaction assessed as undissociated complex after 2 hrs by HTRF assay	2021	1e-09	-9	-13.8867
75	PubChem_164618664	AID_1759136	[H]O[C@@]1([H])C([H])([H])N(C([H])([H])c2c([H])c([H])c3c(nsc3c2[H])N([H])c2c([H])c([H])c([H])c(c2Cl)-c2c([H])c([H])c3OC([H])([H])C([H])([H])Oc3c2[H])C([H])([H])C1([H])[H]	Inhibition of Tag2-PD-1/Tag1-PDL-1 (unknown origin) interaction incubated for 15 mins by TR-FRET assay	2021	1.064e-07	-6.97306	-12.9763
43	PubChem_164620565	AID_1759136	[H]O[C@]1(C([H])([H])[H])C([H])([H])N(C([H])([H])c2c([H])c([H])c3c(nsc3c2[H])N([H])c2c([H])c([H])c([H])c(c2Cl)-c2c([H])c([H])c3OC([H])([H])C([H])([H])Oc3c2[H])C([H])([H])C1([H])[H]	Inhibition of Tag2-PD-1/Tag1-PDL-1 (unknown origin) interaction incubated for 15 mins by TR-FRET assay	2021	9.87e-08	-7.00568	-12.9723
101	PubChem_164611876	AID_1759136	[H]O[C@]1([H])C([H])([H])N(C([H])([H])c2c([H])c([H])c3c(nsc3c2[H])N([H])c2c([H])c([H])c([H])c(c2Cl)-c2c([H])c([H])c3OC([H])([H])C([H])([H])Oc3c2[H])C([H])([H])C1([H])[H]	Inhibition of Tag2-PD-1/Tag1-PDL-1 (unknown origin) interaction incubated for 15 mins by TR-FRET assay	2021	1.092e-07	-6.96178	-12.8967
186	PubChem_164617347	AID_1759136	[H]OC(=O)[C@]([H])(N([H])C([H])([H])c1c([H])c([H])c2c(nsc2c1[H])N([H])c1c([H])c([H])c([H])c(c1Cl)-c1c([H])c([H])c2OC([H])([H])C([H])([H])Oc2c1[H])C([H])([H])[H]	Inhibition of Tag2-PD-1/Tag1-PDL-1 (unknown origin) interaction incubated for 15 mins by TR-FRET assay	2021	4.34e-08	-7.36251	-12.8557
58	PubChem_164624436	AID_1769611	[H]OC([H])([H])C([H])([H])N([H])C([H])([H])c1c([H])c([H])c(c([H])c1[H])-c1c([H])c([H])c([H])c(-c2c([H])c([H])c3OC([H])([H])C([H])([H])Oc3c2[H])c1C([H])([H])[H]	Inhibition of Tag2-PD1/Tag1-PD-L1 (unknown origin) protein-protein interaction preincubated for 15 mins followed by addition of anti-Tag1-Eu3+ and anti-Tag2-XL665 measured after 2 hrs in dark by HTRF assay	2021	1.62e-08	-7.79048	-12.84
163	PubChem_164623329	AID_1759136	[H]OC(=O)[C@]1([H])N(C([H])([H])c2c([H])c([H])c3c(nsc3c2[H])N([H])c2c([H])c([H])c([H])c(c2Cl)-c2c([H])c([H])c3OC([H])([H])C([H])([H])Oc3c2[H])C([H])([H])C([H])([H])C1([H])[H]	Inhibition of Tag2-PD-1/Tag1-PDL-1 (unknown origin) interaction incubated for 15 mins by TR-FRET assay	2021	1.103e-07	-6.95742	-12.8027
51	PubChem_164620323	AID_1759136	[H]O[C@]1([H])C([H])([H])N(C([H])([H])c2c([H])c([H])c3c(nsc3c2[H])N([H])c2c([H])c([H])c([H])c(c2Cl)-c2c([H])c([H])c3OC([H])([H])C([H])([H])Oc3c2[H])C([H])([H])C1([H])[H]	Inhibition of Tag2-PD-1/Tag1-PDL-1 (unknown origin) interaction incubated for 15 mins by TR-FRET assay	2021	5.84e-08	-7.23359	-12.7973
356	PubChem_138632287	AID_1533368	[H]OC(=O)[C@](N([H])C([H])([H])c1c([H])c([H])c(c(\C([H])=C(/[H])c2c([H])c([H])c([H])c(-c3c([H])c([H])c4OC([H])([H])C([H])([H])Oc4c3[H])c2C([H])([H])[H])c1[H])C(F)(F)F)(C([H])([H])[H])C([H])([H])O[H]	Antagonist activity at PD1/PD-L1 (unknown origin); Inhibition of PDL1 (unknown origin); Inhibition of human PD1/PDL1 protein-protein interaction by HTRF assay; Inhibition of PD1/PDL1 (unknown origin) interaction by HTRF assay	2021; 2019; 2019	1.8e-08	-7.74473	-12.7587
185	PubChem_164612214	AID_1759136	[H]OC(=O)[C@]([H])(N([H])C([H])([H])c1c([H])c([H])c2c(nsc2c1[H])N([H])c1c([H])c([H])c([H])c(c1Cl)-c1c([H])c([H])c2OC([H])([H])C([H])([H])Oc2c1[H])C([H])([H])O[H]	Inhibition of Tag2-PD-1/Tag1-PDL-1 (unknown origin) interaction incubated for 15 mins by TR-FRET assay	2021	1.08e-08	-7.96658	-12.6557
114	PubChem_164610429	AID_1777326	[H]c1c([H])c(c(Cl)c(c1[H])-c1c([H])c([H])c2OC([H])([H])C([H])([H])Oc2c1[H])-c1c([H])c([H])c(c(OC([H])([H])[H])c1[H])C([H])([H])N1C([H])([H])C([H])([H])N(C([H])([H])C1([H])[H])S(=O)(=O)C([H])([H])[H]	Inhibition of human PD1/PDL1 protein-protein interaction assessed as undissociated complex after 2 hrs by HTRF assay	2021	1.0444e-07	-6.98113	-12.4703
74	PubChem_164616297	AID_1759136	[H]OC1([H])C([H])([H])C([H])([H])N(C([H])([H])c2c([H])c([H])c3c(nsc3c2[H])N([H])c2c([H])c([H])c([H])c(c2Cl)-c2c([H])c([H])c3OC([H])([H])C([H])([H])Oc3c2[H])C([H])([H])C1([H])[H]	Inhibition of Tag2-PD-1/Tag1-PDL-1 (unknown origin) interaction incubated for 15 mins by TR-FRET assay	2021	1.578e-07	-6.80189	-12.4613
115	PubChem_164612727	AID_1759136	[H]O[C@]1([H])C([H])([H])N(C([H])([H])c2c([H])c([H])c3snc(N([H])c4c([H])c([H])c([H])c(c4Cl)-c4c([H])c([H])c5OC([H])([H])C([H])([H])Oc5c4[H])c3c2[H])C([H])([H])C([H])([H])C1([H])[H]	Inhibition of Tag2-PD-1/Tag1-PDL-1 (unknown origin) interaction incubated for 15 mins by TR-FRET assay	2021	3.269e-07	-6.48559	-12.4597
77	PubChem_164626625	AID_1759136	[H]OC(=O)[C@@]([H])(N([H])C([H])([H])c1c([H])c([H])c2c(nsc2c1[H])N([H])c1c([H])c([H])c([H])c(c1F)-c1c([H])c([H])c2OC([H])([H])C([H])([H])Oc2c1[H])C([H])([H])O[H]	Inhibition of Tag2-PD-1/Tag1-PDL-1 (unknown origin) interaction incubated for 15 mins by TR-FRET assay	2021	4.855e-07	-6.31381	-12.3397
223	PubChem_164615403	AID_1759136	[H]OC(=O)C([H])([H])N(C([H])([H])[H])C([H])([H])c1c([H])c([H])c2c(nsc2c1[H])N([H])c1c([H])c([H])c([H])c(c1Cl)-c1c([H])c([H])c2OC([H])([H])C([H])([H])Oc2c1[H]	Inhibition of Tag2-PD-1/Tag1-PDL-1 (unknown origin) interaction incubated for 15 mins by TR-FRET assay	2021	1.472e-07	-6.83209	-12.3143
146	PubChem_164629104	AID_1759136	[H]O[C@]1([H])C([H])([H])N(C([H])([H])c2c([H])c([H])c3snc(N([H])c4c([H])c([H])c([H])c(c4Cl)-c4c([H])c([H])c5OC([H])([H])C([H])([H])Oc5c4[H])c3c2[H])C([H])([H])C1([H])[H]	Inhibition of Tag2-PD-1/Tag1-PDL-1 (unknown origin) interaction incubated for 15 mins by TR-FRET assay	2021	2.507e-07	-6.60085	-12.3033
102	PubChem_164614657	AID_1759136	[H]O[C@]1(C([H])([H])[H])C([H])([H])N(C([H])([H])c2c([H])c([H])c3snc(N([H])c4c([H])c([H])c([H])c(c4Cl)-c4c([H])c([H])c5OC([H])([H])C([H])([H])Oc5c4[H])c3c2[H])C([H])([H])C1([H])[H]	Inhibition of Tag2-PD-1/Tag1-PDL-1 (unknown origin) interaction incubated for 15 mins by TR-FRET assay	2021	1.771e-07	-6.75178	-12.2887
392	PubChem_164624244	AID_1777343	[H]N(C(=O)C([H])([H])[H])C([H])([H])C([H])([H])N([H])C([H])([H])c1c([H])c([H])c(c([H])c1OC([H])([H])[H])-c1c([H])c([H])c([H])c(c1Cl)-c1c([H])c([H])c2OC([H])([H])C([H])([H])Oc2c1[H]	Inhibition of human PD1/PDL1 protein-protein interaction assessed as undissociated complex after 2 hrs by HTRF assay; Inhibition of PD-1/PD-L1 interaction in human Jurkat cells cocultured with CHO cells expressing PD-Ll/TCRAct assessed as activation of effector Jurkat cells at 0.01 to 100 uM incubated for 6 hrs by luciferase reporter gene based immune checkpoint blockade cell-based assay; Binding…	2021	8.2e-10	-9.08619	-12.2773
6	PubChem_164618284	AID_1777326	[H]N1C([H])([H])C([H])([H])N(C([H])([H])c2c([H])c([H])c(c([H])c2OC([H])([H])[H])-c2c([H])c([H])c([H])c(c2Cl)-c2c([H])c([H])c3OC([H])([H])C([H])([H])Oc3c2[H])C([H])([H])C1([H])[H]	Inhibition of human PD1/PDL1 protein-protein interaction assessed as undissociated complex after 2 hrs by HTRF assay	2021	1.809e-08	-7.74256	-12.237
144	PubChem_164615455	AID_1759136	[H]OC1([H])C([H])([H])C([H])([H])N(C([H])([H])c2c([H])c([H])c3snc(N([H])c4c([H])c([H])c([H])c(c4Cl)-c4c([H])c([H])c5OC([H])([H])C([H])([H])Oc5c4[H])c3c2[H])C([H])([H])C1([H])[H]	Inhibition of Tag2-PD-1/Tag1-PDL-1 (unknown origin) interaction incubated for 15 mins by TR-FRET assay	2021	8.541e-07	-6.06849	-12.207
398	PubChem_164623122	AID_1777328	[H]N([H])C([H])([H])C(=O)N([H])C([H])([H])C([H])([H])N([H])C([H])([H])c1c([H])c([H])c(c([H])c1OC([H])([H])[H])-c1c([H])c([H])c([H])c(c1Cl)-c1c([H])c([H])c2OC([H])([H])C([H])([H])Oc2c1[H]	Inhibition of human PD1/PDL1 protein-protein interaction assessed as undissociated complex after 2 hrs by HTRF assay; Inhibition of PD-1/PD-L1 interaction in human Jurkat cells cocultured with CHO cells expressing PD-Ll/TCRAct assessed as activation of effector Jurkat cells at 0.01 to 100 uM incubated for 6 hrs by luciferase reporter gene based immune checkpoint blockade cell-based assay; Inhibit…	2021	1e-09	-9	-12.1447
111	PubChem_162652898	AID_1687301	[H]N(C(=O)C([H])([H])[H])C([H])([H])C([H])([H])N([H])C([H])([H])c1c([H])c([H])c(c([H])c1Cl)C(=O)N1c2c([H])c([H])c([H])c(c2C([H])([H])C1([H])[H])-c1c([H])c([H])c([H])c([H])c1[H]	Inhibition of PD-1/PDL1 interaction (unknown origin) by HTRF assay	2020	5.89e-07	-6.22988	-12.138
59	PubChem_164628078	AID_1777326	[H]c1c([H])c(c(Cl)c(c1[H])-c1c([H])c([H])c2OC([H])([H])C([H])([H])Oc2c1[H])-c1c([H])c([H])c(c(OC([H])([H])[H])c1[H])C([H])([H])N1C([H])([H])C([H])([H])N(C(=O)C([H])([H])[H])C([H])([H])C1([H])[H]	Inhibition of human PD1/PDL1 protein-protein interaction assessed as undissociated complex after 2 hrs by HTRF assay	2021	1e-09	-9	-12.134
19	PubChem_117941458	AID_1229064	[H]N(C([H])([H])c1c([H])c([H])c(OC([H])([H])c2c([H])c([H])c([H])c(-c3c([H])c([H])c([H])c([H])c3[H])c2C([H])([H])[H])c([H])c1[H])C([H])([H])[C@]1([H])N([H])C(=O)C([H])([H])C1([H])[H]	Binding affinity to His-tagged PD-L1 (unknown origin) assessed as inhibition of interaction with PD1 preincubated for 15 mins followed by PD1 addition measured after 15 mins by HTRF assay	2015	1.01e-06	-5.99568	-12.1277
10	PubChem_164614774	AID_1759136	[H]OC(=O)[C@@]([H])(N([H])C([H])([H])c1c([H])c([H])c2c(nsc2c1[H])N([H])c1c([H])c([H])c([H])c(c1Cl)-c1c([H])c([H])c2OC([H])([H])Oc2c1[H])C([H])([H])O[H]	Inhibition of Tag2-PD-1/Tag1-PDL-1 (unknown origin) interaction incubated for 15 mins by TR-FRET assay	2021	3.47e-08	-7.45967	-12.123
55	PubChem_141762252	AID_1595535	[H]OC([H])([H])C([H])([H])N(C([H])([H])[H])C([H])([H])c1c([H])c(C(=O)N([H])c2c([H])c([H])c([H])c(-c3c([H])c([H])c4OC([H])([H])C([H])([H])Oc4c3[H])c2C([H])([H])[H])c2nnc([H])n2c1[H]	Inhibition of human PD1/PDL1 protein-protein interaction after 15 mins by HTRF assay	2019	2.383e-07	-6.62288	-12.1017
100	PubChem_164610446	AID_1759136	[H]OC(=O)[C@]1([H])N(C([H])([H])c2c([H])c([H])c3c(nsc3c2[H])N([H])c2c([H])c([H])c([H])c(c2Cl)-c2c([H])c([H])c3OC([H])([H])C([H])([H])Oc3c2[H])C([H])([H])C1([H])[H]	Inhibition of Tag2-PD-1/Tag1-PDL-1 (unknown origin) interaction incubated for 15 mins by TR-FRET assay	2021	1.308e-07	-6.88339	-12.0753
98	PubChem_164615490	AID_1777326	[H]N([H])C([H])([H])C(=O)N1C([H])([H])C([H])([H])N(C([H])([H])c2c([H])c([H])c(c([H])c2OC([H])([H])[H])-c2c([H])c([H])c([H])c(c2Cl)-c2c([H])c([H])c3OC([H])([H])C([H])([H])Oc3c2[H])C([H])([H])C1([H])[H]	Inhibition of human PD1/PDL1 protein-protein interaction assessed as undissociated complex after 2 hrs by HTRF assay	2021	1e-09	-9	-12.0613
192	PubChem_141762231	AID_1595535	[H]O[C@@]1([H])C([H])([H])C([H])([H])[C@]([H])(N([H])C([H])([H])c2c([H])c(C(=O)N([H])c3c([H])c([H])c([H])c(-c4c([H])c([H])c([H])c([H])c4[H])c3C([H])([H])[H])c3nnc([H])n3c2[H])C([H])([H])C1([H])[H]	Inhibition of human PD1/PDL1 protein-protein interaction after 15 mins by HTRF assay	2019	9.681e-07	-6.01408	-12.0487
379	PubChem_117941887	AID_1416967	[H]OC(=O)C([H])([H])[C@]([H])(O[H])C([H])([H])N([H])C([H])([H])c1c([H])c(F)c(OC([H])([H])c2c([H])c([H])c([H])c(-c3c([H])c([H])c4OC([H])([H])C([H])([H])Oc4c3[H])c2C([H])([H])[H])c([H])c1F	Binding affinity to [15N-Tyr]-labeled human PD-L1 (18 to 134 residues) expressed in Escherichia coli BL21(DE3) by 1H-15N 2D HMQC NMR spectroscopic analysis; Binding affinity to [15N-Val]-labeled human PD-L1 (18 to 134 residues) expressed in Escherichia coli BL21(DE3) by 1H-15N 2D HMQC NMR spectroscopic analysis; Binding affinity to human PD-L1 (18 to 134 residues) expressed in Escherichia coli BL…	2017; 2021; 2019; 2021; 2018	8e-08	-7.09691	-11.9857
380	PubChem_117941742	AID_1416967	[H]OC(=O)[C@@]1([H])N(C([H])([H])c2c([H])c([H])c(OC([H])([H])c3c([H])c([H])c([H])c(-c4c([H])c([H])c([H])c([H])c4[H])c3C([H])([H])[H])c(Br)c2[H])C([H])([H])C([H])([H])C([H])([H])C1([H])[H]	Inhibition of FC-tagged PD1/His-tagged PD-L1 (unknown origin) protein-proteiinteraction incubated for 3 hrs by coimmunoprecipitation-based Western blot assay; Immunomodulatory activity in mouse MC38 cells xenografted in C57/BL mouse assessed as increase in infiltration of CD8-positive T cells at 40 mg/kg, ip administered every other day from day 6 post implantation by DAPI staining based immunofl…	2020; 2017; 2020; 2021; 2019; 2018; 2015	1.46e-07	-6.83565	-11.9757
72	PubChem_164624851	AID_1769611	[H]OC([H])([H])C([H])([H])N([H])C([H])([H])c1c([H])nc(c([H])c1[H])-c1c([H])c([H])c([H])c(-c2c([H])c([H])c3OC([H])([H])C([H])([H])Oc3c2[H])c1C([H])([H])[H]	Inhibition of Tag2-PD1/Tag1-PD-L1 (unknown origin) protein-protein interaction preincubated for 15 mins followed by addition of anti-Tag1-Eu3+ and anti-Tag2-XL665 measured after 2 hrs in dark by HTRF assay	2021	1.96e-08	-7.70774	-11.9673
76	PubChem_164623109	AID_1759136	[H]O[C@]1([H])C([H])([H])N(C([H])([H])c2c([H])c([H])c3c(nsc3c2[H])N([H])c2c([H])c([H])c([H])c(c2Cl)-c2c([H])c([H])c3OC([H])([H])C([H])([H])Oc3c2[H])C([H])([H])C([H])([H])C1([H])[H]	Inhibition of Tag2-PD-1/Tag1-PDL-1 (unknown origin) interaction incubated for 15 mins by TR-FRET assay	2021	1.642e-07	-6.78463	-11.9623
345	PubChem_164626588	AID_1750879	[H]N(C([H])([H])c1sc(nc1[H])C(=O)N1c2c([H])c([H])c([H])c(c2C([H])([H])C1([H])[H])-c1c([H])c([H])c2OC([H])([H])C([H])([H])Oc2c1[H])C1([H])C([H])([H])C([H])([H])OC([H])([H])C1([H])[H]	Antitumor activity against human CT26 cells overexpressing PD-L1 transfected in BALB/c mouse assessed as decrease in tumor weight at 6 mg/kg, ip once daily for 16 days; Prevention of antiCD3 antibody/PD-L1-repressed mouse T cell proliferation incubated for 72 hrs by flow cytometry; Inhibition of PD1/PD-L1 (unknown origin) protein-protein interaction measured after 135 mins by HTRF assay	2021	1.12e-08	-7.95078	-11.9433
390	PubChem_164616147	AID_1777334	[H]N([H])C(=O)N([H])C([H])([H])C([H])([H])N([H])C([H])([H])c1c([H])c([H])c(c([H])c1OC([H])([H])[H])-c1c([H])c([H])c([H])c(c1Cl)-c1c([H])c([H])c2OC([H])([H])C([H])([H])Oc2c1[H]	Inhibition of human PD1/PDL1 protein-protein interaction assessed as undissociated complex after 2 hrs by HTRF assay; Inhibition of PD-1/PD-L1 interaction in human Jurkat cells cocultured with CHO cells expressing PD-Ll/TCRAct assessed as activation of effector Jurkat cells at 0.01 to 100 uM incubated for 6 hrs by luciferase reporter gene based immune checkpoint blockade cell-based assay; Inhibit…	2021	1e-09	-9	-11.9303
52	PubChem_164615465	AID_1750879	[H]OC(=O)[C@@]1([H])N(C([H])([H])c2sc(nc2[H])C(=O)N2c3c([H])c([H])c([H])c(c3C([H])([H])C2([H])[H])-c2c([H])c([H])c3OC([H])([H])C([H])([H])Oc3c2[H])C([H])([H])C([H])([H])C1([H])[H]	Inhibition of PD1/PD-L1 (unknown origin) protein-protein interaction measured after 135 mins by HTRF assay	2021	8.5e-09	-8.07058	-11.9023
309	PubChem_162673906	AID_1676583	[H]OC(=O)[C@@]1([H])N(C([H])([H])c2c([H])c([H])c(OC([H])([H])c3c([H])c([H])c([H])c(-c4c([H])c([H])c([H])c([H])c4[H])c3C([H])([H])[H])c([H])c2[H])C([H])([H])C([H])([H])C([H])([H])C1([H])[H]	Inhibition of hPD-1/hPD-L1 immune checkpoint using PD-L1 expressing human aAPCs and PD-1 expressing human Jurkat cells assessed as activation of effector Jurkat T cells at 0.01 to 100 uM incubated for 6 hrs by luciferase reporter gene based immune checkpoint blockade cell-based assay; Binding affinity to human PD1 (34-150 residues) extracellular domain C93S mutant expressed in Escherichia coli BL…	2020	1.751e-07	-6.75671	-11.8933
63	PubChem_164610918	AID_1750879	[H]O[C@@]1([H])C([H])([H])C([H])([H])[C@]([H])(N([H])C([H])([H])c2sc(nc2[H])C(=O)N2c3c([H])c([H])c([H])c(c3C([H])([H])C2([H])[H])-c2c([H])c([H])c3oc([H])nc3c2[H])C([H])([H])C1([H])[H]	Inhibition of PD1/PD-L1 (unknown origin) protein-protein interaction measured after 135 mins by HTRF assay	2021	7.91e-08	-7.10182	-11.8923
28	PubChem_164628823	AID_1750879	[H]OC(=O)[C@@]1([H])N(C([H])([H])c2sc(nc2[H])C(=O)N2c3c([H])c([H])c([H])c(c3C([H])([H])C2([H])[H])-c2c([H])c([H])c3OC([H])([H])C([H])([H])Oc3c2[H])C([H])([H])C([H])([H])C([H])([H])C1([H])[H]	Inhibition of PD1/PD-L1 (unknown origin) protein-protein interaction measured after 135 mins by HTRF assay	2021	6.27e-08	-7.20273	-11.8887
184	PubChem_164610709	AID_1759136	[H]OC(=O)C1([H])C([H])([H])N(C([H])([H])c2c([H])c([H])c3c(nsc3c2[H])N([H])c2c([H])c([H])c([H])c(c2Cl)-c2c([H])c([H])c3OC([H])([H])C([H])([H])Oc3c2[H])C1([H])[H]	Inhibition of Tag2-PD-1/Tag1-PDL-1 (unknown origin) interaction incubated for 15 mins by TR-FRET assay	2021	7.26e-08	-7.13906	-11.887
193	PubChem_164612223	AID_1769611	[H]OC([H])([H])C([H])([H])N([H])C([H])([H])c1c([H])c([H])c(c([H])c1[H])C(=O)N1c2c([H])c([H])c([H])c(c2C([H])([H])C1([H])[H])-c1c([H])c([H])c2OC([H])([H])C([H])([H])Oc2c1[H]	Inhibition of Tag2-PD1/Tag1-PD-L1 (unknown origin) protein-protein interaction preincubated for 15 mins followed by addition of anti-Tag1-Eu3+ and anti-Tag2-XL665 measured after 2 hrs in dark by HTRF assay	2021	1.5e-07	-6.82391	-11.8553
159	PubChem_132229919	AID_1759135	[H]N(C(=O)c1nc2c(s1)C([H])([H])N([H])C([H])([H])C2([H])[H])c1c([H])c([H])c([H])c(c1C#N)-c1c([H])c([H])c2OC([H])([H])C([H])([H])Oc2c1[H]	Inhibition of PDL1 (unknown origin)	2021	1e-07	-7	-11.8237
145	PubChem_164626634	AID_1759136	[H]OC(=O)[C@@]([H])(N([H])C([H])([H])c1c([H])c([H])c2c(nsc2c1[H])N([H])c1c([H])c([H])c([H])c(-c2c([H])c([H])c3OC([H])([H])C([H])([H])Oc3c2[H])c1C([H])([H])[H])C([H])([H])O[H]	Inhibition of Tag2-PD-1/Tag1-PDL-1 (unknown origin) interaction incubated for 15 mins by TR-FRET assay	2021	7.8e-08	-7.10791	-11.8173
348	PubChem_138454801	AID_1595535	[H]OC([H])([H])C([H])([H])N([H])C([H])([H])c1c([H])c(C(=O)N([H])c2c([H])c([H])c([H])c(-c3c([H])c([H])c4OC([H])([H])C([H])([H])Oc4c3[H])c2C([H])([H])[H])c2nnc([H])n2c1[H]	Inhibition of PD1 (unknown origin)/PDL1 (unknown origin) protein-protein interaction by HTRF assay; Inhibition of human Fc-tagged PD1 N-terminal domain (Leu25 to Gln167 residues) expressed in HEK293 cells/human His-tagged PDL1 (Phe19 to Arg238 residues) expressed in HEK293 cells protein-protein interaction after 40 mins by APC-labeled anti-His antibody/Eu-labeled anti-human IgG based HTRF assay; …	2021; 2020; 2019	9.23e-08	-7.0348	-11.727
97	PubChem_162651202	AID_1687301	[H]N(C(=O)C([H])([H])[H])C([H])([H])C([H])([H])N([H])C([H])([H])c1c([H])c([H])c([H])c(c1[H])C(=O)N1c2c([H])c([H])c([H])c(c2C([H])([H])C1([H])[H])-c1c([H])c([H])c([H])c([H])c1[H]	Inhibition of PD-1/PDL1 interaction (unknown origin) by HTRF assay	2020	7.449e-07	-6.1279	-11.717
20	PubChem_162676079	AID_1687301	[H]N(C(=O)C([H])([H])[H])C([H])([H])C([H])([H])N([H])C([H])([H])c1c([H])c([H])c(c([H])c1C([H])([H])[H])C(=O)N1c2c([H])c([H])c([H])c(c2C([H])([H])C1([H])[H])-c1c([H])c([H])c([H])c([H])c1[H]	Inhibition of PD-1/PDL1 interaction (unknown origin) by HTRF assay	2020	4.571e-07	-6.33999	-11.6937
110	PubChem_155551898	AID_1595535	[H]OC([H])([H])[C@]([H])(O[H])C([H])([H])N(C([H])([H])[H])C([H])([H])c1c([H])c(C(=O)N([H])c2c([H])c([H])c([H])c(-c3c([H])c([H])c4OC([H])([H])C([H])([H])Oc4c3[H])c2C([H])([H])[H])c2nnc([H])n2c1[H]	Inhibition of human PD1/PDL1 protein-protein interaction after 15 mins by HTRF assay	2019	4.738e-07	-6.3244	-11.669
303	PubChem_164615718	AID_1777343	[H]OC([H])([H])c1c([H])c([H])c(c([H])c1[H])-c1c([H])c([H])c([H])c(-c2c([H])c([H])c3OC([H])([H])C([H])([H])Oc3c2[H])c1C([H])([H])[H]	Inhibition of human PD1/PDL1 protein-protein interaction assessed as undissociated complex after 2 hrs by HTRF assay; Binding affinity to human PD-L1 assessed as induction of protein dimerization by 1H NMR method	2021	5.52e-06	-5.25806	-11.6517
68	PubChem_155511983	AID_1516541	[H]N(C([H])([H])c1c([H])c(c(OC([H])([H])c2c([H])c([H])c([H])c(-c3c([H])c([H])c([H])c([H])c3[H])c2C([H])([H])[H])c([H])c1OC([H])([H])c1c([H])nc([H])c(C#N)c1[H])C([H])([H])[H])C([H])([H])C([H])([H])[H]	Inhibition of human Fc-tagged PD1 N-terminal domain (Leu25 to Gln167 residues) expressed in HEK293 cells/human His-tagged PDL1 (Phe19 to Arg238 residues) expressed in HEK293 cells protein-protein interaction after 1 hr by APC-labeled anti-His antibody/Eu-labeled anti-human IgG based HTRF assay	2019	2.2e-09	-8.65758	-11.6387
282	PubChem_164623295	AID_1759136	[H]OC(=O)[C@@]([H])(N([H])C([H])([H])c1c([H])c([H])c2c(nsc2c1[H])N([H])c1c([H])c([H])c([H])c(c1Cl)-c1c([H])c([H])c([H])c(O[H])c1[H])C([H])([H])O[H]	Inhibition of Tag2-PD-1/Tag1-PDL-1 (unknown origin) interaction incubated for 15 mins by TR-FRET assay	2021	1.434e-07	-6.84345	-11.6287
83	PubChem_129244879	AID_1661027	[H]OC([H])([H])C([H])([H])N([H])C([H])([H])c1c([H])nc2c(N([H])c3c([H])c([H])c([H])c(-c4c([H])c([H])c([H])c([H])c4[H])c3C([H])([H])[H])c([H])c([H])c([H])c2c1[H]	Inhibition of human Fc-tagged PD1 N-terminal domain (Leu25 to Gln167 residues) expressed in HEK293 cells/human His-tagged PDL1 (Phe19 to Arg238 residues) expressed in HEK293 cells protein-protein interaction after 40 mins by APC-labeled anti-His antibody/Eu-labeled anti-human IgG based HTRF assay	2020	1e-08	-8	-11.6267
386	PubChem_164619518	AID_1777343	[H]OC([H])([H])C(N([H])C([H])([H])c1c([H])c([H])c(c([H])c1OC([H])([H])[H])-c1c([H])c([H])c([H])c(c1Cl)-c1c([H])c([H])c2OC([H])([H])C([H])([H])Oc2c1[H])(C([H])([H])O[H])C([H])([H])O[H]	Inhibition of human PD1/PDL1 protein-protein interaction assessed as undissociated complex after 2 hrs by HTRF assay; Inhibition of PD-1/PD-L1 interaction in human Jurkat cells cocultured with CHO cells expressing PD-Ll/TCRAct assessed as activation of effector Jurkat cells at 0.01 to 100 uM incubated for 6 hrs by luciferase reporter gene based immune checkpoint blockade cell-based assay; Inhibit…	2021	1e-09	-9	-11.6163
121	PubChem_141762215	AID_1595535	[H]N(C(=O)c1c([H])c(c([H])n2c([H])nnc12)C([H])([H])N([H])C([H])([H])C([H])([H])N([H])C(=O)C([H])([H])[H])c1c([H])c([H])c([H])c(-c2c([H])c([H])c3OC([H])([H])C([H])([H])Oc3c2[H])c1C([H])([H])[H]	Inhibition of human PD1/PDL1 protein-protein interaction after 15 mins by HTRF assay	2019	5.658e-07	-6.24734	-11.6123
139	PubChem_164621362	AID_1769611	[H]OC([H])([H])C([H])([H])N([H])C([H])([H])c1oc(c([H])c1[H])-c1c([H])c([H])c([H])c(-c2c([H])c([H])c3OC([H])([H])C([H])([H])Oc3c2[H])c1C([H])([H])[H]	Inhibition of Tag2-PD1/Tag1-PD-L1 (unknown origin) protein-protein interaction preincubated for 15 mins followed by addition of anti-Tag1-Eu3+ and anti-Tag2-XL665 measured after 2 hrs in dark by HTRF assay	2021	1.91e-07	-6.71897	-11.6027
24	PubChem_164620154	AID_1759136	[H]OC(=O)[C@@]([H])(N([H])C([H])([H])c1c([H])c([H])c2c(nsc2c1[H])N([H])c1c([H])c([H])c([H])c(c1Cl)-c1c([H])c([H])c([H])c([H])c1[H])C([H])([H])O[H]	Inhibition of Tag2-PD-1/Tag1-PDL-1 (unknown origin) interaction incubated for 15 mins by TR-FRET assay	2021	4.03e-08	-7.39469	-11.5833
105	PubChem_162662335	AID_1682786	[H]N(C(=O)C([H])([H])[H])C([H])([H])C([H])([H])N([H])C([H])([H])c1c([H])c([H])c(N([H])C([H])([H])c2c([H])c([H])c([H])c(-c3c([H])c([H])c([H])c([H])c3[H])c2C([H])([H])[H])c([H])c1OC([H])([H])c1c([H])c([H])c([H])c(C#N)c1[H]	Inhibition of PD1-Tag2/PD-L1-Tag1 (unknown origin) protein-protein interaction preincubated for 15 mins followed by addition of anti-Tag1-Eu3+ and anti-Tag2-XL665 measured after 2.5 hrs by HTRF assay	2020	4.942e-06	-5.3061	-11.5707
125	PubChem_164621229	AID_1759136	[H]OC(=O)[C@@]([H])(N([H])C([H])([H])c1c([H])c([H])c2c(nsc2c1[H])N([H])c1c([H])c([H])c([H])c(c1Cl)-c1c([H])c([H])c2OC([H])([H])C([H])([H])Oc2c1[H])C([H])(C([H])([H])[H])C([H])([H])[H]	Inhibition of Tag2-PD-1/Tag1-PDL-1 (unknown origin) interaction incubated for 15 mins by TR-FRET assay	2021	7.37e-08	-7.13253	-11.541
40	PubChem_164621573	AID_1777326	[H]OC([H])([H])c1c([H])c([H])c(c([H])c1[H])-c1c([H])c([H])c([H])c(c1Br)-c1c([H])c([H])c2OC([H])([H])C([H])([H])Oc2c1[H]	Inhibition of human PD1/PDL1 protein-protein interaction assessed as undissociated complex after 2 hrs by HTRF assay	2021	9.5e-07	-6.02228	-11.531
279	PubChem_164626004	AID_1777326	[H]OC([H])([H])c1c([H])c([H])c(c([H])c1[H])-c1c([H])c([H])c([H])c(-c2c([H])c([H])c3OC([H])([H])C([H])([H])Oc3c2[H])c1C#N	Inhibition of human PD1/PDL1 protein-protein interaction assessed as undissociated complex after 2 hrs by HTRF assay	2021	1.17e-06	-5.93181	-11.5197
357	PubChem_91663303	AID_1595535	[H]OC(=O)[C@@]1([H])N(C([H])([H])c2c(OC([H])([H])[H])c([H])c(OC([H])([H])c3c([H])c([H])c([H])c(-c4c([H])c([H])c([H])c([H])c4[H])c3C([H])([H])[H])c([H])c2OC([H])([H])[H])C([H])([H])C([H])([H])C([H])([H])C1([H])[H]	Inhibition of PD-1/PDL1 interaction (unknown origin) by HTRF assay; Inhibition of PD1/PD-L1 (unknown origin) protein-protein interaction measured after 135 mins by HTRF assay ; Binding affinity to His-tagged PD-L1 (unknown origin) assessed as inhibition of interaction with PD1 preincubated for 15 mins followed by PD1 addition measured after 15 mins by HTRF assay; Inhibition of human PD1/PDL1 prot…	2020; 2021; 2015; 2019	9.18e-08	-7.03716	-11.4883
318	PubChem_164619494	AID_1759139	[H]OC(=O)[C@@]([H])(N([H])C([H])([H])c1c([H])c([H])c2c(nsc2c1[H])N([H])c1c([H])c([H])c([H])c(c1Cl)-c1c([H])c([H])c2OC([H])([H])C([H])([H])Oc2c1[H])C([H])([H])O[H]	Inhibition of Tag2-PD-1/Tag1-PDL-1 (unknown origin) interaction incubated for 15 mins by TR-FRET assay; Inhibition of PD-1/PDL-1-mediated immune checkpoint using CHO cells expressing PDL-1/TCRa and human Jurkat cells expressing PD-1/NFAT-Luc assessed as Jurkat T lymphocyte activation measured after 6 hrs by luciferase reporter gene based luminescence assay	2021	8.5e-09	-8.07058	-11.4747
194	PubChem_164610990	AID_1750879	[H]OC(=O)[C@@]1([H])N(C([H])([H])c2sc(nc2[H])C(=O)N2c3c([H])c([H])c([H])c(c3C([H])([H])C2([H])[H])-c2c([H])c([H])c([H])c([H])c2[H])C([H])([H])C([H])([H])C([H])([H])C1([H])[H]	Inhibition of PD1/PD-L1 (unknown origin) protein-protein interaction measured after 135 mins by HTRF assay	2021	7.65e-08	-7.11634	-11.4417
57	PubChem_129137991	AID_1652974	[H]OC([H])([H])C([H])([H])N([H])C([H])([H])c1c([H])c([H])c2oc(nc2c1[H])-c1c([H])c([H])c([H])c(-c2c([H])c([H])c([H])c([H])c2[H])c1C([H])([H])[H]	Antagonist activity against PDL1 (unknown origin)	2019	1e-07	-7	-11.409
231	PubChem_141762233	AID_1595535	[H]N(C(=O)c1c([H])c(c([H])n2c([H])nnc12)C([H])([H])N([H])C([H])([H])C([H])([H])N([H])C(=O)C([H])([H])[H])c1c([H])c([H])c([H])c(c1C#N)-c1c([H])c([H])c2OC([H])([H])C([H])([H])Oc2c1[H]	Inhibition of human PD1/PDL1 protein-protein interaction after 15 mins by HTRF assay	2019	3.67e-07	-6.43533	-11.4067
107	PubChem_162672253	AID_1682786	[H]OC(=O)[C@]([H])(N([H])C([H])([H])c1c([H])c([H])c(c([H])c1OC([H])([H])c1c([H])nc([H])c(C#N)c1[H])C([H])([H])N([H])c1c([H])c([H])c([H])c(-c2c([H])c([H])c([H])c([H])c2[H])c1C([H])([H])[H])C([H])([H])O[H]	Inhibition of PD1-Tag2/PD-L1-Tag1 (unknown origin) protein-protein interaction preincubated for 15 mins followed by addition of anti-Tag1-Eu3+ and anti-Tag2-XL665 measured after 2.5 hrs by HTRF assay	2020	1.91e-07	-6.71897	-11.3897
47	PubChem_132085809	AID_1652974	[H]N1C([H])([H])c2sc(nc2C([H])([H])C1([H])[H])-c1c([H])c([H])c([H])c(-c2c([H])c([H])c([H])c([H])c2[H])c1C([H])([H])[H]	Antagonist activity against PDL1 (unknown origin)	2019	1e-07	-7	-11.3787
384	PubChem_162661056	AID_1676583	[H]OC(=O)[C@@]1([H])N(C([H])([H])c2c([H])c([H])c(OC([H])([H])c3c([H])c([H])c([H])c(c3Br)-c3c([H])c([H])c([H])c([H])c3[H])c([H])c2[H])C([H])([H])C([H])([H])C([H])([H])C1([H])[H]	Binding affinity to human PD1-L1 (18-134 residues) expressed in Escherichia coli BL21 (DE3) incubated for 1 hr by MST analysis; Inhibition of hPD-1/hPD-L1 immune checkpoint using PD-L1 expressing human aAPCs and PD-1 expressing human Jurkat cells assessed as activation of effector Jurkat T cells incubated for 6 hrs by luciferase reporter gene based immune checkpoint blockade cell-based assay; Bin…	2020	1.47e-09	-8.83268	-11.364
400	PubChem_162666446	AID_1682775	[H]OC(=O)[C@]([H])(N([H])C([H])([H])c1c([H])c([H])c(N([H])C([H])([H])c2c([H])c([H])c([H])c(-c3c([H])c([H])c([H])c([H])c3[H])c2C([H])([H])[H])c([H])c1OC([H])([H])c1c([H])nc([H])c(C#N)c1[H])C([H])([H])O[H]	Inhibition of PD1-Tag2/PD-L1-Tag1 (unknown origin) protein-protein interaction preincubated for 15 mins followed by addition of anti-Tag1-Eu3+ and anti-Tag2-XL665 measured after 2.5 hrs by HTRF assay; Binding affinity to human PD-L1 expressed in CHOK1 cells assessed as inhibition of PD1/PDL1 protein-protein interaction at 500 nM incubated for 30 mins by flow cytometry analysis; Inhibition of huma…	2020	3.8e-08	-7.42022	-11.3173
249	PubChem_117941376	AID_1229064	[H]OC([H])([H])C([H])([H])N([H])C(=O)C1([H])C([H])([H])C([H])([H])N(C([H])([H])c2c([H])c([H])c(OC([H])([H])c3c([H])c([H])c([H])c(-c4c([H])c([H])c([H])c([H])c4[H])c3C([H])([H])[H])c(c2[H])C([H])([H])[H])C([H])([H])C1([H])[H]	Binding affinity to His-tagged PD-L1 (unknown origin) assessed as inhibition of interaction with PD1 preincubated for 15 mins followed by PD1 addition measured after 15 mins by HTRF assay	2015	1.1e-07	-6.95861	-11.3123
314	PubChem_162663535	AID_1733702	[H]N([H])C([H])([H])c1nc2c([H])c(c(OC([H])([H])c3c([H])c([H])c([H])c(-c4c([H])c([H])c5OC([H])([H])C([H])([H])Oc5c4[H])c3C([H])([H])[H])c([H])n2c1N([H])C([H])([H])c1c([H])c([H])c([H])c([H])c1[H])C([H])([H])[H]	Antagonist activity at PD1/PD-L1 (unknown origin) assessed as disruption of PD-1/PD-L1 complex by measuring PD-L1 dimerization measured after 2 hrs by HTRF assay	2021	1.834e-06	-5.7366	-11.2747
187	PubChem_164610760	AID_1750879	[H]OC([H])([H])C([H])([H])N([H])C([H])([H])c1sc(nc1[H])C(=O)N1c2c([H])c([H])c([H])c(c2C([H])([H])C1([H])[H])-c1c([H])c([H])c2OC([H])([H])C([H])([H])Oc2c1[H]	Inhibition of PD1/PD-L1 (unknown origin) protein-protein interaction measured after 135 mins by HTRF assay	2021	1.29e-08	-7.88941	-11.2517
241	PubChem_164614217	AID_1750879	[H]N(C(=O)C([H])([H])[H])C([H])([H])C([H])([H])N([H])C([H])([H])c1sc(c([H])c1[H])C(=O)N1c2c([H])c([H])c([H])c(c2C([H])([H])C1([H])[H])-c1c([H])c([H])c([H])c([H])c1[H]	Inhibition of PD1/PD-L1 (unknown origin) protein-protein interaction measured after 135 mins by HTRF assay	2021	1.719e-07	-6.76472	-11.2313
313	PubChem_162652409	AID_1676583	[H]OC(=O)[C@@]1([H])N(C([H])([H])c2c([H])c([H])c(OC([H])([H])c3c([H])c([H])c([H])c(c3[H])-c3c([H])c([H])c([H])c([H])c3[H])c([H])c2[H])C([H])([H])C([H])([H])C([H])([H])C1([H])[H]	Inhibition of hPD-1/hPD-L1 immune checkpoint using PD-L1 expressing human aAPCs and PD-1 expressing human Jurkat cells assessed as activation of effector Jurkat T cells at 0.01 to 100 uM incubated for 6 hrs by luciferase reporter gene based immune checkpoint blockade cell-based assay; Binding affinity to human PD1 (34-150 residues) extracellular domain C93S mutant expressed in Escherichia coli BL…	2020	5.22e-07	-6.28233	-11.2167
91	PubChem_117941713	AID_1229064	[H]OC(=O)[C@]([H])(N([H])C([H])([H])c1c([H])c([H])c(OC([H])([H])c2c([H])c([H])c([H])c(-c3c([H])c([H])c([H])c([H])c3[H])c2C([H])([H])[H])c(Cl)c1[H])C([H])([H])[H]	Binding affinity to His-tagged PD-L1 (unknown origin) assessed as inhibition of interaction with PD1 preincubated for 15 mins followed by PD1 addition measured after 15 mins by HTRF assay	2015	6e-09	-8.22185	-11.2113
131	PubChem_162654962	AID_1682786	[H]OC([H])([H])C([H])([H])N([H])C([H])([H])c1c([H])c([H])c(N([H])C([H])([H])c2c([H])c([H])c([H])c(-c3c([H])c([H])c([H])c([H])c3[H])c2C([H])([H])[H])c([H])c1OC([H])([H])c1c([H])c([H])c([H])c(C#N)c1[H]	Inhibition of PD1-Tag2/PD-L1-Tag1 (unknown origin) protein-protein interaction preincubated for 15 mins followed by addition of anti-Tag1-Eu3+ and anti-Tag2-XL665 measured after 2.5 hrs by HTRF assay	2020	3.673e-06	-5.43498	-11.1907
128	PubChem_162643344	AID_1682786	[H]OC(=O)[C@]([H])(N([H])C([H])([H])c1c([H])c(c(N([H])C([H])([H])c2c([H])c([H])c([H])c(-c3c([H])c([H])c([H])c([H])c3[H])c2C([H])([H])[H])c([H])c1OC([H])([H])c1c([H])nc([H])c([H])c1[H])C([H])([H])[H])C([H])([H])O[H]	Inhibition of PD1-Tag2/PD-L1-Tag1 (unknown origin) protein-protein interaction preincubated for 15 mins followed by addition of anti-Tag1-Eu3+ and anti-Tag2-XL665 measured after 2.5 hrs by HTRF assay	2020	9.2e-08	-7.03621	-11.182
103	PubChem_164627390	AID_1750879	[H]OC1([H])C([H])([H])N(C([H])([H])c2sc(nc2[H])C(=O)N2c3c([H])c([H])c([H])c(c3C([H])([H])C2([H])[H])-c2c([H])c([H])c3OC([H])([H])C([H])([H])Oc3c2[H])C1([H])[H]	Inhibition of PD1/PD-L1 (unknown origin) protein-protein interaction measured after 135 mins by HTRF assay	2021	8.32e-08	-7.07988	-11.1713
69	PubChem_162653542	AID_1687301	[H]N(C(=O)C([H])([H])[H])C([H])([H])C([H])([H])N([H])C([H])([H])c1c([H])c([H])c(c([H])c1[H])C(=O)N1c2c([H])c([H])c([H])c(c2C([H])([H])C1([H])[H])-c1c([H])c([H])c([H])c([H])c1[H]	Inhibition of PD-1/PDL1 interaction (unknown origin) by HTRF assay	2020	6.225e-07	-6.20586	-11.169
232	PubChem_162643323	AID_1687301	[H]OC(=O)[C@@]1([H])N(C([H])([H])c2c([H])c([H])c(c([H])c2OC([H])([H])[H])C(=O)N2c3c([H])c([H])c([H])c(c3C([H])([H])C2([H])[H])-c2c([H])c([H])c([H])c([H])c2[H])C([H])([H])C([H])([H])C1([H])[H]	Inhibition of PD-1/PDL1 interaction (unknown origin) by HTRF assay	2020	1.887e-06	-5.72423	-11.1643
71	PubChem_164621488	AID_1769611	[H]OC([H])([H])C([H])([H])N([H])C([H])([H])c1c([H])nc(c([H])c1[H])C(=O)N([H])c1c([H])c([H])c([H])c(-c2c([H])c([H])c3OC([H])([H])C([H])([H])Oc3c2[H])c1C([H])([H])[H]	Inhibition of Tag2-PD1/Tag1-PD-L1 (unknown origin) protein-protein interaction preincubated for 15 mins followed by addition of anti-Tag1-Eu3+ and anti-Tag2-XL665 measured after 2 hrs in dark by HTRF assay	2021	5.04e-09	-8.29757	-11.1403
7	PubChem_141762223	AID_1595535	[H]N([H])S(=O)(=O)C([H])([H])C([H])([H])N([H])C([H])([H])c1c([H])c(C(=O)N([H])c2c([H])c([H])c([H])c(-c3c([H])c([H])c([H])c([H])c3[H])c2C([H])([H])[H])c2nnc([H])n2c1[H]	Inhibition of human PD1/PDL1 protein-protein interaction after 15 mins by HTRF assay	2019	8.34e-07	-6.07883	-11.124
137	PubChem_155542408	AID_1595535	[H]OC(=O)[C@]([H])(N([H])C([H])([H])c1c([H])c(C(=O)N([H])c2c([H])c([H])c([H])c(-c3c([H])c([H])c([H])c([H])c3[H])c2C([H])([H])[H])c2nnc([H])n2c1[H])C([H])([H])O[H]	Inhibition of human PD1/PDL1 protein-protein interaction after 15 mins by HTRF assay	2019	5.566e-06	-5.25446	-11.1083
365	PubChem_156017230	AID_1664442	[H]N(c1nc(N([H])C([H])([H])C([H])([H])C([H])([H])N2C([H])([H])C([H])([H])C([H])([H])C2([H])[H])c([H])c(n1)N1C([H])([H])C([H])([H])OC([H])([H])C1([H])[H])C([H])([H])c1c([H])c([H])c([H])c(-c2c([H])c([H])c([H])c([H])c2[H])c1C([H])([H])[H]	Antiproliferative activity against human HCC827 cells assessed as cell growth inhibition by CCK8 assay; Antiproliferative activity against human H1299 cells assessed as cell growth inhibition by CCK8 assay; Antiproliferative activity against human MDA-MB-231 cells assessed as cell growth inhibition by CCK8 assay; Antiproliferative activity against human A375 cells assessed as cell growth inhibiti…	2020	4.52e-06	-5.34486	-11.0943
172	PubChem_155569228	AID_1595535	[H]N(C(=O)c1c([H])c(c([H])n2c([H])nnc12)C([H])([H])N1C([H])([H])C([H])([H])N(C([H])([H])[H])C([H])([H])C1([H])[H])c1c([H])c([H])c([H])c(-c2c([H])c([H])c([H])c([H])c2[H])c1C([H])([H])[H]	Inhibition of human PD1/PDL1 protein-protein interaction after 15 mins by HTRF assay	2019	1.347e-06	-5.87063	-11.0753
8	PubChem_155520935	AID_1595535	[H]N([H])C(=O)C([H])([H])N([H])C([H])([H])c1c([H])c(C(=O)N([H])c2c([H])c([H])c([H])c(-c3c([H])c([H])c([H])c([H])c3[H])c2C([H])([H])[H])c2nnc([H])n2c1[H]	Inhibition of human PD1/PDL1 protein-protein interaction after 15 mins by HTRF assay	2019	2.945e-06	-5.53091	-11.069
135	PubChem_162672318	AID_1682786	[H]OC([H])([H])C([H])(N([H])C([H])([H])c1c([H])c([H])c(N([H])C([H])([H])c2c([H])c([H])c([H])c(-c3c([H])c([H])c([H])c([H])c3[H])c2C([H])([H])[H])c([H])c1OC([H])([H])c1c([H])c([H])c([H])c(C#N)c1[H])C([H])([H])O[H]	Inhibition of PD1-Tag2/PD-L1-Tag1 (unknown origin) protein-protein interaction preincubated for 15 mins followed by addition of anti-Tag1-Eu3+ and anti-Tag2-XL665 measured after 2.5 hrs by HTRF assay	2020	2.599e-06	-5.58519	-11.0673
338	PubChem_162661200	AID_1676583	[H]OC(=O)[C@@]1([H])N(C([H])([H])c2c([H])c([H])c(OC([H])([H])c3c([H])c([H])c([H])c(-c4c([H])c([H])c([H])c([H])c4[H])c3OC([H])([H])[H])c([H])c2[H])C([H])([H])C([H])([H])C([H])([H])C1([H])[H]	Inhibition of hPD-1/hPD-L1 immune checkpoint using PD-L1 expressing human aAPCs and PD-1 expressing human Jurkat cells assessed as activation of effector Jurkat T cells at 0.01 to 100 uM incubated for 6 hrs by luciferase reporter gene based immune checkpoint blockade cell-based assay; Binding affinity to human PD1 (34-150 residues) extracellular domain C93S mutant expressed in Escherichia coli BL…	2020	2.039e-07	-6.69058	-11.0627
397	PubChem_156026033	AID_1777328	[H]N(C([H])([H])c1c([H])c([H])c(c([H])c1OC([H])([H])[H])-c1c([H])c([H])c([H])c(c1Cl)-c1c([H])c([H])c2OC([H])([H])C([H])([H])Oc2c1[H])C([H])([H])C([H])([H])N([H])S(=O)(=O)C([H])([H])[H]	Inhibition of human PD1/PDL1 protein-protein interaction assessed as undissociated complex after 2 hrs by HTRF assay; Inhibition of PD-1/PD-L1 interaction in human Jurkat cells cocultured with CHO cells expressing PD-Ll/TCRAct assessed as activation of effector Jurkat cells at 0.01 to 100 uM incubated for 6 hrs by luciferase reporter gene based immune checkpoint blockade cell-based assay; Inhibit…	2021	2.07e-09	-8.68403	-11.05
161	PubChem_162659488	AID_1687301	[H]N(C(=O)C([H])([H])[H])C([H])([H])C([H])([H])N([H])C([H])([H])c1c([H])c([H])c(c([H])c1OC([H])([H])[H])C(=O)N1c2c([H])c([H])c([H])c(c2C([H])([H])C1([H])[H])-c1c([H])c([H])c2OC([H])([H])C([H])([H])Oc2c1[H]	Inhibition of PD-1/PDL1 interaction (unknown origin) by HTRF assay	2020	4.159e-07	-6.38101	-11.02
388	PubChem_162651865	AID_1676583	[H]N(C(=O)C([H])([H])[H])C([H])([H])C([H])([H])N([H])C([H])([H])c1c([H])c([H])c(OC([H])([H])c2c([H])c([H])c([H])c(c2Br)-c2c([H])c([H])c([H])c([H])c2[H])c([H])c1[H]	Binding affinity to human PD1-L1 (18-134 residues) expressed in Escherichia coli BL21 (DE3) incubated for 1 hr by MST analysis; Inhibition of hPD-1/hPD-L1 immune checkpoint using PD-L1 expressing human aAPCs and PD-1 expressing human Jurkat cells assessed as activation of effector Jurkat T cells incubated for 6 hrs by luciferase reporter gene based immune checkpoint blockade cell-based assay ; In…	2020	1.22e-08	-7.91364	-11.0057
64	PubChem_164614315	AID_1750879	[H]OC(=O)[C@@]1([H])N(C([H])([H])c2sc(nc2[H])C(=O)N2c3c([H])c([H])c([H])c(c3C([H])([H])C2([H])[H])-c2c([H])c([H])c3oc([H])nc3c2[H])C([H])([H])C([H])([H])C1([H])[H]	Inhibition of PD1/PD-L1 (unknown origin) protein-protein interaction measured after 135 mins by HTRF assay	2021	1.822e-07	-6.73945	-11.005
389	PubChem_162647848	AID_1682747	[H]N(C(=O)C([H])([H])[H])C([H])([H])C([H])([H])N([H])C([H])([H])c1c([H])c([H])c(N([H])C([H])([H])c2c([H])c([H])c([H])c(-c3c([H])c([H])c([H])c([H])c3[H])c2C([H])([H])[H])c([H])c1OC([H])([H])[H]	Inhibition of PD1-Tag2/PD-L1-Tag1 (unknown origin) protein-protein interaction preincubated for 15 mins followed by addition of anti-Tag1-Eu3+ and anti-Tag2-XL665 measured after 2.5 hrs by HTRF assay; Binding affinity to human PD-L1 expressed in CHOK1 cells assessed as inhibition of PD1/PDL1 protein-protein interaction at 500 nM incubated for 30 mins by flow cytometry analysis ; Inhibition of hum…	2020	1.75e-07	-6.75696	-10.9783
106	PubChem_162670064	AID_1682786	[H]OC(=O)[C@]([H])(N([H])C([H])([H])c1c([H])c(c(N([H])C([H])([H])c2c([H])c([H])c([H])c(-c3c([H])c([H])c([H])c([H])c3[H])c2C([H])([H])[H])c([H])c1OC([H])([H])c1c([H])c([H])c([H])c([H])c1[H])C([H])([H])[H])C([H])([H])O[H]	Inhibition of PD1-Tag2/PD-L1-Tag1 (unknown origin) protein-protein interaction preincubated for 15 mins followed by addition of anti-Tag1-Eu3+ and anti-Tag2-XL665 measured after 2.5 hrs by HTRF assay	2020	2.583e-06	-5.58788	-10.973
237	PubChem_134177894	AID_1652976	[H]OC(=O)[C@@]1([H])N(C([H])([H])c2c([H])c(C(=O)N([H])c3c([H])c([H])c([H])c(-c4c([H])c([H])c([H])c([H])c4[H])c3C([H])([H])[H])c(=O)n(c2[H])C([H])([H])[H])C([H])([H])C([H])([H])C([H])([H])C1([H])[H]	Inhibition of human PD1/PDL1 protein-protein interaction by HTRF assay	2019	1e-07	-7	-10.963
179	PubChem_162657958	AID_1682786	[H]OC(=O)[C@]([H])(N([H])C([H])([H])c1c([H])c([H])c(nc1OC([H])([H])[H])N([H])C([H])([H])c1c([H])c([H])c([H])c(-c2c([H])c([H])c([H])c([H])c2[H])c1C([H])([H])[H])C([H])([H])O[H]	Inhibition of PD1-Tag2/PD-L1-Tag1 (unknown origin) protein-protein interaction preincubated for 15 mins followed by addition of anti-Tag1-Eu3+ and anti-Tag2-XL665 measured after 2.5 hrs by HTRF assay	2020	4.536e-06	-5.34333	-10.9527
196	PubChem_162674486	AID_1687301	[H]OC([H])([H])C([H])([H])N([H])C([H])([H])c1c([H])c([H])c(c([H])c1OC([H])([H])[H])C(=O)N1c2c([H])c([H])c([H])c(c2C([H])([H])C1([H])[H])-c1c([H])c([H])c2OC([H])([H])C([H])([H])Oc2c1[H]	Inhibition of PD-1/PDL1 interaction (unknown origin) by HTRF assay	2020	2.252e-07	-6.64743	-10.9433
11	PubChem_164616952	AID_1759136	[H]OC([H])([H])C([H])(N([H])C([H])([H])c1c([H])c([H])c2c(nsc2c1[H])N([H])c1c([H])c([H])c([H])c(c1Cl)-c1c([H])c([H])c2OC([H])([H])C([H])([H])Oc2c1[H])C([H])([H])O[H]	Inhibition of Tag2-PD-1/Tag1-PDL-1 (unknown origin) interaction incubated for 15 mins by TR-FRET assay	2021	5.83e-08	-7.23433	-10.9387
201	PubChem_129019494	AID_1652974	[H]OC([H])([H])C([H])([H])N([H])C([H])([H])c1nn2c([H])c(nc2nc1[H])-c1c([H])c([H])c([H])c(-c2c([H])c([H])c([H])c([H])c2[H])c1C([H])([H])[H]	Antagonist activity against PDL1 (unknown origin)	2019	1e-07	-7	-10.9377
116	PubChem_164610638	AID_1750879	[H]N(C([H])([H])c1sc(nc1[H])C(=O)N1c2c([H])c([H])c([H])c(c2C([H])([H])C1([H])[H])-c1c([H])c([H])c2OC([H])([H])C([H])([H])Oc2c1[H])C([H])([H])C([H])([H])N([H])S(=O)(=O)C([H])([H])[H]	Inhibition of PD1/PD-L1 (unknown origin) protein-protein interaction measured after 135 mins by HTRF assay	2021	4.51e-08	-7.34582	-10.9307
53	PubChem_164626187	AID_1750879	[H]O[C@@]1([H])C([H])([H])C([H])([H])[C@]([H])(N([H])C([H])([H])c2sc(nc2[H])C(=O)N2c3c([H])c([H])c([H])c(c3C([H])([H])C2([H])[H])-c2c([H])c([H])c3OC([H])([H])C([H])([H])Oc3c2[H])C([H])([H])C1([H])[H]	Inhibition of PD1/PD-L1 (unknown origin) protein-protein interaction measured after 135 mins by HTRF assay	2021	2.06e-08	-7.68613	-10.8753
255	PubChem_162672727	AID_1687301	[H]N(C([H])([H])c1c([H])c([H])c(c([H])c1OC([H])([H])[H])C(=O)N1c2c([H])c([H])c([H])c(c2C([H])([H])C1([H])[H])-c1c([H])c([H])c([H])c([H])c1[H])C([H])([H])C([H])([H])OC([H])([H])[H]	Inhibition of PD-1/PDL1 interaction (unknown origin) by HTRF assay	2020	3.497e-07	-6.4563	-10.8647
127	PubChem_164609014	AID_1750879	[H]N([H])S(=O)(=O)C([H])([H])C([H])([H])N([H])C([H])([H])c1sc(nc1[H])C(=O)N1c2c([H])c([H])c([H])c(c2C([H])([H])C1([H])[H])-c1c([H])c([H])c2OC([H])([H])C([H])([H])Oc2c1[H]	Inhibition of PD1/PD-L1 (unknown origin) protein-protein interaction measured after 135 mins by HTRF assay	2021	1.072e-07	-6.96981	-10.816
383	PubChem_117951478	AID_1416967	[H]N(C(=O)C([H])([H])[H])C([H])([H])C([H])([H])N([H])C([H])([H])c1c([H])c([H])c(OC([H])([H])c2c([H])c([H])c([H])c(-c3c([H])c([H])c([H])c([H])c3[H])c2C([H])([H])[H])nc1OC([H])([H])[H]	Inhibition of PD1/PDL1 interaction in human Jurkat cells co-cultured with human U2OS cells expressing PDL1 assessed as reduction in SHP1 recruitment preincubated with U2OS cells for 60 mins followed by Jurkat cell addition and measured after 2 hrs by Pathhunter chemiluminescent assay; Cytotoxicity against CHOK1 cells stably expressing human PDL1 co-cultured with human Jurkat T cell expressing hum…	2019; 2017; 2021; 2017; 2020; 2021; 2019; 2018	1.8e-08	-7.74473	-10.806
206	PubChem_162673375	AID_1687301	[H]Oc1c([H])c(c([H])c([H])c1C([H])([H])N([H])C([H])([H])C([H])([H])O[H])C(=O)N1c2c([H])c([H])c([H])c(c2C([H])([H])C1([H])[H])-c1c([H])c([H])c([H])c([H])c1[H]	Inhibition of PD-1/PDL1 interaction (unknown origin) by HTRF assay	2020	3.044e-07	-6.51656	-10.7847
395	PubChem_162670747	AID_1682784	[H]OC(=O)[C@]([H])(N([H])C([H])([H])c1c([H])c([H])c(N([H])C([H])([H])c2c([H])c([H])c([H])c(-c3c([H])c([H])c([H])c([H])c3[H])c2C([H])([H])[H])c([H])c1OC([H])([H])c1c([H])c([H])c([H])c(C#N)c1[H])C([H])([H])O[H]	Inhibition of PD1-Tag2/PD-L1-Tag1 (unknown origin) protein-protein interaction preincubated for 15 mins followed by addition of anti-Tag1-Eu3+ and anti-Tag2-XL665 measured after 2.5 hrs by HTRF assay; Binding affinity to human PD-L1 expressed in CHOK1 cells assessed as inhibition of PD1/PDL1 protein-protein interaction at 500 nM incubated for 30 mins by flow cytometry analysis ;Binding affinity t…	2020	1.155e-06	-5.93742	-10.7773
236	PubChem_141762213	AID_1595535	[H]OC([H])([H])C([H])([H])N([H])C([H])([H])c1c([H])c(C(=O)N([H])c2c([H])c([H])c([H])c(c2C#N)-c2c([H])c([H])c3OC([H])([H])C([H])([H])Oc3c2[H])c2nnc([H])n2c1[H]	Inhibition of human PD1/PDL1 protein-protein interaction after 15 mins by HTRF assay	2019	2.746e-07	-6.5613	-10.755
246	PubChem_117941803	AID_1370779	[H]N(C([H])([H])c1c(OC([H])([H])[H])c([H])c(OC([H])([H])c2c([H])c([H])c([H])c(-c3c([H])c([H])c([H])c([H])c3[H])c2C([H])([H])[H])c([H])c1OC([H])([H])[H])C([H])([H])[C@@]1([H])N([H])C(=O)C1([H])[H]	Inhibition of His-tagged PD-L1 binding to PD-1-Ig (unknown origin) preincubated with PD-L1 for 15 mins followed by PD-1-Ig addition measured after 15 mins by HTRF binding assay	2018	5e-08	-7.30103	-10.7487
195	PubChem_164628013	AID_1750879	[H]OC([H])([H])C([H])([H])N([H])C([H])([H])c1sc(nc1[H])C(=O)N1c2c([H])c([H])c([H])c(c2C([H])([H])C1([H])[H])-c1c([H])c([H])c2nc([H])c([H])nc2c1[H]	Inhibition of PD1/PD-L1 (unknown origin) protein-protein interaction measured after 135 mins by HTRF assay	2021	1.002e-06	-5.99913	-10.6647
89	PubChem_164609681	AID_1750879	[H]N(C(=O)C([H])([H])[H])C([H])([H])C([H])([H])N([H])C([H])([H])c1sc(nc1[H])C(=O)N1c2c([H])c([H])c([H])c(c2C([H])([H])C1([H])[H])-c1c([H])c([H])c2OC([H])([H])C([H])([H])Oc2c1[H]	Inhibition of PD1/PD-L1 (unknown origin) protein-protein interaction measured after 135 mins by HTRF assay	2021	1.86e-08	-7.73049	-10.6497
311	PubChem_164620462	AID_1750879	[H]O[C@@]1([H])C([H])([H])C([H])([H])[C@]([H])(N([H])C([H])([H])c2sc(nc2[H])C(=O)N2c3c([H])c([H])c([H])c(c3C([H])([H])C2([H])[H])-c2c([H])c([H])c([H])c([H])c2[H])C([H])([H])C1([H])[H]	Cytotoxicity against human Jurkat cells incubated for 48 hrs by CCK-8 assay; Inhibition of PD1/PD-L1 (unknown origin) protein-protein interaction measured after 135 mins by HTRF assay	2021	1.35e-08	-7.86967	-10.6283
229	PubChem_121452782	AID_1229064	[H]OC(=O)[C@@]1([H])N(C([H])([H])c2c(OC([H])([H])[H])c([H])c(OC([H])([H])c3c([H])c([H])c([H])c(-c4c([H])c([H])c([H])c([H])c4[H])c3C#N)c([H])c2OC([H])([H])[H])C([H])([H])C([H])([H])C([H])([H])C1([H])[H]	Binding affinity to His-tagged PD-L1 (unknown origin) assessed as inhibition of interaction with PD1 preincubated for 15 mins followed by PD1 addition measured after 15 mins by HTRF assay	2015	6e-09	-8.22185	-10.6277
312	PubChem_164621739	AID_1750879	[H]N(C([H])([H])c1sc(nc1[H])C(=O)N1c2c([H])c([H])c([H])c(c2C([H])([H])C1([H])[H])-c1c([H])c([H])c([H])c([H])c1[H])C1([H])C([H])([H])C([H])([H])OC([H])([H])C1([H])[H]	Cytotoxicity against human Jurkat cells incubated for 48 hrs by CCK-8 assay; Inhibition of PD1/PD-L1 (unknown origin) protein-protein interaction measured after 135 mins by HTRF assay	2021	1.47e-08	-7.83268	-10.6067
164	PubChem_164610615	AID_1750879	[H]OC(=O)[C@@]1([H])N(C([H])([H])c2sc(nc2[H])C(=O)N2c3c([H])c([H])c([H])c(c3C([H])([H])C2([H])[H])-c2c([H])c([H])c([H])c([H])c2[H])C([H])([H])C([H])([H])C1([H])[H]	Inhibition of PD1/PD-L1 (unknown origin) protein-protein interaction measured after 135 mins by HTRF assay	2021	8.1e-09	-8.09151	-10.6007
374	PubChem_162658792	AID_1729352	[H]C(=O)c1c([H])c([H])c(c([H])c1[H])C([H])([H])Oc1c([H])c(\C([H])=C(\[H])c2c([H])c(OC([H])([H])[H])c(OC([H])([H])[H])c(OC([H])([H])[H])c2[H])c([H])c([H])c1OC([H])([H])[H]	Antiproliferative activity against human A549/PTX cells assessed as reduction in cell viability measured after 48 hrs by CCK8 assay; Antiproliferative activity against mouse B16-F10 cells assessed as reduction in cell viability measured after 48 hrs by CCK8 assay ; Antiproliferative activity against human HeLa cells assessed as reduction in cell viability measured after 48 hrs by CCK8 assay; Anti…	2021	8e-07	-6.09691	-10.598
227	PubChem_164621074	AID_1769611	[H]OC([H])([H])c1c([H])c([H])c(c([H])c1OC([H])([H])[H])-c1c([H])c([H])c([H])c(-c2c([H])c([H])c([H])c(-c3c([H])c([H])c(c(OC([H])([H])[H])c3[H])C([H])([H])O[H])c2C([H])([H])[H])c1C([H])([H])[H]	Inhibition of Tag2-PD1/Tag1-PD-L1 (unknown origin) protein-protein interaction preincubated for 15 mins followed by addition of anti-Tag1-Eu3+ and anti-Tag2-XL665 measured after 2 hrs in dark by HTRF assay	2021	4.81e-07	-6.31785	-10.562
320	PubChem_164620697	AID_1750879	[H]OC1([H])C([H])([H])N(C([H])([H])c2sc(nc2[H])C(=O)N2c3c([H])c([H])c([H])c(c3C([H])([H])C2([H])[H])-c2c([H])c([H])c([H])c([H])c2[H])C1([H])[H]	Cytotoxicity against human Jurkat cells incubated for 48 hrs by CCK-8 assay; Inhibition of PD1/PD-L1 (unknown origin) protein-protein interaction measured after 135 mins by HTRF assay	2021	2.76e-08	-7.55909	-10.5613
267	PubChem_162651740	AID_1687301	[H]N(C(=O)C([H])([H])[H])C([H])([H])C([H])([H])N([H])C([H])([H])c1c(OC([H])([H])[H])c([H])c(c([H])c1OC([H])([H])[H])C(=O)N1c2c([H])c([H])c([H])c(c2C([H])([H])C1([H])[H])-c1c([H])c([H])c([H])c([H])c1[H]	Inhibition of PD-1/PDL1 interaction (unknown origin) by HTRF assay	2020	7.258e-06	-5.13918	-10.559
142	PubChem_156017457	AID_1661026	[H]Oc1c([H])c([H])c(c([H])c1C(=O)C([H])=C([H])c1c([H])c([H])c([H])c(-c2c([H])c([H])c([H])c([H])c2[H])c1C([H])([H])[H])C([H])([H])N([H])C([H])([H])C([H])([H])N([H])C(=O)C([H])([H])[H]	Inhibition of human PD1/PDL1 protein-protein interaction by HTRF assay	2020	5.3e-06	-5.27572	-10.5347
245	PubChem_141762220	AID_1595535	[H]OC([H])([H])[C@]([H])(O[H])C([H])([H])N(C([H])([H])[H])C([H])([H])c1c([H])c(C(=O)N([H])c2c([H])c([H])c([H])c(-c3c([H])c([H])c([H])c([H])c3[H])c2C([H])([H])[H])c2nnc([H])n2c1[H]	Inhibition of human PD1/PDL1 protein-protein interaction after 15 mins by HTRF assay	2019	3.746e-07	-6.42643	-10.528
174	PubChem_162670726	AID_1687301	[H]OC([H])([H])C([H])([H])N([H])C([H])([H])c1c([H])c([H])c(c([H])c1OC([H])([H])c1c([H])c([H])c([H])c(C#N)c1[H])C(=O)N1c2c([H])c([H])c([H])c(c2C([H])([H])C1([H])[H])-c1c([H])c([H])c([H])c([H])c1[H]	Inhibition of PD-1/PDL1 interaction (unknown origin) by HTRF assay	2020	5.721e-07	-6.24253	-10.491
67	PubChem_141762226	AID_1595535	[H]OC([H])([H])C([H])([H])N([H])C([H])([H])c1c([H])c(C(=O)N([H])c2c([H])c([H])c([H])c(-c3c([H])c([H])c([H])c([H])c3[H])c2C([H])([H])[H])c2nnc([H])n2c1[H]	Inhibition of human PD1/PDL1 protein-protein interaction after 15 mins by HTRF assay	2019	7.333e-07	-6.13472	-10.4563
316	PubChem_164628186	AID_1750879	[H]OC([H])([H])C([H])([H])N([H])C([H])([H])c1sc(nc1[H])C(=O)N1c2c([H])c([H])c([H])c(c2C([H])([H])C1([H])[H])-c1c([H])c([H])c([H])c2n(nc([H])c12)C([H])([H])[H]	Cytotoxicity against human Jurkat cells incubated for 48 hrs by CCK-8 assay; Inhibition of PD1/PD-L1 (unknown origin) protein-protein interaction measured after 135 mins by HTRF assay	2021	3.56e-08	-7.44855	-10.422
361	PubChem_162652795	AID_1729295	[H]OC([H])([H])c1c([H])c([H])c(c([H])c1[H])C([H])([H])Oc1c([H])c(\C([H])=C(\[H])c2c([H])c(OC([H])([H])[H])c(OC([H])([H])[H])c(OC([H])([H])[H])c2[H])c([H])c([H])c1OC([H])([H])[H]	Antiproliferative activity against mouse B16-F10 cells assessed as reduction in cell viability measured after 48 hrs by CCK8 assay; Antiproliferative activity against human HeLa cells assessed as reduction in cell viability measured after 48 hrs by CCK8 assay ; Antiproliferative activity against mouse MC38 cells assessed as reduction in cell viability measured after 48 hrs by CCK8 assay ; Antipro…	2021	2.4e-06	-5.61979	-10.4027
171	PubChem_155552561	AID_1595535	[H]N(C(=O)c1c([H])c(c([H])n2c([H])nnc12)C([H])([H])N([H])C([H])([H])C([H])([H])N([H])C(=O)C([H])([H])[H])c1c([H])c([H])c([H])c(-c2c([H])c([H])c([H])c([H])c2[H])c1C([H])([H])[H]	Inhibition of human PD1/PDL1 protein-protein interaction after 15 mins by HTRF assay	2019	1.487e-06	-5.82769	-10.4023
188	PubChem_164612458	AID_1750879	[H]N(C([H])([H])c1sc(nc1[H])C(=O)N1c2c([H])c([H])c([H])c(c2C([H])([H])C1([H])[H])-c1c([H])c([H])c2OC([H])([H])C([H])([H])Oc2c1[H])C([H])([H])C([H])([H])OC([H])([H])[H]	Inhibition of PD1/PD-L1 (unknown origin) protein-protein interaction measured after 135 mins by HTRF assay	2021	1.56e-08	-7.80688	-10.4007
351	PubChem_162649184	AID_1729295	[H]O[C@]1([H])C([H])([H])N(C([H])([H])c2c([H])c([H])c(c([H])c2[H])C([H])([H])Oc2c([H])c(\C([H])=C(\[H])c3c([H])c(OC([H])([H])[H])c(OC([H])([H])[H])c(OC([H])([H])[H])c3[H])c([H])c([H])c2OC([H])([H])[H])C([H])([H])C1([H])[H]	Antiproliferative activity against human A549/PTX cells assessed as reduction in cell viability measured after 48 hrs by CCK8 assay; Antiproliferative activity against mouse MC38 cells assessed as reduction in cell viability measured after 48 hrs by CCK8 assay; Antiproliferative activity against human HepG2 cells assessed as reduction in cell viability measured after 48 hrs by CCK8 assay	2021	5.9e-06	-5.22915	-10.3897
165	PubChem_164614851	AID_1750879	[H]N([H])S(=O)(=O)C([H])([H])C([H])([H])N([H])C([H])([H])c1sc(nc1[H])C(=O)N1c2c([H])c([H])c([H])c(c2C([H])([H])C1([H])[H])-c1c([H])c([H])c([H])c([H])c1[H]	Inhibition of PD1/PD-L1 (unknown origin) protein-protein interaction measured after 135 mins by HTRF assay	2021	8.56e-08	-7.06753	-10.367
326	PubChem_162659673*	AID_1729295	[H]O[C@@]1([H])C([H])([H])N(C([H])([H])c2c([H])c([H])c(c([H])c2[H])C([H])([H])Oc2c([H])c(\C([H])=C(\[H])c3c([H])c(OC([H])([H])[H])c(OC([H])([H])[H])c(OC([H])([H])[H])c3[H])c([H])c([H])c2OC([H])([H])[H])C([H])([H])[C@]1([H])F	Antiproliferative activity against human HeLa cells assessed as reduction in cell viability measured after 48 hrs by CCK8 assay; Antiproliferative activity against human HepG2 cells assessed as reduction in cell viability measured after 48 hrs by CCK8 assay	2021	5.3e-06	-5.27572	-10.3667
162	PubChem_162666588	AID_1687301	[H]OC(=O)[C@]1([H])N(C([H])([H])c2c([H])c([H])c(c([H])c2OC([H])([H])[H])C(=O)N2c3c([H])c([H])c([H])c(c3C([H])([H])C2([H])[H])-c2c([H])c([H])c([H])c([H])c2[H])C([H])([H])C([H])([H])C([H])([H])C1([H])[H]	Inhibition of PD-1/PDL1 interaction (unknown origin) by HTRF assay	2020	1.059e-06	-5.9751	-10.366
178	PubChem_164617603	AID_1750879	[H]OC([H])([H])C([H])([H])N([H])C([H])([H])c1sc(nc1[H])C(=O)N1c2c([H])c([H])c([H])c(c2C([H])([H])C1([H])[H])-c1c([H])c([H])c2sc([H])nc2c1[H]	Inhibition of PD1/PD-L1 (unknown origin) protein-protein interaction measured after 135 mins by HTRF assay	2021	4.673e-07	-6.3304	-10.3567
372	PubChem_156014133	AID_1664443	[H]N(c1nc(N([H])C([H])([H])C([H])([H])C([H])([H])N(C([H])([H])C([H])([H])[H])C([H])([H])C([H])([H])[H])c([H])c(n1)N1C([H])([H])C([H])([H])N([H])C([H])([H])C1([H])[H])C([H])([H])c1c([H])c([H])c([H])c(-c2c([H])c([H])c([H])c([H])c2[H])c1C([H])([H])[H]	Antiproliferative activity against human HCC827 cells assessed as cell growth inhibition by CCK8 assay; Antiproliferative activity against human H1299 cells assessed as cell growth inhibition by CCK8 assay ; Antiproliferative activity against human MDA-MB-231 cells assessed as cell growth inhibition by CCK8 assay; Antiproliferative activity against human A375 cells assessed as cell growth inhibit…	2020	5.153e-06	-5.28794	-10.3187
199	PubChem_162645242	AID_1682786	[H]OC(=O)[C@]([H])(N([H])C([H])([H])c1c([H])nc(N([H])C([H])([H])c2c([H])c([H])c([H])c(-c3c([H])c([H])c([H])c([H])c3[H])c2C([H])([H])[H])c([H])c1OC([H])([H])[H])C([H])([H])O[H]	Inhibition of PD1-Tag2/PD-L1-Tag1 (unknown origin) protein-protein interaction preincubated for 15 mins followed by addition of anti-Tag1-Eu3+ and anti-Tag2-XL665 measured after 2.5 hrs by HTRF assay	2020	2.632e-06	-5.57971	-10.2933
166	PubChem_164620017	AID_1750879	[H]OC([H])([H])C([H])([H])N([H])C([H])([H])c1sc(nc1[H])C(=O)N1c2c([H])c([H])c([H])c(c2C([H])([H])C1([H])[H])-c1c([H])c([H])c2nc([H])oc2c1[H]	Inhibition of PD1/PD-L1 (unknown origin) protein-protein interaction measured after 135 mins by HTRF assay	2021	4.133e-07	-6.38373	-10.2567
335	PubChem_162643341*	AID_1729295	[H]OC(=O)[C@@]1([H])C([H])([H])N(C([H])([H])c2c([H])c([H])c(c([H])c2[H])C([H])([H])Oc2c([H])c(\C([H])=C(\[H])c3c([H])c(OC([H])([H])[H])c(OC([H])([H])[H])c(OC([H])([H])[H])c3[H])c([H])c([H])c2OC([H])([H])[H])C([H])([H])C1([H])[H]	Antiproliferative activity against mouse MC38 cells assessed as reduction in cell viability measured after 48 hrs by CCK8 assay; Antiproliferative activity against human HepG2 cells assessed as reduction in cell viability measured after 48 hrs by CCK8 assay	2021	2.3e-06	-5.63827	-10.2517
180	PubChem_162669543	AID_1682786	[H]OC(=O)[C@]([H])(N([H])C([H])([H])c1c([H])c(c(N([H])C([H])([H])c2c([H])c([H])c([H])c(-c3c([H])c([H])c([H])c([H])c3[H])c2C([H])([H])[H])c([H])c1OC([H])([H])[H])C([H])([H])[H])C([H])([H])O[H]	Inhibition of PD1-Tag2/PD-L1-Tag1 (unknown origin) protein-protein interaction preincubated for 15 mins followed by addition of anti-Tag1-Eu3+ and anti-Tag2-XL665 measured after 2.5 hrs by HTRF assay	2020	2.53e-07	-6.59688	-10.2497
401	PubChem_162668821	AID_1682775	[H]OC(=O)[C@]([H])(N([H])C([H])([H])c1c([H])c(Cl)c(N([H])C([H])([H])c2c([H])c([H])c([H])c(-c3c([H])c([H])c([H])c([H])c3[H])c2C([H])([H])[H])c([H])c1OC([H])([H])[H])C([H])([H])O[H]	Inhibition of PD1-Tag2/PD-L1-Tag1 (unknown origin) protein-protein interaction preincubated for 15 mins followed by addition of anti-Tag1-Eu3+ and anti-Tag2-XL665 measured after 2.5 hrs by HTRF assay; Binding affinity to human PD-L1 expressed in CHOK1 cells assessed as inhibition of PD1/PDL1 protein-protein interaction at 500 nM incubated for 30 mins by flow cytometry analysis; Inhibition of huma…	2020	1.07e-07	-6.97062	-10.2497
157	PubChem_164624977	AID_1750879	[H]OC([H])([H])C([H])([H])N([H])C([H])([H])c1sc(nc1[H])C(=O)N1c2c([H])c([H])c([H])c(c2C([H])([H])C1([H])[H])-c1c([H])c([H])c2oc([H])nc2c1[H]	Inhibition of PD1/PD-L1 (unknown origin) protein-protein interaction measured after 135 mins by HTRF assay	2021	7.31e-08	-7.13608	-10.2457
366	PubChem_162664777	AID_1729295	[H]N(C(=O)C([H])([H])[H])C([H])([H])C([H])([H])N([H])C([H])([H])c1c([H])c([H])c(c([H])c1[H])C([H])([H])Oc1c([H])c(\C([H])=C(\[H])c2c([H])c(OC([H])([H])[H])c(OC([H])([H])[H])c(OC([H])([H])[H])c2[H])c([H])c([H])c1OC([H])([H])[H]	Antiproliferative activity against human A549/PTX cells assessed as reduction in cell viability measured after 48 hrs by CCK8 assay; Antiproliferative activity against mouse B16-F10 cells assessed as reduction in cell viability measured after 48 hrs by CCK8 assay; Antiproliferative activity against human HeLa cells assessed as reduction in cell viability measured after 48 hrs by CCK8 assay; Antip…	2021	1.1e-06	-5.95861	-10.238
268	PubChem_162655856	AID_1687301	[H]OC([H])([H])C([H])([H])N([H])C([H])([H])c1c(OC([H])([H])[H])c([H])c(c([H])c1OC([H])([H])[H])C(=O)N1c2c([H])c([H])c([H])c(c2C([H])([H])C1([H])[H])-c1c([H])c([H])c([H])c([H])c1[H]	Inhibition of PD-1/PDL1 interaction (unknown origin) by HTRF assay	2020	4.766e-06	-5.32185	-10.231
266	PubChem_164628232	AID_1750879	[H]N(C(=O)C([H])([H])[H])C([H])([H])C([H])([H])N([H])C([H])([H])c1nc([H])c(s1)C(=O)N1c2c([H])c([H])c([H])c(c2C([H])([H])C1([H])[H])-c1c([H])c([H])c([H])c([H])c1[H]	Inhibition of PD1/PD-L1 (unknown origin) protein-protein interaction measured after 135 mins by HTRF assay	2021	6.587e-07	-6.18131	-10.2227
264	PubChem_162675883*	AID_1729297	[H]OC(=O)C1([H])C([H])([H])N(C([H])([H])c2c([H])c([H])c(c([H])c2[H])C([H])([H])Oc2c([H])c(\C([H])=C(\[H])c3c([H])c(OC([H])([H])[H])c(OC([H])([H])[H])c(OC([H])([H])[H])c3[H])c([H])c([H])c2OC([H])([H])[H])C1([H])[H]	Antiproliferative activity against human HeLa cells assessed as reduction in cell viability measured after 48 hrs by CCK8 assay	2021	6.5e-06	-5.18709	-10.2173
181	PubChem_129240415	AID_1652976	[H]OC([H])([H])C([H])([H])N([H])C([H])([H])c1c([H])nc(c([H])c1[H])C(=O)N([H])c1c([H])c([H])c([H])c(-c2c([H])c([H])c([H])c([H])c2[H])c1C#N	Inhibition of human PD1/PDL1 protein-protein interaction by HTRF assay	2019	1e-08	-8	-10.162
329	PubChem_162656988*	AID_1729295	[H]OC(=O)[C@]1([H])C([H])([H])N(C([H])([H])c2c([H])c([H])c(c([H])c2[H])C([H])([H])Oc2c([H])c(\C([H])=C(\[H])c3c([H])c(OC([H])([H])[H])c(OC([H])([H])[H])c(OC([H])([H])[H])c3[H])c([H])c([H])c2OC([H])([H])[H])C([H])([H])C1([H])[H]	Antiproliferative activity against mouse B16-F10 cells assessed as reduction in cell viability measured after 48 hrs by CCK8 assay; Antiproliferative activity against human HepG2 cells assessed as reduction in cell viability measured after 48 hrs by CCK8 assay	2021	6.4e-06	-5.19382	-10.1393
328	PubChem_164609187	AID_1750879	[H]N(C(=O)C([H])([H])[H])C([H])([H])C([H])([H])N([H])C([H])([H])c1sc(nc1[H])C(=O)N1c2c([H])c([H])c([H])c(c2C([H])([H])C1([H])[H])-c1c([H])c([H])c([H])c([H])c1[H]	Cytotoxicity against human Jurkat cells incubated for 48 hrs by CCK-8 assay; Inhibition of PD1/PD-L1 (unknown origin) protein-protein interaction measured after 135 mins by HTRF assay	2021	5.32e-08	-7.27409	-10.1313
207	PubChem_164620043	AID_1750879	[H]OC([H])([H])C([H])([H])N([H])C([H])([H])c1sc(nc1[H])C(=O)N1c2c([H])c([H])c([H])c(c2C([H])([H])C1([H])[H])-c1c([H])nc2n([H])c([H])c([H])c2c1[H]	Inhibition of PD1/PD-L1 (unknown origin) protein-protein interaction measured after 135 mins by HTRF assay	2021	1.763e-06	-5.75375	-10.125
286	PubChem_164621104	AID_1769611	[H]OC([H])([H])C([H])([H])N([H])C([H])([H])c1c([H])nc(c([H])c1[H])C(=O)N(c1c([H])c([H])c([H])c(-c2c([H])c([H])c3OC([H])([H])C([H])([H])Oc3c2[H])c1C([H])([H])[H])C([H])([H])[H]	Inhibition of Tag2-PD1/Tag1-PD-L1 (unknown origin) protein-protein interaction preincubated for 15 mins followed by addition of anti-Tag1-Eu3+ and anti-Tag2-XL665 measured after 2 hrs in dark by HTRF assay	2021	7.64e-07	-6.11691	-10.1027
349	PubChem_162645630	AID_1729295	[H]O[C@@]1([H])C([H])([H])N(C([H])([H])c2c([H])c([H])c(c([H])c2[H])C([H])([H])Oc2c([H])c(\C([H])=C(\[H])c3c([H])c(OC([H])([H])[H])c(OC([H])([H])[H])c(OC([H])([H])[H])c3[H])c([H])c([H])c2OC([H])([H])[H])C([H])([H])C1([H])[H]	Antiproliferative activity against human A549/PTX cells assessed as reduction in cell viability measured after 48 hrs by CCK8 assay; Antiproliferative activity against mouse MC38 cells assessed as reduction in cell viability measured after 48 hrs by CCK8 assay; Antiproliferative activity against human HepG2 cells assessed as reduction in cell viability measured after 48 hrs by CCK8 assay	2021	6.2e-06	-5.20761	-10.097
189	PubChem_162646977	AID_1682786	[H]OC(=O)[C@]([H])(N([H])C([H])([H])c1c([H])c(c(N([H])C([H])([H])c2c([H])c([H])c([H])c(-c3c([H])c([H])c([H])c([H])c3[H])c2C([H])([H])[H])c([H])c1OC([H])([H])C([H])([H])[H])C([H])([H])[H])C([H])([H])O[H]	Inhibition of PD1-Tag2/PD-L1-Tag1 (unknown origin) protein-protein interaction preincubated for 15 mins followed by addition of anti-Tag1-Eu3+ and anti-Tag2-XL665 measured after 2.5 hrs by HTRF assay	2020	3.47e-07	-6.45967	-10.0753
173	PubChem_162651842	AID_1687301	[H]OC([H])([H])[C@@]1([H])N(C([H])([H])c2c([H])c([H])c(c([H])c2OC([H])([H])[H])C(=O)N2c3c([H])c([H])c([H])c(c3C([H])([H])C2([H])[H])-c2c([H])c([H])c([H])c([H])c2[H])C([H])([H])C([H])([H])C1([H])[H]	Inhibition of PD-1/PDL1 interaction (unknown origin) by HTRF assay	2020	6.199e-07	-6.20768	-10.0543
175	PubChem_162673791	AID_1687301	[H]N(C(=O)C([H])([H])[H])C([H])([H])C([H])([H])N([H])C([H])([H])c1c([H])c([H])c(c([H])c1OC([H])([H])[H])C(=O)N1c2c([H])c([H])c([H])c(c2C([H])([H])C1([H])[H])-c1c([H])c([H])c([H])c([H])c1[H]	Inhibition of PD-1/PDL1 interaction (unknown origin) by HTRF assay	2020	2.197e-07	-6.65817	-10.0063
198	PubChem_164626202	AID_1750879	[H]OC([H])([H])C([H])([H])N([H])C([H])([H])c1sc(nc1[H])C(=O)N1c2c([H])c([H])c([H])c(c2C([H])([H])C1([H])[H])-c1c([H])c([H])c([H])c2n([H])c([H])c([H])c12	Inhibition of PD1/PD-L1 (unknown origin) protein-protein interaction measured after 135 mins by HTRF assay	2021	1.424e-07	-6.84649	-9.98333
238	PubChem_162677255*	AID_1729295	[H]OC(=O)C(N([H])C([H])([H])c1c([H])c([H])c(c([H])c1[H])C([H])([H])Oc1c([H])c(\C([H])=C(\[H])c2c([H])c(OC([H])([H])[H])c(OC([H])([H])[H])c(OC([H])([H])[H])c2[H])c([H])c([H])c1OC([H])([H])[H])(C([H])([H])[H])C([H])([H])[H]	Antiproliferative activity against human HepG2 cells assessed as reduction in cell viability measured after 48 hrs by CCK8 assay	2021	6.5e-06	-5.18709	-9.94767
235	PubChem_155525463	AID_1595535	[H]OC([H])([H])[C@]([H])(O[H])C([H])([H])N(C([H])([H])[H])C([H])([H])c1c([H])c(C(=O)N([H])c2c([H])c([H])c([H])c(c2C#N)-c2c([H])c([H])c3OC([H])([H])C([H])([H])Oc3c2[H])c2nnc([H])n2c1[H]	Inhibition of human PD1/PDL1 protein-protein interaction after 15 mins by HTRF assay	2019	4.862e-07	-6.31319	-9.90733
367	PubChem_162645466	AID_1729295	[H]OC([H])([H])C([H])([H])N([H])C([H])([H])c1c([H])c([H])c(c([H])c1[H])C([H])([H])Oc1c([H])c(\C([H])=C(\[H])c2c([H])c(OC([H])([H])[H])c(OC([H])([H])[H])c(OC([H])([H])[H])c2[H])c([H])c([H])c1OC([H])([H])[H]	Antiproliferative activity against human A549/PTX cells assessed as reduction in cell viability measured after 48 hrs by CCK8 assay; Antiproliferative activity against mouse B16-F10 cells assessed as reduction in cell viability measured after 48 hrs by CCK8 assay; Antiproliferative activity against human HeLa cells assessed as reduction in cell viability measured after 48 hrs by CCK8 assay; Antip…	2021	8e-07	-6.09691	-9.83467
360	PubChem_162655647	AID_1729295	[H]N(C([H])([H])c1c([H])c([H])c(c([H])c1[H])C([H])([H])Oc1c([H])c(\C([H])=C(\[H])c2c([H])c(OC([H])([H])[H])c(OC([H])([H])[H])c(OC([H])([H])[H])c2[H])c([H])c([H])c1OC([H])([H])[H])C([H])([H])C([H])([H])N(C([H])([H])[H])C([H])([H])[H]	Antiproliferative activity against human A549/PTX cells assessed as reduction in cell viability measured after 48 hrs by CCK8 assay; Antiproliferative activity against human HeLa cells assessed as reduction in cell viability measured after 48 hrs by CCK8 assay ; Antiproliferative activity against mouse MC38 cells assessed as reduction in cell viability measured after 48 hrs by CCK8 assay; Antipro…	2021	1.6e-06	-5.79588	-9.82867
205	PubChem_162662184	AID_1687301	[H]OC([H])([H])C([H])([H])N([H])C([H])([H])c1c([H])c([H])c(c([H])c1[H])C(=O)N1c2c([H])c([H])c([H])c(c2C([H])([H])C1([H])[H])-c1c([H])c([H])c([H])c([H])c1[H]	Inhibition of PD-1/PDL1 interaction (unknown origin) by HTRF assay	2020	1.916e-07	-6.7176	-9.81967
211	PubChem_162661703	AID_1687301	[H]Oc1c([H])c(c([H])c([H])c1C([H])([H])N([H])C([H])([H])C([H])([H])N([H])C(=O)C([H])([H])[H])C(=O)N1c2c([H])c([H])c([H])c(c2C([H])([H])C1([H])[H])-c1c([H])c([H])c([H])c([H])c1[H]	Inhibition of PD-1/PDL1 interaction (unknown origin) by HTRF assay	2020	6.015e-07	-6.22076	-9.796
220	PubChem_162650596	AID_1687301	[H]OC(=O)[C@]([H])(N([H])C([H])([H])c1c([H])c([H])c(c([H])c1OC([H])([H])[H])C(=O)N1c2c([H])c([H])c([H])c(c2C([H])([H])C1([H])[H])-c1c([H])c([H])c([H])c([H])c1[H])C([H])([H])O[H]	Inhibition of PD-1/PDL1 interaction (unknown origin) by HTRF assay	2020	2.776e-07	-6.55658	-9.76367
263	PubChem_164625347	AID_1769611	[H]OC([H])([H])c1c([H])c([H])c(c([H])c1OC([H])([H])[H])-c1c([H])c([H])c([H])c(-c2c([H])c([H])c([H])c(-c3c([H])c([H])c(c(OC([H])([H])[H])c3[H])C([H])([H])N([H])C([H])(C([H])([H])O[H])C([H])([H])O[H])c2C([H])([H])[H])c1C([H])([H])[H]	Inhibition of Tag2-PD1/Tag1-PD-L1 (unknown origin) protein-protein interaction preincubated for 15 mins followed by addition of anti-Tag1-Eu3+ and anti-Tag2-XL665 measured after 2 hrs in dark by HTRF assay	2021	4.87e-08	-7.31247	-9.75167
239	PubChem_164608948	AID_1750879	[H]OC([H])([H])C([H])([H])N([H])C([H])([H])c1nc([H])c(s1)C(=O)N1c2c([H])c([H])c([H])c(c2C([H])([H])C1([H])[H])-c1c([H])c([H])c([H])c([H])c1[H]	Inhibition of PD1/PD-L1 (unknown origin) protein-protein interaction measured after 135 mins by HTRF assay	2021	2.331e-07	-6.63246	-9.725
221	PubChem_162663317	AID_1687301	[H]OC([H])([H])C([H])([H])N([H])C([H])([H])c1c([H])c([H])c([H])c(c1[H])C(=O)N1c2c([H])c([H])c([H])c(c2C([H])([H])C1([H])[H])-c1c([H])c([H])c([H])c([H])c1[H]	Inhibition of PD-1/PDL1 interaction (unknown origin) by HTRF assay	2020	3.44e-07	-6.46344	-9.71367
86	PubChem_162677120	AID_1687301	[H]OC([H])([H])C([H])([H])N([H])C([H])([H])c1c([H])c([H])c(c([H])c1C([H])([H])[H])C(=O)N1c2c([H])c([H])c([H])c(c2C([H])([H])C1([H])[H])-c1c([H])c([H])c([H])c([H])c1[H]	Inhibition of PD-1/PDL1 interaction (unknown origin) by HTRF assay	2020	2.123e-07	-6.67305	-9.68833
214	PubChem_164621587	AID_1750879	[H]N(C([H])([H])c1sc(nc1[H])C(=O)N1c2c([H])c([H])c([H])c(c2C([H])([H])C1([H])[H])-c1c([H])c([H])c([H])c([H])c1[H])C([H])([H])C([H])([H])OC([H])([H])[H]	Inhibition of PD1/PD-L1 (unknown origin) protein-protein interaction measured after 135 mins by HTRF assay	2021	2.02e-08	-7.69465	-9.60767
322	PubChem_164625393	AID_1750879	[H]N(C([H])([H])c1sc(nc1[H])C(=O)N1c2c([H])c([H])c([H])c(c2C([H])([H])C1([H])[H])-c1c([H])c([H])c([H])c([H])c1[H])C([H])([H])C([H])([H])N([H])S(=O)(=O)C([H])([H])[H]	Cytotoxicity against human Jurkat cells incubated for 48 hrs by CCK-8 assay; Inhibition of PD1/PD-L1 (unknown origin) protein-protein interaction measured after 135 mins by HTRF assay	2021	2.34e-08	-7.63078	-9.585
56	PubChem_141762245	AID_1595535	[H]OC([H])([H])C([H])([H])N(C([H])([H])[H])C([H])([H])c1c([H])c(C(=O)N([H])c2c([H])c([H])c([H])c(-c3c([H])c([H])c([H])c([H])c3[H])c2C([H])([H])[H])c2nnc([H])n2c1[H]	Inhibition of human PD1/PDL1 protein-protein interaction after 15 mins by HTRF assay	2019	7.547e-07	-6.12223	-9.44833
258	PubChem_164610329	AID_1750879	[H]OC([H])([H])C([H])([H])N([H])C([H])([H])c1sc(nc1[H])C(=O)N1c2c([H])c([H])c([H])c(c2C([H])([H])C1([H])[H])-c1c([H])c([H])nc([H])c1[H]	Inhibition of PD1/PD-L1 (unknown origin) protein-protein interaction measured after 135 mins by HTRF assay	2021	5.669e-06	-5.24649	-9.39167
112	PubChem_162674079	AID_1687301	[H]OC([H])([H])C([H])([H])N([H])C([H])([H])c1c([H])c([H])c(c([H])c1Cl)C(=O)N1c2c([H])c([H])c([H])c(c2C([H])([H])C1([H])[H])-c1c([H])c([H])c([H])c([H])c1[H]	Inhibition of PD-1/PDL1 interaction (unknown origin) by HTRF assay	2020	3.531e-07	-6.4521	-9.34633
39	PubChem_164615374	AID_1769611	[H]OC([H])([H])C([H])([H])N([H])C([H])([H])c1c([H])c([H])c(c([H])c1[H])-c1c([H])c([H])c([H])c(-c2c([H])c([H])c([H])c(-c3c([H])c([H])c(c([H])c3[H])C([H])([H])N([H])C([H])([H])C([H])([H])O[H])c2C([H])([H])[H])c1C([H])([H])[H]	Inhibition of Tag2-PD1/Tag1-PD-L1 (unknown origin) protein-protein interaction preincubated for 15 mins followed by addition of anti-Tag1-Eu3+ and anti-Tag2-XL665 measured after 2 hrs in dark by HTRF assay	2021	4.56e-08	-7.34104	-9.31733
355	PubChem_162650815	AID_1760822	[H]OC([H])([H])C([H])([H])N([H])C([H])([H])c1c([H])c([H])c(c([H])c1OC([H])([H])[H])C(=O)N1c2c([H])c([H])c([H])c(c2C([H])([H])C1([H])[H])-c1c([H])c([H])c([H])c([H])c1[H]	Inhibition of PD-1/PDL1 interaction (unknown origin) by HTRF assay; Prevention of antiCD3 antibody/PD-L1-repressed mouse T cell proliferation incubated for 72 hrs by flow cytometry; Inhibition of PD1/PD-L1 (unknown origin) protein-protein interaction measured after 135 mins by HTRF assay; Inhibition of PD1 (unknown origin)/PDL1 (unknown origin) protein-protein interaction by HTRF assay	2020; 2021	1.328e-07	-6.8768	-9.17433
323	PubChem_164629160	AID_1750879	[H]OC([H])([H])C([H])([H])N([H])C([H])([H])c1sc(c([H])c1[H])C(=O)N1c2c([H])c([H])c([H])c(c2C([H])([H])C1([H])[H])-c1c([H])c([H])c([H])c([H])c1[H]	Cytotoxicity against human Jurkat cells incubated for 48 hrs by CCK-8 assay; Inhibition of PD1/PD-L1 (unknown origin) protein-protein interaction measured after 135 mins by HTRF assay	2021	5.97e-08	-7.22403	-9.12467
368	PubChem_5351344	AID_1729295	[H]Oc1c([H])c(\C([H])=C(\[H])c2c([H])c(OC([H])([H])[H])c(OC([H])([H])[H])c(OC([H])([H])[H])c2[H])c([H])c([H])c1OC([H])([H])[H]	Antiproliferative activity against human A549/PTX cells assessed as reduction in cell viability measured after 48 hrs by CCK8 assay; Antiproliferative activity against mouse B16-F10 cells assessed as reduction in cell viability measured after 48 hrs by CCK8 assay; Antiproliferative activity against human HeLa cells assessed as reduction in cell viability measured after 48 hrs by CCK8 assay; Antip…	2021	5e-08	-7.30103	-9.09633
151	PubChem_132166358	AID_1652974	[H]O[C@@]1([H])C([H])([H])[C@@]([H])(N([H])C2([H])C([H])([H])C([H])([H])N(c3c([H])c([H])c([H])c(-c4c([H])c([H])c5OC([H])([H])C([H])([H])Oc5c4[H])c3C#N)C([H])([H])C2([H])[H])C1([H])[H]	Antagonist activity against PDL1 (unknown origin)	2019	1e-07	-7	-9.05733

## Sheet: Table S2
			COCONUT Database					Molecular Docking				QSAR
#	coconut_id	SMILES	TAXA	NPL_score	MolLogP	HeavyAtomMolWt	Dataset partition	Predicted ΔGB (kcal/mol)	Cal_pIC50	Cal_IC50 (M)	Class	Predicted Class	Probability
287	CNP0000287	OC1=CC(OC)=CC(OC)=C1C(CCC2=CC=C(OC)C=C2)CCC3=CC=C(OC)C=C3	Unclassified	0.7926991818069	5.7758	404.292	Test set	-9.411	-5.59711	2.52865e-06	Active	Active	0.61959
488	CNP0000488	N(=C)C1=COC2=NNC=C21	Unclassified	0.22234150705561068	1.488	130.086	Test set	-5.477	-2.83938	0.00144751	Inactive	Inactive	0.964364
687	CNP0000687	O=C(C=CC=1C=CC(=CC1)C2=CC=C(O)C(=C2)C3C4CC5CC(C4)CC3C5)NC6=CC=C(O)C=C6	Unclassified	0.9258276153698062	6.9564	434.345	Test set	-12.494	-7.75829	1.74464e-08	Active	Active	0.963313
959	CNP0000959	N1=NC=C2C(=NC=C2C)O1	Unclassified	0.0011924011689436872	0.87782	130.086	Test set	-6.451	-3.52215	0.000300503	Inactive	Inactive	0.981278
1160	CNP0001160	OC=1C=NN2C=CN=C2C1	Unclassified	-0.9231867412874541	0.4349	130.086	Test set	-5.946	-3.16815	0.000678975	Inactive	Inactive	0.929426
1313	CNP0001313	N=1OC=2C=CN=CC2C1N	Unclassified	-0.3297600649310911	0.805	130.086	Test set	-5.978	-3.19058	0.000644796	Inactive	Inactive	0.971836
1651	CNP0001651	O=C(O)CCCC(=O)CCC=CC=CC(O)CC=CCCCCC	Unclassified	1.8977163050428627	4.5905	304.216	Test set	-7.998	-4.6066	2.47401e-05	Inactive	Inactive	0.95061
2464	CNP0002464	OC(C=C)(C)CC=1C=C(C)CCC1C(=C)C	Unclassified	1.5907303633888898	3.9263	196.164	Test set	-6.788	-3.75839	0.000174426	Inactive	Inactive	0.932082
2860	CNP0002860	O(C)CCOC(OCC=1C=CC=CC1)C	Unclassified	0.4438440831386357	2.2122	192.129	Test set	-7.135	-4.00163	9.96242e-05	Inactive	Inactive	0.539267
3092	CNP0003092	O=C(C=C(C)C)CC(C)C1C=CC(O)(C)C(OC)C1	Unclassified	1.906370940276787	2.89	240.173	Test set	-7.691	-4.39139	4.06078e-05	Inactive	Inactive	0.765715
3425	CNP0003425	OCC1OC(N2C=NC=3N=CN=C(NCC=4C=CC=CC4)C32)C(O)C(O)C1O	Unclassified	-0.1765765670961845	-0.5892	366.228	Test set	-8.705	-5.1022	7.90305e-06	Active	Inactive	0.542872
3709	CNP0003709	OC=1C=CC=CC1CNC2CC(CC3=NOC(=C3)CN4CCOCC4)C2(C)C	Unclassified	0.79206620970685	2.9594	354.26	Test set	-8.727	-5.11763	7.62734e-06	Active	Active	0.572912
3850	CNP0003850	O=C(NC1=CC=C(C=C1)C(O)C2N(C(=O)COC2)CCCC=3C=CC=CC3)C=4C=NC=CC4	Unclassified	0.26794993705895814	3.2275	418.303	Test set	-10.177	-6.13408	7.34384e-07	Active	Active	0.983581
3971	CNP0003971	O=C1N(CC2CC2)C(COC1)C(O)C3=CC=C(C=C3)NC(=O)C4CCC4	Unclassified	0.8225183561694842	2.096	332.23	Test set	-8.778	-5.15338	7.02461e-06	Active	Active	0.507748
4122	CNP0004122	O=C(N)CN1C(=O)COC2CN(CC=3C=NC=CC3)CC12	Unclassified	0.42100473978641173	-1.0215	272.179	Test set	-8.017	-4.61992	2.39929e-05	Inactive	Inactive	0.561334
4281	CNP0004281	N=1OC(=CC1CC2(NCC3CCCCC3)COC2)CC(C)C	Unclassified	1.5911903850210543	3.3545	276.21	Test set	-7.613	-4.33671	4.60561e-05	Inactive	Inactive	0.773562
4403	CNP0004403	N#CC1=CC=CC(=C1)CN2CCOCC2C3=NC(=CN3)C=4C=CC(OC)=CC4	Unclassified	0.09116711319324589	3.53048	352.268	Test set	-9.25	-5.48425	3.27906e-06	Active	Active	0.968848
4530	CNP0004530	N=1C=CC=C(C1)CNC2CC(CC3=NOC(=C3)COC)C2(C)C	Unclassified	0.8677582380872014	2.963	290.217	Test set	-8.273	-4.79937	1.58718e-05	Inactive	Inactive	0.638032
4650	CNP0004650	O=C(NC1C(O)C(O)CC1C=2C=CC=CC2C)C=3C=C(OC3C(F)(F)F)C	Unclassified	0.9371587126410161	2.92294	363.206	Test set	-7.695	-4.39419	4.03464e-05	Inactive	Inactive	0.561722
4763	CNP0004763	FC1=CC=C(C=C1)CNC2(COC2)CC3=NOC(=C3)C=4C=CC(OC)=CC4	Unclassified	0.2546223339864029	3.5906	347.24	Test set	-9.808	-5.87541	1.33227e-06	Active	Active	0.907891
4887	CNP0004887	O=C1N(CCN)C(CO)C(OC1)C2=CC=C(C=C2)NC(=O)C3CCOCC3	Unclassified	0.8374194623041269	0.2712	350.225	Test set	-7.309	-4.12361	7.523e-05	Inactive	Active	0.586613
5001	CNP0005001	O=C(NC1=CC=C(C=C1)C2OCC(=O)N(C)C2CO)C=3C=CC(=CC3)C=4C=CC=CC4	Unclassified	0.16093306820456826	3.4965	392.285	Test set	-11.311	-6.92901	1.17758e-07	Active	Active	0.977718
5117	CNP0005117	O=C(OC1CC(=C2C(=O)C=C(C)C2C3OC(=O)C(=C)C13)CO)C(=CCO)C	Unclassified	2.246606345482716	0.7724	352.213	Test set	-7.948	-4.57155	2.68196e-05	Inactive	Inactive	0.767603
5255	CNP0005255	O=S(=O)(NCC1OCC(NC2CCCC2)C1O)C3=CC=C(C=C3)C	Unclassified	1.0080667317576713	0.93382	328.264	Test set	-9.22	-5.46322	3.44176e-06	Active	Active	0.599682
5404	CNP0005404	O=C1N(CC2=NC=CC=C2)CC3N1CCN(CC=4C=CC=CC4)C3	Unclassified	0.12793358348564526	2.2036	300.236	Test set	-9.352	-5.55575	2.7813e-06	Active	Active	0.769318
5543	CNP0005543	O=C(NCC1OCC(N(CC2=NC=CC=C2)CC3=NC=CC=C3)C1O)COC	Unclassified	0.7266951909066423	0.3697	360.244	Test set	-7.676	-4.38088	4.16029e-05	Inactive	Active	0.688596
5665	CNP0005665	OCC1C(O)CC(NCC2=CC=C3OCOC3=C2)C1CC4=NC(=NC=C4)C=5C=CC=CC5	Unclassified	0.96483275304519	2.5625	406.292	Test set	-9.029	-5.32933	4.68458e-06	Active	Active	0.805959
5780	CNP0005780	OC1=CC=C(C=C1O)CN2CC3(N4CCOCC4CN(CC=5C=CC=CC5)C3)C2	Unclassified	1.009743494368943	1.8688	366.271	Test set	-9.382	-5.57678	2.64983e-06	Active	Active	0.719825
5889	CNP0005889	O=C(NC(C)C)N1CC2(N3CCOCC3CN(C(=O)C(C)C)C2)C1	Unclassified	1.1377542282762392	0.3578	308.212	Test set	-6.726	-3.71493	0.000192785	Inactive	Inactive	0.874472
6003	CNP0006003	O=C(NC1C(C=2SC=CC2)N(CC=3C=CN=CC3Cl)CCC1(O)C)C4CCCC4	Unclassified	0.650911353805884	4.1695	405.781	Test set	-8.144	-4.70894	1.95459e-05	Inactive	Inactive	0.863357
6240	CNP0006240	OC1C(N2N=C(C=C2C)C)C3OCC(O3)C1N(C)C	Unclassified	0.8582075734218033	0.08724	246.161	Test set	-6.032	-3.22843	0.000590973	Inactive	Inactive	0.90521
6408	CNP0006408	O=C1OC(C(OC)=C1CO)=C2OC3=CC4C=CC5(N6C4CCC(O)(CC)C6CCC5)C3C2C	Unclassified	1.6809686953200589	2.9104	422.287	Test set	-7.861	-4.51056	3.08631e-05	Inactive	Inactive	0.882109
6904	CNP0006904	O=C(OC)C(NC(=O)C1N(C(=O)C2CCNCC2)CCN(C1)S(=O)(=O)C=3C=CC=CC3)C	Unclassified	0.36191679549208855	-0.4346	436.32	Test set	-8.175	-4.73067	1.8592e-05	Inactive	Active	0.682432
7147	CNP0007147	O=C(NCCC)N1CCC(O)(C=2N=C(SC2)CN3CC=4C=CC=CC4CC3)CC1	Unclassified	0.7034205398687703	3.1044	384.335	Test set	-9.684	-5.78848	1.62748e-06	Active	Active	0.591016
7275	CNP0007275	O=C(O)C=1C=CC=CC1C(=O)N2CC3OC=4C=CC=CC4N(C(=O)C2C3)CC=5C=CC=CC5	Unclassified	0.10115441678857019	3.5937	420.295	Test set	-7.891	-4.53159	2.94042e-05	Inactive	Active	0.857084
7429	CNP0007429	O=C(NC)C1(N2CCCC2C(=O)N(CC)CC)COC1	Unclassified	0.8196581977356849	-0.1658	258.172	Test set	-5.87	-3.11487	0.000767591	Inactive	Inactive	0.94217
7553	CNP0007553	O=C(NCC1=NC=CN1C)CC2OC3C(O)C(OC3C2)CN(C)C	Unclassified	1.5874892976420036	-0.7262	312.2	Test set	-7.083	-3.96518	0.000108347	Inactive	Inactive	0.75414
7682	CNP0007682	O=C1N(C(=O)C2(N3CC(O)CC13)CN(C2)C(C)C)CCCC	Unclassified	1.5212902382195885	0.0533	282.194	Test set	-6.394	-3.48219	0.000329463	Inactive	Inactive	0.971309
7816	CNP0007816	OC1(C=2N=C(SC2)CN3CCCC3COC)CCN(CC1)C4CCN(C)CC4	Unclassified	1.063875362684425	2.1315	372.324	Test set	-7.188	-4.03879	9.1456e-05	Inactive	Inactive	0.728677
7952	CNP0007952	O=C(N1CCOCC1)CC2OC3C(OC(CNC4CCN(C)CC4)C3O)C2	Unclassified	1.52651528929779	-0.7951	350.225	Test set	-7.995	-4.6045	2.48602e-05	Inactive	Inactive	0.578142
8262	CNP0008262	O=C(CC(=O)C1C=CC=2N=C[CH-]C2C1CCCCC=3C=CC=C(O)C3)CCC4=CC=C(O)C(OC)=C4	Unclassified	1.3206142910790082	5.521	454.332	Test set	-9.586	-5.71979	1.9064e-06	Active	Active	0.890821
8771	CNP0008771	N=1C=C(C=CC1N)CC2CC(CCC(C)C)CC(C2)C34OC(C)(C)C(CC3)C(N)C4	Unclassified	1.7568777552844836	5.35	370.306	Test set	-7.542	-4.28694	5.16485e-05	Inactive	Inactive	0.581384
9106	CNP0009106	O=C1C(=C(O)C=2C=CC=CC2N1CC=3C=CC=CC3)CC=4C=CC=CC4	Unclassified	0.012386885772856645	4.3462	322.258	Test set	-9.215	-5.45971	3.46964e-06	Active	Active	0.728124
9529	CNP0009529	O=C(C=1C=2C=C(O)C=CC2N(C1C)CCO)C	Unclassified	0.4113398515565839	1.85022	218.147	Test set	-6.436	-3.51164	0.000307868	Inactive	Active	0.517286
9849	CNP0009849	O=C(OC(C)C)C1=C(OC=2C(=O)C=C(OC2C1C=3C(F)=CC=CC3Cl)CO)N	Unclassified	0.31515023843934836	2.5708	392.661	Test set	-8.358	-4.85896	1.3837e-05	Inactive	Inactive	0.743926
10202	CNP0010202	O=C1C2=C(NC(=NC2(C(F)(F)F)C(F)(F)F)CC=3C=CC=CC3)N(C(=O)N1C)C	Unclassified	-0.6171657051892152	2.4706	406.201	Test set	-8.814	-5.17861	6.62805e-06	Active	Inactive	0.541708
10363	CNP0010363	O=C1NC(=NC=2C=CC=CC12)SCC(=O)N3CCCCC3C	Unclassified	-0.14489925462839337	2.4162	298.262	Test set	-9.93	-5.96093	1.09413e-06	Active	Inactive	0.59238
10550	CNP0010550	O=C1OC=2C=CC=CC2C(=O)C1=CNC3=CC=C(C(=C3)C)C	Unclassified	0.046856663601558185	3.40114	278.202	Test set	-11.238	-6.87784	1.32484e-07	Active	Active	0.625626
10744	CNP0010744	N#CC1=CC=CC(=C1)CN2CCC(C3=NN=C(O3)C=4C=CC=CC4)C2	Unclassified	-0.07863086584175337	3.59778	312.247	Test set	-9.429	-5.60973	2.45624e-06	Active	Active	0.937664
10902	CNP0010902	O=C(C1=CC=C(OC)C(OC)=C1)N2C=NC=3C=C(C(=CC32)C)C	Unclassified	-0.09399044104278673	3.35884	292.209	Test set	-9.137	-5.40504	3.93517e-06	Active	Active	0.678931
11020	CNP0011020	O=C(NCC1N2CCC(C1)C(C3=CC(=NN3C)C=4C=CC(OC)=C(OC)C4)C2)COC	Unclassified	0.696767937010293	2.0447	396.277	Test set	-8.635	-5.05313	8.84841e-06	Active	Active	0.543047
11130	CNP0011130	O=C1NC=2C=CC=CC2N1C3CCN(C(=O)CC4CCNCC4CC5=NOC(=C5)C=6C=CC(OC)=CC6)CC3	Unclassified	0.5523123167895267	4.0152	494.361	Test set	-10.272	-6.20067	6.29982e-07	Active	Active	0.876169
11235	CNP0011235	O=C(NCC=1OC=CC1)CC2CCNCC2CC3=NOC(=C3)C=4C=CC=CC4	Unclassified	0.6132967214621777	3.4093	354.26	Test set	-9.283	-5.50738	3.10897e-06	Active	Active	0.858455
11356	CNP0011356	O=C(NCC1N2CCC(C1)C(CN3CCCCC3)C2)C=4C=CC=CC4	Unclassified	0.9157623313161835	2.6127	310.251	Test set	-8.423	-4.90452	1.24588e-05	Inactive	Active	0.670458
11463	CNP0011463	O=C(NCCC)NCC1(COC2=CC=C(C=C2)S(=O)(=O)C)CC(O)C(O)C1	Unclassified	0.962519839168313	0.6801	372.273	Test set	-8.464	-4.93326	1.1661e-05	Inactive	Inactive	0.549359
11585	CNP0011585	O=C(O)COCC(=O)N1CC2C3=CC=C(C(=O)N3CC(C1)C2)C=4C=CC=CC4CN5CCOCC5	Unclassified	0.4807078210458635	1.3944	450.301	Test set	-8.921	-5.25362	5.57672e-06	Active	Active	0.592162
11757	CNP0011757	O=C1C(=CC=C2N1CC3CN(CC2C3)C4CCN(C(=O)C)CC4)NC(=O)CN(C)C	Unclassified	0.6655212001779888	0.7784	382.274	Test set	-8.59	-5.02159	9.51503e-06	Active	Inactive	0.554832
11953	CNP0011953	O=C1C(=CC=C2N1CC3CN(CC2C3)C4CCOCC4)NS(=O)(=O)C5=CC=C(OC)C=C5	Unclassified	0.5775561018365095	2.2558	430.336	Test set	-9.379	-5.57468	2.66269e-06	Active	Active	0.753885
12095	CNP0012095	O=C(NCC1=CC=C(F)C=C1)CCC2N(C)C3CCN(CC=4SC=CC4)C3C(=O)NC2	Unclassified	0.31081319989000133	2.3569	415.344	Test set	-9.578	-5.71418	1.93118e-06	Active	Active	0.929281
12215	CNP0012215	N=1OC(=NC1C(C)C)C2N(CC=3N=CNC3C2)CC4=CC=C(C=C4)C	Unclassified	0.7652768666759361	3.52412	314.243	Test set	-8.877	-5.22278	5.98719e-06	Active	Inactive	0.521892
12343	CNP0012343	FC=1C=CC(=CC1Cl)C2=NOC(=N2)C3N(CC=4N=CNC4C3)CCCC=5C=CC=CC5	Unclassified	0.335302975287123	4.9844	416.738	Test set	-10.262	-6.19366	6.40233e-07	Active	Active	0.942247
12458	CNP0012458	O=C1NCCCC1NC(=O)C2N(C(=O)CN)CCN(C2)S(=O)(=O)C	Unclassified	0.4804555538944649	-3.1877	338.24	Test set	-6.657	-3.66656	0.000215498	Inactive	Inactive	0.888337
12563	CNP0012563	O=C(N1CCN(CC1)C2C3OCC(O3)C(NCC=4C=CC=CC4OC)C2O)C	Unclassified	0.7814394712204088	-0.1979	362.236	Test set	-8.347	-4.85125	1.40849e-05	Inactive	Inactive	0.512979
12687	CNP0012687	O=C(N1CCOCC1)CC2CCNCC2CC3=NOC(=C3)COC=4C=CC=CC4	Unclassified	0.697644755420527	2.2707	370.259	Test set	-9.499	-5.6588	2.19382e-06	Active	Active	0.779436
12801	CNP0012801	O=S(=O)(NCC1OC(CO)C(O)C1N2CCCC2)C3=CC=C(F)C=C3	Unclassified	0.9381440152192027	-0.311	351.25	Test set	-8.162	-4.72156	1.89862e-05	Inactive	Inactive	0.756793
12921	CNP0012921	N#CC1=CC=CC(=C1)CN2CC(O)CC2C3=NC(=NO3)C=4C=CC(=CC4)C(F)(F)F	Unclassified	0.12291149161758651	3.93498	397.251	Test set	-10.206	-6.15441	7.008e-07	Active	Active	0.978388
13275	CNP0013275	N#CC1=CC=CC(=C1)NC(=O)NC2C(O)C(N3CCCCC3)C4OCC2O4	Unclassified	0.7790570720996989	1.01888	348.233	Test set	-8.173	-4.72927	1.86521e-05	Inactive	Active	0.5698
13391	CNP0013391	O=C(NCCNC(=O)C1CN2CCC1CC2CN3N=NC(=C3)CCCC)C	Unclassified	1.1094737390359095	0.5834	344.249	Test set	-7.846	-4.50005	3.16194e-05	Inactive	Inactive	0.877671
13843	CNP0013843	O=C(NC1CN(C)C(C2=NC(=NO2)C=3C=CC(=CC3)C)C1)COC=4C=CC=CC4	Unclassified	0.25947142242169136	2.98542	368.267	Test set	-9.625	-5.74712	1.79009e-06	Active	Active	0.956627
14032	CNP0014032	N=1N=C(OC1C=2OC=CC2)C3CN(CC4=CC=C(OC)C=C4)CC3	Unclassified	0.16373783713386367	3.3277	306.216	Test set	-10.298	-6.2189	6.0409e-07	Active	Active	0.704194
14174	CNP0014174	O=C(NCCN(C)C)C1NC(C=2C=CC=C3C2C(=CN3CC4=NOC(=C4)C)C1)CC(C)C	Unclassified	0.7256341106198779	3.26532	402.308	Test set	-8.837	-5.19474	6.3865e-06	Active	Active	0.540813
14293	CNP0014293	O=C(OC)C=1C=CC2=C(N=C3N2C(COC3)CNCC4=NC=CC=C4)C1	Unclassified	0.277825656085548	2.079	332.234	Test set	-9.433	-5.61253	2.44043e-06	Active	Active	0.902544
14418	CNP0014418	O=C(NC)C(C=1C=CC=CC1F)N2CCCC2C(=O)NC(CO)CC(C)C	Unclassified	0.8469357289070926	1.6004	349.236	Test set	-7.334	-4.14113	7.22547e-05	Inactive	Inactive	0.881942
14542	CNP0014542	O=C(NCC1OCC2=NC(=CN2C1)C=3C=CC(=CC3)C)C=4C=CC=CC4OC	Unclassified	0.0901503969930705	3.19592	354.26	Test set	-9.578	-5.71418	1.93118e-06	Active	Active	0.873
14677	CNP0014677	FC1CN(CC2=CN(C=3C=CC=CC32)C)CC1OCC4=NC=5C=CC(=CC5N4)C	Unclassified	0.3211092455270181	4.10212	367.278	Test set	-10.567	-6.40747	3.91321e-07	Active	Active	0.914865
14828	CNP0014828	O=C(O)C=1C(=NOC1C(NC(=O)NC(C)(C)C)C)C=2C=CC=CC2	Unclassified	0.14768329803552402	3.1985	310.204	Test set	-9.291	-5.51299	3.06909e-06	Active	Inactive	0.586766
14978	CNP0014978	O=C1N(C=2C=CC=CC2OC3CN(CC4=CN=C5C=CC=CC5=C4)C1C3)CC=6C=CC=CC6	Unclassified	0.04556381012826467	4.8035	410.327	Test set	-11.106	-6.78531	1.63943e-07	Active	Active	0.849169
15102	CNP0015102	O=C(NC1CN(C(=O)CC(C(=O)N(C)CC=2C=NC=CC2)CCC1)C)C3=NOC(=C3)C	Unclassified	0.4851710990652988	1.78362	398.273	Test set	-8.427	-4.90733	1.23786e-05	Inactive	Inactive	0.859661
15246	CNP0015246	O=C(NC1=CC=C(C=C1)CNCC2OCC3=NC=CN3C2)C	Unclassified	0.1844802058787099	1.5301	280.202	Test set	-9.697	-5.7976	1.59369e-06	Active	Active	0.730343
15399	CNP0015399	O=C(O)CCC(=O)N1CC2OC=3C=CC=CC3N(C(=O)C1C2)CC4=CC=C(OC)C=C4	Unclassified	0.49284231304279263	2.4551	400.261	Test set	-7.902	-4.5393	2.88867e-05	Inactive	Active	0.723494
15533	CNP0015533	O=C(NCC#C)C1OC(CCN2CCN(CC=3C=CC=CC3)CC2)CCC1O	Unclassified	0.8653668615767037	0.8522	354.26	Test set	-8.139	-4.70544	1.97043e-05	Inactive	Inactive	0.542158
15641	CNP0015641	O=C1NCC(N2CC(NCC3=NC=CC=C3)CC12)CCC(=O)N4CCN(C=5C=CC=CC5)CC4	Unclassified	0.3913921738010133	1.2415	428.326	Test set	-9.837	-5.89574	1.27134e-06	Active	Active	0.955602
15749	CNP0015749	N=1N=C(OC1C=2C=CC=CC2)CC3C(=CC(CNCCC=4N=CNC4)C(C3)C(C)C)C	Unclassified	1.121957717525193	4.6891	386.309	Test set	-8.592	-5.02299	9.48436e-06	Active	Active	0.804255
15885	CNP0015885	FC1=CC=C(C=C1)CN2CCCC2C3=NC(=NO3)C=4C=NC(OC5CCCCC5)=CC4	Unclassified	0.7395482283688702	5.3193	395.288	Test set	-10.445	-6.32194	4.76491e-07	Active	Active	0.911155
16081	CNP0016081	O=C(O)CC1CCN(CC=2C=CC=C(F)C2)CC1CC3=NC=4C=CC(OC)=CC4N3	Unclassified	0.5024198493302172	3.8661	385.269	Test set	-9.381	-5.57608	2.65411e-06	Active	Active	0.894374
16230	CNP0016230	FC1(F)CCC(N2CC3(N4CC(O)CC4CN(CC=5C=NC=CC5)C3)C2)CC1	Unclassified	1.3870009599932445	1.9647	362.254	Test set	-8.142	-4.70754	1.96091e-05	Inactive	Inactive	0.556337
16361	CNP0016361	O=C1C=2C=CC(=CC2OC3CN(CC=4C=CC=CC4O)CC3N1C)C5=CC=CC(OC)=C5	Unclassified	0.35751116397509963	3.7852	404.296	Test set	-10.301	-6.221	6.01172e-07	Active	Active	0.950545
16506	CNP0016506	O=C(N1CCN(CC1)CC2OCC(NC(=O)C(CC)CC)C2O)C	Unclassified	1.151636351919886	-0.1688	310.204	Test set	-7.604	-4.3304	4.673e-05	Inactive	Inactive	0.911179
16636	CNP0016636	O=C(O)CC1CCN(CC=2C=CC=CC2)CC1CC3=NC=4C=CC(F)=CC4N3	Unclassified	0.4805017731482464	3.8575	357.259	Test set	-9.597	-5.7275	1.87285e-06	Active	Active	0.857063
16756	CNP0016756	FC1(F)CCN(CC1)CC2OCC(NCC3=NC=CN3C)C2O	Unclassified	1.3085933445186895	0.3691	306.187	Test set	-7.986	-4.59819	2.5224e-05	Inactive	Inactive	0.638672
16881	CNP0016881	FC=1C=CC(=CC1)C2=CN=C(N2)C3N(CC4=CNC=5C=CC=CC54)CCOC3	Unclassified	0.06590726529334738	4.2706	355.267	Test set	-9.95	-5.97495	1.05938e-06	Active	Active	0.909014
17003	CNP0017003	O=C(O)CC1CCN(CC1CC2=NC=3C=CC(F)=CC3N2)CC(C)(C)C	Unclassified	0.8982846596089537	3.7034	333.237	Test set	-7.771	-4.44747	3.56886e-05	Inactive	Inactive	0.649264
17129	CNP0017129	O=C(C=1C(=NOC1C(O)C)C=2C=CC(Cl)=CC2)N3CCN(C(=O)C)CC3	Unclassified	0.05257376596340785	2.3526	357.668	Test set	-8.244	-4.77904	1.66324e-05	Inactive	Inactive	0.804716
17261	CNP0017261	O=C(N)C1N(C(=O)C=2C(=NOC2C(O)C)C=3SC=CC3)CCC1	Unclassified	0.5526965612611914	1.5463	318.249	Test set	-7.09	-3.97009	0.00010713	Inactive	Inactive	0.768289
17688	CNP0017688	O=C1N(C(=O)C(C(=O)N1C)(CC)CC)C	Marine	0.5324866323036738	0.8432	196.121	Test set	-5.777	-3.04968	0.000891914	Inactive	Inactive	0.916605
17961	CNP0017961	O=C(NCCOC)NCC1OC2CC(OC2C1O)CC(=O)NCC=3C=NN(C3)C	Unclassified	1.3258406239581233	-1.3422	382.227	Test set	-8.059	-4.64936	2.24203e-05	Inactive	Inactive	0.681458
17968	CNP0017968	O=S(=O)(O)OC=CC1=CC=C2OC(OC2=C1)C(C3=CC=C(O)C(O)=C3)N4C=NC(=C4)CCN(C)C	Marine	0.8649480604746317	2.5754	478.333	Test set	-9.19	-5.44219	3.61252e-06	Active	Active	0.881173
18228	CNP0018228	O=C(NCCN)C(=CC=1OC=C(C1)CCCC(=CC=2OC=C(C2)CCCC3=COC=C3)C)C	Marine	1.2379807835954701	5.5453	416.307	Test set	-9.722	-5.81512	1.53066e-06	Active	Active	0.921773
18475	CNP0018475	O=C(O)CCCCC=CCCCCCCCC(C)C	Marine	1.7890786040223612	5.5743	236.185	Test set	-7.075	-3.95958	0.000109755	Inactive	Inactive	0.962417
18738	CNP0018738	OCC(O)COCCCCCCCCC=CCCCCCC	Marine	1.8182488409980917	4.6135	276.206	Test set	-6.735	-3.72124	0.000190005	Inactive	Inactive	0.968267
21161	CNP0021161	O=C(OC)C1=CC=C(C=C1)C2C=3OC(=CC(=O)C3OC(N)=C2C(=O)OC(C)C)CO	Unclassified	0.634586214533428	1.5649	394.23	Test set	-7.839	-4.49514	3.19787e-05	Inactive	Active	0.667805
22928	CNP0022928	BrC=1C=CC(=CC1)C=2N=C3SC=4C=CC=CC4N3C2	Unclassified	-1.2900213884985272	4.9785	320.15	Test set	-9.969	-5.98827	1.02738e-06	Active	Active	0.88219
23748	CNP0023748	N=1C=2C=CC(OC)=CC2N3C1COCC3CNC4CCOCC4	Unclassified	0.8817809021674795	1.8848	294.205	Test set	-7.413	-4.19651	6.36044e-05	Inactive	Inactive	0.590852
23954	CNP0023954	O=C1C(OC=2C1=CC=C3OCN(CC32)CCCOCC)=CC4=CC=C(OC)C=C4	Unclassified	0.746135762372743	3.8899	370.255	Test set	-9.84	-5.89784	1.2652e-06	Active	Active	0.887633
25183	CNP0025183	O=S(=O)(NC1=NC=CC(=C1)C2=NOC(=N2)C3N(CCC3)C4CCC4)C	Unclassified	0.5537554020380382	2.1925	342.275	Test set	-9.815	-5.88031	1.3173e-06	Active	Active	0.68096
25402	CNP0025402	O=C(OCC)C1=CC=C(OC=2C(=O)C3=CC=C4OCN(CC4=C3OC2C)C5CCS(=O)(=O)C5)C=C1	Unclassified	0.5474271147976798	3.40942	474.341	Test set	-9.456	-5.62866	2.35149e-06	Active	Active	0.805475
25974	CNP0025974	O=C1CCC2C3CCC4=CC(OC)=CC=C(C4)C3CCC12C	Unclassified	1.9167991422027155	4.5786	272.218	Test set	-7.763	-4.44186	3.61524e-05	Inactive	Inactive	0.859724
26171	CNP0026171	O(CC=C)CC1C=2C=CC=CC2CCC3=C1C=4C=CC=CC4N3C	Unclassified	0.45185313428503676	4.6114	294.248	Test set	-7.21	-4.05421	8.82653e-05	Inactive	Active	0.747389
26376	CNP0026376	O=C(OC1CC2(O)C(C(=O)C3(C(O)CC4C(C)(C)CCC(OC(=O)C)C4(C)C13)C2O)C)C	Unclassified	2.416560284424314	1.374	416.256	Test set	-7.811	-4.47551	3.34572e-05	Inactive	Inactive	0.94298
28100	CNP0028100	O=C(OC1COC2C1OCC2N3N=NN=C3SCC=4OC=CC4)NC5=CC=C(OC)C=C5	Unclassified	0.27089893476547866	2.523	438.316	Test set	-9.158	-5.41976	3.80401e-06	Active	Active	0.926932
28310	CNP0028310	OC=1C=C(OCC2=CC=C(C=C2)C)C=CC1C3=NC(=NC=C3OC4=CC=CC(OC)=C4)N	Unclassified	0.0480970957891147	5.11972	406.292	Test set	-9.831	-5.89153	1.28372e-06	Active	Active	0.931159
29409	CNP0029409	OC=1C=C(C2=C(C1)CCC3C2CCC4(C)C(O)CCC34)C	Unclassified	2.2478879869952264	3.91762	260.207	Test set	-7.94	-4.56594	2.71681e-05	Inactive	Inactive	0.700164
29615	CNP0029615	O=C(NC=1C=CC=CC1)CC2C=3N=C(SC3CC4C(C)(CO)C(O)CCC24C)NC=5C=CC=C(O)C5	Unclassified	0.9431399861092074	5.0366	474.392	Test set	-9.827	-5.88873	1.29203e-06	Active	Active	0.583641
30030	CNP0030030	O=C(OC1=CC=C2C(OC(=CC=3C=CC=C(OC)C3)C2=O)=C1)N(CC)CC	Unclassified	0.06443979528197097	4.152	346.233	Test set	-10.133	-6.10323	7.88437e-07	Active	Active	0.862833
30238	CNP0030238	S=C(NC=1C=CC=CC1)NC2COC3C(OCC=4C=CC=CC4)COC32	Unclassified	0.4864844298282775	2.7246	348.298	Test set	-8.521	-4.97322	1.0636e-05	Inactive	Active	0.866426
30593	CNP0030593	OC1C(OCC1N(C)C)CN(C)CCC=2C=CC=CC2	Unclassified	1.0319411226968909	0.8508	252.188	Test set	-8.016	-4.61922	2.40317e-05	Inactive	Inactive	0.71342
31658	CNP0031658	ClC1=CC=C(C=C1)CC2=NOC=3C=C(OCC=4C=CC=C(Cl)C4)C=CC32	Unclassified	-0.49151809825248916	6.3044	369.142	Test set	-11.058	-6.75166	1.7715e-07	Active	Active	0.783002
32568	CNP0032568	O=C(OC1=CC=C2C(=O)C(OC2=C1C)=CC3=CN(C=4C=CC(OC)=CC34)C)C5=CC=C(F)C=C5	Unclassified	0.18287086892557902	5.46982	437.297	Test set	-10.544	-6.39134	4.06122e-07	Active	Active	0.953245
32810	CNP0032810	O=C1C=CC(C=2C=CC=3C=CC=CC3C2)=C4N1CC5CN(C(=O)COC=6C=CC=CC6)CC4C5	Unclassified	0.35944014024118637	4.6932	424.33	Test set	-8.915	-5.24941	5.63099e-06	Active	Active	0.801934
33269	CNP0033269	O=C(NC=1C=CC=CC1)NC2C=CC(C=3C(=NN(C4=CC=C(C=C4)C(C)C)C3C)C)C2	Unclassified	0.20198709590933805	5.84634	384.313	Test set	-11.334	-6.94513	1.13466e-07	Active	Active	0.890105
33489	CNP0033489	N=1C=CC=C2C1C=3C=CC=CC3C2C=NC4=CC=C5C=6C=CC=CC6CC5=C4	Unclassified	-0.10849659042595236	6.1676	340.3	Test set	-11.446	-7.02365	9.47009e-08	Active	Active	0.811836
34140	CNP0034140	O=C1C=2C=CC=CC2C(=O)C=3C(=CC=CC13)NC4=CC=CC=5C(=O)C=6C=CC=CC6C(=O)C45	Unclassified	-0.04008753089002808	4.981	414.311	Test set	-10.459	-6.33176	4.65845e-07	Active	Active	0.898884
34390	CNP0034390	O=C(NC1COC2C1OCC2NC3=NC=CC(=N3)C=4C=CC=5OCOC5C4)C6=CC=C(C=C6)C	Unclassified	0.6833958569839824	2.55742	436.298	Test set	-10.987	-6.70189	1.98661e-07	Active	Active	0.992156
34590	CNP0034590	O=C(N1CCOCC1)C2OC(CCN3CCN(C=4C=CC=CC4)CC3)CCC2O	Unclassified	0.6716888920822083	0.966	370.259	Test set	-8.742	-5.12814	7.44489e-06	Active	Active	0.547045
34772	CNP0034772	N#CC(C#N)=C1C=CC(=C(C#N)C#N)C2=C1C3C=4C=CC=CC4C2C=5C(OC)=CC=CC53	Unclassified	-0.25095240893256104	3.07812	396.324	Test set	-6.83	-3.78783	0.000162993	Inactive	Active	0.792423
35214	CNP0035214	O=C1C=C2CCC3C(CCC4(C)C3CCC4(O)CC)C2(C)CC1	Unclassified	2.498851313729417	4.6594	284.229	Test set	-7.807	-4.47271	3.36739e-05	Inactive	Inactive	0.852729
37287	CNP0037287	O=C(OCC)CN1C(=O)N(C(=S)C(C1=O)(CC)CC)C	Unclassified	0.3822926013028253	1.5773	280.22	Test set	-6.008	-3.21161	0.000614316	Inactive	Inactive	0.953102
37514	CNP0037514	O=C(NCC1OC(CO)C(O)C1N2CCN(C=3C=CC=CC3OC)CC2)C=4C=CC=CC4	Unclassified	0.7192093873948922	0.7364	410.28	Test set	-8.73	-5.11973	7.59049e-06	Active	Active	0.653087
37746	CNP0037746	O=C(NCC=1C=NC=CC1)CC2C=3N=C(SC3CC4C(C)(CO)C(O)CCC24C)NC(=O)C5CCC5	Unclassified	1.2015058958585232	3.3987	476.388	Test set	-8.282	-4.80568	1.56429e-05	Inactive	Inactive	0.525226
37995	CNP0037995	O=C(N(C)CC=1C=NC=CC1)CC2C(=CC(CNS(=O)(=O)C3=CC=C(C=C3)C)C(C2)C(C)C)C	Unclassified	0.5741831781625775	4.57162	446.382	Test set	-8.516	-4.96972	1.07222e-05	Inactive	Active	0.50099
39036	CNP0039036	O=C([O-])CC1CCN(C(=O)C2=CC=C(OC)C=C2)CC1CCN3CC[NH2+]CC3	Unclassified	0.7954735616686083	-0.8174	358.248	Test set	-7.837	-4.49374	3.20821e-05	Inactive	Inactive	0.538021
39431	CNP0039431	O=C(OCC=C)NC1=NC2=C(S1)CC3C(C)(CO)C(O)CCC3(C)C2CC(=O)NCC=4C=NC=CC4	Unclassified	1.2057662832789577	3.3946	480.376	Test set	-8.464	-4.93326	1.1661e-05	Inactive	Inactive	0.796004
39664	CNP0039664	O=C(NCC1OC(CO)C(O)C1N2CCN(C3=CC=C(F)C=C3)CC2)C4CCCC4	Unclassified	1.1572741936831956	0.7433	389.257	Test set	-8.476	-4.94168	1.14373e-05	Inactive	Inactive	0.529782
40065	CNP0040065	O=C(NC1C=CC(C=2C(=NN(C3=CC=C(OC)C=C3)C2C)C)C1)NC4CCCCC4	Unclassified	0.6882012318687394	4.54174	376.29	Test set	-9.873	-5.92097	1.19957e-06	Active	Active	0.783377
40670	CNP0040670	O1C2=C(C(=CC3=CC=C(C=C3)N(C)C)C4=C1CCCC4)CCCC2	Unclassified	0.8581612844646084	5.8224	294.248	Test set	-8.336	-4.84354	1.43372e-05	Inactive	Active	0.622444
42502	CNP0042502	O=C(N)NN=C(CC)C(C1=CC=C(OC)C=C1)CC	Unclassified	0.14470270786936396	2.6231	242.173	Test set	-6.898	-3.8355	0.00014605	Inactive	Inactive	0.716178
42708	CNP0042708	O=C1N=C2C(=O)N=CN(C2=N1)C	Unclassified	-0.2228888200220715	-1.8469	160.092	Test set	-6.812	-3.77521	0.000167798	Inactive	Inactive	0.829994
43314	CNP0043314	O=C(NC=1C=CC=C(Cl)C1)NC2CN3C(C(=O)NCC3CCC(=O)N(CC)CC)C2	Unclassified	0.39321096153865986	2.0514	405.716	Test set	-9.29	-5.51229	3.07404e-06	Active	Inactive	0.604308
43517	CNP0043517	O=C1OCC2N1C3=CC(F)=CC=C3CN(C(=O)C=4C=NC=CC4)CC2	Unclassified	0.009050068520356763	2.592	325.214	Test set	-8.02	-4.62202	2.3877e-05	Inactive	Active	0.722961
43726	CNP0043726	O=C(NC=1C=CC=CC1N)C=2C=CC=CC2	Unclassified	-0.7671952397415787	2.5211	200.156	Test set	-9.254	-5.48705	3.25796e-06	Active	Active	0.649734
44199	CNP0044199	O=C1C=2NC=C3C2C4=C5C1NCCC65C=C(Br)C(O)C(N4CC3)C6	Plants	1.5099839269520965	1.5541	370.121	Test set	-7.642	-4.35704	4.39499e-05	Inactive	Inactive	0.761639
44390	CNP0044390	O=C(C1=C(O)C=C(O)C(=C1O)C(CC(C)C)C2C(=O)C(C(=O)C(C2=O)(C)C)(C)C)C(C)C	Unclassified	1.7653814427335746	4.1613	412.268	Test set	-7.199	-4.0465	8.98465e-05	Inactive	Inactive	0.918217
44801	CNP0044801	O=C1N(C)CC(NCC=2C=CC=C3OCOC32)CCCC(C(=O)N(CC)CC)C1	Unclassified	0.6702416433110685	2.3905	370.259	Test set	-8.296	-4.8155	1.52934e-05	Inactive	Inactive	0.822506
45835	CNP0045835	O=C1C2=C(NC=3C=CC=CC3NC2C4=CC=C(OC)C(O)=C4)CC(C=5C=CC=CC5Cl)C1	Unclassified	0.025178395674532957	6.0337	423.75	Test set	-7.683	-4.38578	4.11355e-05	Inactive	Active	0.726901
46459	CNP0046459	O=C(OC1CC2C(C(=O)C=CC2(C)C3CC(=C)C4(C(=O)C(OC(=O)C4C13C)C)C)(C)C)C	Unclassified	2.1768828444593153	3.8287	408.28	Test set	-8.393	-4.88349	1.3077e-05	Inactive	Inactive	0.872805
46666	CNP0046666	O=C1NC2CCN(C(=O)CSC)C2C(=O)N3CC(NC(=O)C4CCCCC4)CC13	Unclassified	1.0782503328549211	0.1147	392.311	Test set	-8.251	-4.78395	1.64456e-05	Inactive	Inactive	0.751179
46867	CNP0046867	O=C1N(C=2C=CC=CC2OC3CN(C1C3)S(=O)(=O)C)CC4=CC=C(OC(F)(F)F)C=C4	Unclassified	-0.20703420780793208	2.9133	437.29	Test set	-8.149	-4.71245	1.93888e-05	Inactive	Active	0.650405
47077	CNP0047077	O=C(NCC1=CC=C(F)C=C1)CC2C(O)CCC3C4(C)COC(OC4CCC23C)COC	Unclassified	1.6024177233677512	3.4134	413.275	Test set	-8.905	-5.2424	5.72262e-06	Active	Active	0.856944
47257	CNP0047257	O=C1C=2C=CC=CC2N(C([O-])=C1C(=O)CC(C3=CC(OC)=C(O)C(OC)=C3)[NH2+]CC(O)CO)C	Unclassified	0.7880593186449856	-0.4344	444.27	Test set	-8.017	-4.61992	2.39929e-05	Inactive	Inactive	0.516247
48448	CNP0048448	O=C(C1=CC=C(O)C(OC2OC(CO)C(O)C(O)C2O)=C1O)C(O)CC3=CC=C(O)C=C3	Unclassified	1.6167218878046654	-1.2316	428.22	Test set	-8.461	-4.93116	1.17176e-05	Inactive	Active	0.778995
49219	CNP0049219	O=C(OC1=CC=C2C(=O)C(OC2=C1)=CC=3C(Cl)=CC=CC3Cl)C4=CC(OC)=C(OC)C(OC)=C4	Unclassified	0.045377392952219466	5.8546	483.174	Test set	-7.676	-4.38088	4.16029e-05	Inactive	Active	0.833416
49844	CNP0049844	O=C(OC1COC2C1OCC2NS(=O)(=O)C=3C=CC=4C=CC=CC4C3)NC5=CC=C(OC)C=C5	Unclassified	0.21093778760123283	2.9102	460.338	Test set	-10.192	-6.14459	7.16817e-07	Active	Active	0.992946
50070	CNP0050070	O=C(NCC1OC(CC(=O)N2CCOCC2)C(O)C1O)NC3CCCCC3	Unclassified	1.54238831068619	-0.6436	354.213	Test set	-9.289	-5.51159	3.07901e-06	Active	Inactive	0.727527
50939	CNP0050939	O=C(NC1=CC=C(C(=C1)C)C)C2=C(OC3=CC=C(OCC(=C)C)C=C32)C=4C=CC(OC)=CC4	Unclassified	0.21647899027547116	6.93244	414.311	Test set	-10.213	-6.15931	6.92926e-07	Active	Active	0.930712
51129	CNP0051129	FC(F)(F)O[C]1[CH][CH][CH][C]([CH]1)C[NH+]2CCCC2[C]3[N][C]([N]O3)[C]4[CH][CH][C](N(C)C)[NH2+][CH]4	Unclassified	1.5162992134410742	-0.58673	411.258	Test set	-8.848	-5.20245	6.27411e-06	Active	Inactive	0.535307
51347	CNP0051347	O=C(NC1=CC=C(F)C=C1F)NCC2OC(CO)C(O)C2N3CCN(C=4C=CC=CC4OC)CC3	Unclassified	0.5389908907320684	1.4063	462.283	Test set	-9.142	-5.40854	3.90353e-06	Active	Active	0.787987
51951	CNP0051951	O=C(O)C1(O)OC(C(O)C(OC)COC(=O)C)C(NC(=O)CO)C(O)C1	Marine	2.133842417830865	-3.6745	358.15	Test set	-6.335	-3.44083	0.000362381	Inactive	Inactive	0.902888
52168	CNP0052168	O=C(OCC=C)CCCCCCCCC=C	Unclassified	1.7217187270813035	4.0224	200.152	Test set	-6.281	-3.40298	0.000395384	Inactive	Inactive	0.945288
52369	CNP0052369	O=C1OC=2C(Cl)=C(O)C=CC2C(O)=C1NC(=O)C3=CC=C(O)C(=C3)CC=C(C)C	Unclassified	0.732766736027809	4.3242	397.685	Test set	-10.186	-6.14039	7.23792e-07	Active	Active	0.684875
52547	CNP0052547	O=C1C(O)=C(OC2=CC(O)=CC(OCC(O)CC)=C12)C=3C=C(C(O)=C(C3)CC(C)C)CC=4C=CC=CC4	Unclassified	1.2993404612559978	5.5158	472.323	Test set	-9.131	-5.40083	3.97346e-06	Active	Active	0.821607
52763	CNP0052763	OC(C#CC=1C=CC=CC1)CC(C)CCCC(=C)C	Unclassified	1.4364822000600665	4.1716	232.197	Test set	-8.907	-5.24381	5.70418e-06	Active	Inactive	0.790338
53021	CNP0053021	N#CC1=CC=C(OC2C=C(C(=O)NC(C(=O)N)C)CC(O)C2O)C(Br)=C1	Unclassified	1.1606351381019469	0.11008	406.107	Test set	-8.945	-5.27044	5.36482e-06	Active	Active	0.533703
54025	CNP0054025	O=C1C=2C(O)=CC(O)=CC2OC(C=3C(O)=CC(O)=C4C=CC(OC43)(C)CCC=C(C)C)=C1CC=C(C)C	Unclassified	1.7125069308756267	6.7018	472.323	Test set	-8.214	-4.75801	1.74577e-05	Inactive	Active	0.62233
54594	CNP0054594	O=C(NC=1C(=CC=CC1C)C)C2=C(OC=3C=CC(OC)=CC32)C=4C=CC=CC4	Unclassified	-0.04466794741401415	5.97754	350.268	Test set	-9.518	-5.67212	2.12756e-06	Active	Active	0.833938
54813	CNP0054813	O=C(NC1C=CC(C=2C(=NN(C=3C=CC=CC3)C2C)C)C1)C4=CC=C(OC)C=C4	Unclassified	0.14930346253428353	4.33984	362.283	Test set	-9.561	-5.70226	1.9849e-06	Active	Active	0.90454
55218	CNP0055218	O=C(OC1CC(=O)OC(C)(C)C2C(O)C(OC(=O)C)C3(C)C4C(=O)OC(C(=O)C4(C(=C)CC3C12C)C)C)C	Unclassified	2.0796393748344726	2.2916	496.298	Test set	-7.873	-4.51897	3.0271e-05	Inactive	Inactive	0.844566
55427	CNP0055427	O=C([O-])CC1CCN(C(=O)C=2C=CN=C(Cl)C2)CC1CC[NH+](C)CCC3=NC=CC=C3	Unclassified	0.6289594423353407	0.4958	415.731	Test set	-8.244	-4.77904	1.66324e-05	Inactive	Active	0.558877
56035	CNP0056035	O=C(NCC1N2CCC(C1)C(C3=CC(=NN3C)C=4SC=CC4)C2)C5=CC=C(C=C5)N(C)C	Unclassified	0.22074880762815272	3.8224	418.376	Test set	-8.809	-5.17511	6.68176e-06	Active	Active	0.71952
56457	CNP0056457	N#CC=1C=CC=2N=C(NC2C1)COC3CN(CC4=CC=C(C=C4)C)CC3F	Unclassified	0.19421737358067973	3.4821	343.256	Test set	-11.021	-6.72572	1.88052e-07	Active	Active	0.880404
57108	CNP0057108	ClC=1C=CC=CC1COC=2C=CC(=C(O)C2)C3=NC=NC=C3C4=CC=CC=C4OC	Unclassified	-0.1588249438969415	5.7572	399.728	Test set	-9.309	-5.52561	2.9812e-06	Active	Active	0.881809
57332	CNP0057332	O=S(=O)(O)OC1=C(N=C2C(=NC(=CN21)C=3C=CC(O)=CC3)CC=4C=CC=CC4)CC=5C=CC=CC5	Unclassified	0.2905304763086285	4.4651	466.369	Test set	-10.189	-6.14249	7.20296e-07	Active	Active	0.758244
57724	CNP0057724	O=C(OC)C(NC(=O)C1N(C(=O)C)CCNC1)CC2=CC=C(OC)C=C2	Unclassified	0.7488095889653421	-0.2842	338.214	Test set	-8.152	-4.71455	1.92951e-05	Inactive	Inactive	0.656764
57930	CNP0057930	O=C(OC)C1=CC(OC)=C(OC)C=C1NC(=O)C=2OC=3C(OC)=CC=CC3C2	Unclassified	0.16458340277866185	3.4975	366.22	Test set	-8.638	-5.05524	8.80566e-06	Active	Inactive	0.57749
58934	CNP0058934	O=C1OC(=C)C(=O)C1C(=O)CCCCCCCCC	Unclassified	1.8095332209226307	2.952	244.161	Test set	-7.525	-4.27503	5.30854e-05	Inactive	Inactive	0.895511
59746	CNP0059746	O=C(NC=1C=CC=CC1CCN(C(=O)C)CCC=2C=CC=CC2NC(=O)C)C	Unclassified	-0.028368536504678604	3.2371	354.26	Test set	-8.089	-4.67039	2.13605e-05	Inactive	Active	0.697943
60125	CNP0060125	O=C([O-])CC(C)(C)CC(=O)NCC1CC2CC[NH+]1CC2C3=CC(=NN3C)C=4C=CC(OC)=CC4	Unclassified	0.8754656083806063	0.5289	432.31	Test set	-8.396	-4.8856	1.30138e-05	Inactive	Active	0.623407
76711	CNP0076711	O=C(O)C=1C=CC=CC1NC(=O)C(NC(=O)C(N(C(=O)C(N)C(C)CC)C)CC=2C=CC=CC2)C(C)CC	Fungi	0.7996193803672247	3.2973	484.342	Test set	-8.519	-4.97182	1.06704e-05	Inactive	Inactive	0.616003
76938	CNP0076938	O=C1CCC2(C)C3C(=CCC2C1(C)C)C4CCC(C(C)CCCC(C)C)C4(C)CC3	Plants	2.332001149072499	8.233	364.318	Test set	-8.407	-4.89331	1.27848e-05	Inactive	Inactive	0.909982
77315	CNP0077315	O=C1OC(=C(C(O)=C1C2C=3C(=O)C(=C(OC3C(C(=O)C2CO)(C)CC)C)C)C)C	Unclassified	1.2573801900381827	2.52308	376.235	Test set	-7.541	-4.28624	5.1732e-05	Inactive	Inactive	0.858843
77549	CNP0077549	O=C(C=C1OC(CC=C1)CCCCCCCCCCC)C	Unclassified	1.6791348565523851	5.7253	260.207	Test set	-7.566	-4.30377	4.9686e-05	Inactive	Inactive	0.780706
77742	CNP0077742	O=C1OC=2C=C3OC=CC3=C(OCC(C=4OC(C(=O)C4)(C)C)C)C2C=C1	Plants	1.2868130858715527	3.8159	336.214	Test set	-9.091	-5.37279	4.23847e-06	Active	Active	0.627944
78066	CNP0078066	O=C(OC1CCC2(C3=CC=C4C5CC(C)(C)CCC5(C(=O)OC)CCC4(C)C3(C)CCC2C1(C)C)C)C	Unclassified	2.2575234712622065	7.8129	460.359	Test set	-8.071	-4.65777	2.19902e-05	Inactive	Inactive	0.737898
78240	CNP0078240	O=C(OC1CC2C3(C)CCCC(C)(CC)C3CCC2(C)C4CC(O)C5C(OC(OC)C5C14C)C)C	Unclassified	2.4655701491940967	5.9715	440.325	Test set	-7.971	-4.58767	2.58422e-05	Inactive	Inactive	0.764141
78494	CNP0078494	O=C(C1=CC=C(Br)C=C1)C	Unclassified	-0.503365999854554	2.6517	191.991	Test set	-6.534	-3.58033	0.000262825	Inactive	Inactive	0.814406
78708	CNP0078708	O=C(OC1C(C)C2(O)C3C=C(C(=O)C3CC(=CC2C4C1(OC(=O)C(C)CC)C4(C)C)CO)C)C	Unclassified	1.9817923467181942	2.983	436.29	Test set	-7.196	-4.0444	9.02826e-05	Inactive	Inactive	0.90008
78919	CNP0078919	O=C1OC2(O)C(=C1)C(C)C3CCC4C(C(=O)OC)(C)CCCC4(C)C3C2	Unclassified	2.287097666686788	3.2099	332.226	Test set	-8.484	-4.94728	1.12906e-05	Inactive	Inactive	0.85502
79152	CNP0079152	O=C1C=2C=CC=CC2N3C=CC=4C(N=C5C=CC=CC54)=C13	Unclassified	-0.3610950831238802	3.6747	260.211	Test set	-10.518	-6.37312	4.23528e-07	Active	Active	0.823166
79369	CNP0079369	OC=1C=C(O)C2=C(OC(C3=CC(O)=C(O)C(=C3)CC=C(C)CCC=C(C)C)C(O)C2)C1	Unclassified	1.9531154611834014	4.7813	396.269	Test set	-10.677	-6.48458	3.2766e-07	Active	Active	0.715087
79559	CNP0079559	O=C1C=CC2C3(C)CCC4(C)C5CC(C)(C)CCC5(C)CCC4(C)C3CCC2(C)C1(O)C	Plants	2.3855567947410776	7.3479	392.328	Test set	-8.598	-5.0272	9.39295e-06	Active	Inactive	0.756081
79627	CNP0079627	C=1C=CC2=C(C1)NC=C2CCNCCCCCCCCCCCCCCCCCC	Unclassified	1.3308792183518552	8.5615	364.322	Test set	-7.588	-4.31919	4.79526e-05	Inactive	Inactive	0.924742
80376	CNP0080376	O=C(OC1CCC(NC1C)CCCCCCCCCCC(=O)C)C	Plants	1.6751587839069262	4.5486	302.224	Test set	-7.485	-4.24698	5.66259e-05	Inactive	Inactive	0.87823
80462	CNP0080462	O=C(C1=CC=C(OC)C(OC)=C1)C(OC2=CC=C(C=CC)C=C2OC)C	Unclassified	0.5376105411809177	4.3957	332.226	Test set	-9.239	-5.47654	3.33781e-06	Active	Active	0.536515
80611	CNP0080611	O=C(N1C=C(CCC1)C2N3C4N5CC(CC2C5CC=C)C3CCC4)C	Plants	1.6502419641686354	2.9718	310.251	Test set	-8.352	-4.85475	1.39717e-05	Inactive	Inactive	0.571026
80758	CNP0080758	O=C1NC(C(=O)NC(C(=O)NC(C(=O)NC1)CC=2C=CC=CC2)C)CC=3C=CC=CC3	Bacteria	0.5451103479119173	0.0759	396.277	Test set	-9.421	-5.60412	2.48816e-06	Active	Active	0.818277
81139	CNP0081139	OC1CC2(C)CCCC(O)(C2)C3CC(C)(C)C13	Bacteria	2.246330307061436	2.7247	212.163	Test set	-7.339	-4.14464	7.16739e-05	Inactive	Inactive	0.955381
81393	CNP0081393	O=C1C2=CC=C(OC)C=C2OC(C3=CC(OC)=C(OC)C(OC)=C3)C1	Unclassified	0.8180339815278804	3.4275	324.203	Test set	-6.816	-3.77802	0.000166719	Inactive	Inactive	0.607291
81623	CNP0081623	O=C(OC)C(=CCCC(C=C(O)C(C)CCCCCCCC)C)C(O)C(=O)C	Plants	1.7504729172423796	5.2806	356.248	Test set	-7.279	-4.10258	7.89625e-05	Inactive	Inactive	0.888497
81788	CNP0081788	O=C(O)CCCCCCCC=CC=CC(OO)C=CCCC	Unclassified	1.5714833634887986	5.1286	280.194	Test set	-7.85	-4.50285	3.14159e-05	Inactive	Inactive	0.959244
82020	CNP0082020	O=C(OC1C(O)C(OC1COP(=O)(O)O)N2C=NC=3C(=NC=NC32)N)C(N)CC4=CC=C(O)C=C4	Unclassified	1.2203593844511234	-1.0365	487.216	Test set	-8.611	-5.03631	9.19791e-06	Active	Active	0.69391
82423	CNP0082423	O=C1NN=C(C1=CC2=CC=C(OC)C=C2)C=3C(=O)N(C=4C=CC=CC4C3O)C	Unclassified	-0.403879280356022	2.1702	358.248	Test set	-8.589	-5.02089	9.5304e-06	Active	Active	0.685073
83100	CNP0083100	O=C(C1=NC=CN=C1)N2CCN3C(=O)C=4C=C(C=CC4NC(=O)C3C2)C=5OC=CC5	Unclassified	0.018799057979313163	1.6555	386.262	Test set	-7.937	-4.56384	2.73e-05	Inactive	Active	0.589519
84483	CNP0084483	C=1C=CC(=CC1)C(C)(C)CC(C)(C)C	Unclassified	0.7396340414223849	4.4004	168.154	Test set	-6.74	-3.72474	0.000188478	Inactive	Inactive	0.823501
85023	CNP0085023	O=C1OC2(C)CCC(C1)C2(C)C	Unclassified	1.9904878445084553	2.1282	152.108	Test set	-6.527	-3.57543	0.000265811	Inactive	Inactive	0.805023
85568	CNP0085568	O1CCC2C(C)CCC3C4(C)CCCC(C)C4CC1C23C	Unclassified	2.428845026836348	5.2901	256.219	Test set	-7.594	-4.32339	4.74904e-05	Inactive	Inactive	0.897059
85725	CNP0085725	O=C1OC=2C=C3OC(=CC3=CC2C=C1C(C=C)(C)C)C(O)(C)C	Plants	1.3379008842089972	4.2302	292.205	Test set	-10.014	-6.01981	9.55402e-07	Active	Active	0.59185
86048	CNP0086048	O=C(C)C12CC(C)(C)CC(=O)C2C1C	Plants	1.4156198101099284	2.2168	176.13	Test set	-6.403	-3.4885	0.000324711	Inactive	Inactive	0.950231
86380	CNP0086380	O=C(C=1C=CC=CC1)N2CCC(N3C(=O)CCC3=O)CC2	Plants	0.274647909772939	1.4402	268.187	Test set	-7.737	-4.42364	3.77019e-05	Inactive	Inactive	0.720007
86507	CNP0086507	O=C1OC(=CC(O)=C1C)C(C)C(O)C(C2=CC=C(C=C2C=CC)C)C	Unclassified	1.2427344768196467	4.26344	316.227	Test set	-9.082	-5.36648	4.30049e-06	Active	Active	0.607855
86681	CNP0086681	O=C1C2=CCC(C)C(C)(CC(O)C(=CCCC3(OC13)C)C)C2C	Unclassified	2.3605395797991866	3.8127	288.217	Test set	-7.84	-4.49584	3.19271e-05	Inactive	Inactive	0.809962
86870	CNP0086870	O=C(O)C1=CC2(O)C(O)C(C)(C)CC32C1CCC3C	Unclassified	2.343301404559342	1.5654	244.161	Test set	-7.319	-4.13062	7.40254e-05	Inactive	Inactive	0.952538
87085	CNP0087085	O=C1NC2(O)CC3=CC=C(OC4C5C(C(=O)C61OC62)C(C=C)C=C(C)C5C7(C)CC(C)CC(C)C47)C=C3	Unclassified	1.9330927398557924	3.828	466.343	Test set	-9.561	-5.70226	1.9849e-06	Active	Active	0.593211
87822	CNP0087822	O=C(O)C1=CC=C(O)C(=C1)CC=C(C)CCC=C(C)C(O)C(O)(C)C	Plants	1.68942251575843	3.4375	320.215	Test set	-9.438	-5.61604	2.42082e-06	Active	Inactive	0.511507
87945	CNP0087945	O=C(NC1COC2C1OCC2NC3=NC=CC(=N3)C4CCCC4)C	Unclassified	1.5713831003676983	1.217	308.212	Test set	-8.74	-5.12674	7.46896e-06	Active	Active	0.507819
88481	CNP0088481	OCC1CCCC21C3=CC(=C)C4C(C3(C)C(CC2)C5CCCCC5)C4(C)C	Plants	2.174683176964752	6.5302	328.285	Test set	-7.503	-4.2596	5.50043e-05	Inactive	Inactive	0.569457
89808	CNP0089808	O=C(C=CC=1C=C(OC)C(O)=C(C1)CCC=2C=CC=CC2)CC(=O)CCCCCC(C)CNC	Plants	1.1709957645549633	5.5335	426.322	Test set	-9.381	-5.57608	2.65411e-06	Active	Active	0.524355
90438	CNP0090438	OC1=CC=C(C=C1CCCCC)CCC2OC(C=3C(=C(O)C(O)=C(OC)C3CC=4C=CNC4)CO)CC(O)C2	Plants	1.9398424638186071	5.1697	498.341	Test set	-9.45	-5.62445	2.37438e-06	Active	Active	0.811691
91072	CNP0091072	O=C(O)C(C)CC(=O)CC(C)C1CC(O)C2(C)C3C(O)CC4C(CCC(=O)C4(C)C)C3C(=O)CC12C	Plants	2.5176376657813395	3.6772	460.312	Test set	-7.764	-4.44256	3.60941e-05	Inactive	Inactive	0.822109
91158	CNP0091158	O=C1CC2=CCC3C(CCC4(C)C3CC5OC6(OCC(C)CC6)C(C)C54)C2(C)CC1	Unclassified	2.699972133665718	5.9221	372.294	Test set	-8.688	-5.09029	8.12292e-06	Active	Inactive	0.628459
91809	CNP0091809	O=C(O)C1=C2CC3C(CC=4C=CC=CC4)CC(C)C2(CC1)C3(C)C	Plants	1.5543418099300057	5.0926	296.24	Test set	-8.018	-4.62062	2.39542e-05	Inactive	Inactive	0.628076
92203	CNP0092203	O=C(OC(CO)CO)CCCCC=CCC=CCC=CCC=CCC=CCC=CCC	Unclassified	2.21085907102104	6.1409	388.293	Test set	-7.247	-4.08015	8.31482e-05	Inactive	Inactive	0.60947
93291	CNP0093291	OC1=CC=C(C=C1OC2CCCC2)CCC(OCO)CC(O)C(CO)CC3=CC(OC)=C(O)C(OC)=C3	Plants	1.97515202630051	3.3062	480.299	Test set	-8.532	-4.98093	1.04488e-05	Inactive	Active	0.615878
94092	CNP0094092	O=C(O)C1(C)CC(O)CC2(C)C1CCC3=CC(C=C)(C)CCC32C	Plants	2.531902877993655	4.5671	300.228	Test set	-7.37	-4.16637	6.81758e-05	Inactive	Inactive	0.716804
95642	CNP0095642	O=C(CC(=O)CCCC(NC(=N)NC1CCCCC1)C)CCC2=CC=C(O)C(OC)=C2	Plants	1.4793541835754966	3.86717	394.281	Test set	-8.919	-5.25222	5.59475e-06	Active	Inactive	0.668225
96304	CNP0096304	N#CC1=CC=CC(=C1)CC(CCCC(=CC(=O)O)CN=C(N)N)CCCCCCCC	Plants	1.2415370225452491	4.92228	388.301	Test set	-7.732	-4.42013	3.80074e-05	Inactive	Inactive	0.507991
97003	CNP0097003	OC1=CC=C(C=C1OCC(NCC)C2=CC(=CN2)C(C)CNCC(O)C)CCC=3OC(=C(C3)CO)CCCC	Plants	1.1716864076640223	4.7369	494.357	Test set	-8.865	-5.21436	6.10429e-06	Active	Inactive	0.57935
98561	CNP0098561	O=C1OC2C(=C1C)C3OC43CC(OC(=O)C)C5C(C)(C)C(OC(=O)C)CCC5(C)C4C2	Plants	2.378473654496054	3.0954	400.257	Test set	-7.15	-4.01215	9.72411e-05	Inactive	Inactive	0.677055
99203	CNP0099203	O=C(OCC1OCN2C3=CC=4OCOC4C=C3C51C=CC(OC)CC5C2)C	Plants	1.641046310733935	1.9836	350.221	Test set	-7.816	-4.47902	3.31882e-05	Inactive	Inactive	0.555955
99877	CNP0099877	O=C(CC(=O)CCCC(NC(=N)NC)C)CCC1=CC=C(O)C(OC)=C1	Plants	1.3936062922102557	2.16427	334.226	Test set	-7.314	-4.12711	7.46253e-05	Inactive	Inactive	0.634292
100233	CNP0100233	O=C1NC=NC2=C1N=C(SCC(=O)NC=3C=CC=CC3C(F)(F)F)N2CC	Unclassified	-0.8552932138208643	2.8891	383.27	Test set	-9.401	-5.5901	2.5698e-06	Active	Active	0.539961
100584	CNP0100584	O(C)CC12CCC3(OC3CCC(=C)C2CC1(C)C)C	Plants	2.0763819709299853	3.953	236.185	Test set	-6.499	-3.5558	0.0002781	Inactive	Inactive	0.605314
102085	CNP0102085	O=C(OC(CCC1=CC(OC)=C(O)C(=C1)CN2C(=O)CCC2CCC(C)C)CC(O)CCCCC)C	Plants	1.5960868034337818	5.5236	458.32	Test set	-8.197	-4.7461	1.79433e-05	Inactive	Inactive	0.570205
102341	CNP0102341	O=C1CC2C(O)C3=CC(=C(O)C(O)=C3C14CCCC(C)(C)C24)C(C)C	Unclassified	1.994002088707559	3.9213	316.227	Test set	-7.647	-4.36055	4.35966e-05	Inactive	Active	0.606224
102507	CNP0102507	BrC1=CC=C2C(=C1)NC3N(C)CCC23C(C=C)(C)C	Marine	0.8820776886657559	3.9862	300.094	Test set	-6.752	-3.73315	0.000184862	Inactive	Inactive	0.63911
102660	CNP0102660	O=C1OC=2C=C(OCC(=O)NC3=CC=C4NC(=O)C(NC(=O)C4=C3)CCSC)C=CC2C(=C1)C	Unclassified	0.15869116376641634	2.92252	458.346	Test set	-10.361	-6.26306	5.45681e-07	Active	Active	0.55163
102933	CNP0102933	O=C(OC1CC(=CC(O)C1OC(=O)C=C(C)CC)C(=O)OC)C=C(C)CC	Unclassified	1.8114146124246926	2.3866	352.213	Test set	-6.937	-3.86284	0.00013714	Inactive	Inactive	0.6185
103101	CNP0103101	O=CC(N)C1(C2C=CC3C(C2)CC4C(NC=5C=CC=CC5)CCC34)C6CCC(=C)C7CC(CC7C61)C8CCCC8	Plants	2.043684371848121	7.6467	488.42	Test set	-9.819	-5.88312	1.30882e-06	Active	Active	0.891567
103226	CNP0103226	O=C(OC1CC(C)CC(C)(C)C1)C(O)C=2C=CC=CC2	Unclassified	1.4636119867883877	3.478	252.184	Test set	-7.112	-3.98551	0.000103392	Inactive	Active	0.528638
103537	CNP0103537	OC1=CC=C(C=C1OC)C2OC3=CC=C(C=C3OC2CO)CCCO	Unclassified	1.3350321286706825	2.1991	324.203	Test set	-7.912	-4.54631	2.84242e-05	Inactive	Active	0.685057
103807	CNP0103807	O=C1C=C2C(C)(C)CCCC2(C)C(CCC(O)(C=C)C)C1(O)C	Unclassified	2.2130520372854603	3.7963	288.217	Test set	-7.403	-4.1895	6.46394e-05	Inactive	Inactive	0.513179
104120	CNP0104120	O=C1OC(CC(=C1CO)C)C2(OC34CCC2C4(C)CCC5C3CC=C6C=CCC(=O)C65C)C	Unclassified	2.3107362018327993	4.4463	416.303	Test set	-8.697	-5.0966	8.00577e-06	Active	Inactive	0.692474
104340	CNP0104340	O=C(OC)C1(C(=O)C(C(=O)C(C)C)C(C)(C)C(CC=C(C)C)C1)CC=C(C)C	Plants	1.5099832159209727	5.3149	352.26	Test set	-7.699	-4.397	4.00868e-05	Inactive	Inactive	0.705738
104401	CNP0104401	O=C1C=2OC(CC(=O)C)CCC2C(=O)C3=C(O)C=C(OC)C(O)=C13	Unclassified	1.8969637636166212	1.8976	316.18	Test set	-7.206	-4.05141	8.8837e-05	Inactive	Active	0.857448
104685	CNP0104685	O=C1C(OC)=C(OC)C23N(C)CCC3(C4=CC(OC)=C(O)C=C4CC2)C1	Unclassified	1.1461772524057514	2.1363	334.222	Test set	-7.555	-4.29605	5.05761e-05	Inactive	Inactive	0.863549
104966	CNP0104966	N=1C(=NC(=NC1NC(C)(C)C)NC(C)(C)C)NC	Unclassified	-0.017120846644900895	2.3341	228.174	Test set	-5.829	-3.08613	0.000820108	Inactive	Inactive	0.682227
105275	CNP0105275	O=C1C=CC(NC(=O)NC=2C=CC=CC2)=C3N1CC4CN(C(=O)C5=CC=C(OC)C=C5)CC3C4	Unclassified	0.13698875164197993	3.7604	432.31	Test set	-8.837	-5.19474	6.3865e-06	Active	Active	0.850433
105527	CNP0105527	O=C(OC)C1C2CC(O)CCC2C3(C)CCCC(C(=O)OC)(C)C13	Unclassified	2.225048565125977	2.5521	308.204	Test set	-7.302	-4.1187	7.60848e-05	Inactive	Active	0.654419
105653	CNP0105653	O=C1C=C(OC)C(=O)C(=C1O)CCCCCCCCCCCCCCCCCC	Plants	1.7674471491761932	7.1322	364.271	Test set	-8.543	-4.98864	1.0265e-05	Inactive	Inactive	0.772811
105802	CNP0105802	OC(CC)CCC1(C)CCC(=CC1C)C	Unclassified	2.082720579183307	3.92	184.153	Test set	-7.482	-4.24488	5.69008e-05	Inactive	Inactive	0.599232
106132	CNP0106132	ClC=1NC=2C(Br)=CC=CC2C1Cl	Unclassified	-0.6328285016124143	4.2372	260.905	Test set	-6.723	-3.71282	0.000193721	Inactive	Active	0.566275
106409	CNP0106409	O1C2C3=CCC4C(CCC5(C)C(C(=C)C6OC(C)(C)C(CC)C6)CCC45)C3(C)CCC12	Unclassified	2.599724919953518	7.0926	380.317	Test set	-8.438	-4.91504	1.21608e-05	Inactive	Active	0.687078
106682	CNP0106682	O=C1OCC23CCC4C(=O)OC(C5=COC=C5)CC4(C)C3C(O)C=CC12	Unclassified	2.201027663602383	2.3902	336.214	Test set	-8.734	-5.12253	7.54164e-06	Active	Inactive	0.860157
106896	CNP0106896	O=C1C=2C(O)=CC(O)=CC2OC(C3=CC(=C(O)C(=C3O)CC=C(C)C)CC=C(C)C)C1	Plants	1.811773968634078	5.2329	396.269	Test set	-9.68	-5.78568	1.63802e-06	Active	Inactive	0.698927
106947	CNP0106947	S=C=NC=CCCCCCCCCCCCCCCN=C=S	Marine	1.5936883812895932	6.777	308.346	Test set	-6.155	-3.31466	0.000484557	Inactive	Inactive	0.635664
106974	CNP0106974	O=C(OC)C(C)C1CCC2(C(=O)C=CC(O)(C)C2C1O)C	Unclassified	2.072679363949248	1.0788	272.171	Test set	-7.107	-3.98201	0.00010423	Inactive	Inactive	0.593012
107270	CNP0107270	O=C(OC)C1CCC(C)C2C3=CCC4C5(C)CC(O)C(O)C(C)(C)C5CCC4(C)C3(C)CCC12	Unclassified	2.6188327316038973	5.7586	424.326	Test set	-8.779	-5.15408	7.01328e-06	Active	Active	0.666236
107547	CNP0107547	O=C(OC)CC(C)CCCCCCCC	Unclassified	1.5940634687398798	3.9362	188.141	Test set	-6.616	-3.63782	0.000230242	Inactive	Active	0.5214
107710	CNP0107710	O=COCC=C(C)CCC1C(=C)CCC(CC2C(=C)CCC3C(C)(C)C(O)CCC23C)C1(C(=O)O)C	Fungi	2.372989351161512	6.7189	452.336	Test set	-7.932	-4.56033	2.75212e-05	Inactive	Inactive	0.519822
107802	CNP0107802	OC1=CC=C(C=C1OC)C(CCO)C(C2=CC=C(O)C(OC)=C2)CCOC3OC(CO)C(O)C(O)C3O	Unclassified	1.3335293280722913	0.5714	488.275	Test set	-7.602	-4.329	4.68811e-05	Inactive	Inactive	0.722174
108224	CNP0108224	O=C1C=CC=C(N1)C2CN3CCCCC3C(CO)C2	Plants	1.2861924638487	1.3252	240.177	Test set	-9.159	-5.42046	3.79788e-06	Active	Inactive	0.502464
108346	CNP0108346	O=C(OC1CC(O)C2(C)C(CCC3(C)C2CC(O)C4C(CCC43C)C5(OC(CC5)C(O)(C)C)C)C1(C)C)C	Unclassified	2.8167751200114144	5.2534	480.346	Test set	-7.512	-4.26591	5.42111e-05	Inactive	Active	0.510177
108620	CNP0108620	O=C1C=CC=C2N1CC3CN(CCNC(=O)CCC4=CC=C(OC)C(OC)=C4)CC2C3	Unclassified	0.754509339583912	2.0336	394.281	Test set	-9.825	-5.88732	1.29621e-06	Active	Active	0.511766
108867	CNP0108867	O=C(OCC1N2CCC(C1)C(C=3N=C(N=C(C3)C=4C=CC=CC4OC)C)C2)NC5CCCCC5	Unclassified	0.921395780401335	4.69732	428.322	Test set	-9.039	-5.33634	4.60958e-06	Active	Active	0.653105
109165	CNP0109165	O=C1OC2C(O)C(=CCCC(CO)CC(OCC(C)CC)C2C1C)C	Unclassified	2.334474480705405	2.695	320.215	Test set	-7.543	-4.28764	5.15652e-05	Inactive	Inactive	0.914053
109447	CNP0109447	O=C1C(=CC=C2N1CC3CN(C(=O)C4CCCCC4)CC2C3)C=5C=CC(Cl)=CC5	Unclassified	0.840670317399583	4.6947	383.729	Test set	-9.198	-5.4478	3.56617e-06	Active	Active	0.789499
109503	CNP0109503	N1=CC=CC1=CC2=NC(C=C2)=CC3=NC(C=C3)=CC4=CC=CN4	Plants	-0.8187494628729549	3.7856	284.237	Test set	-10.107	-6.08501	8.22229e-07	Active	Active	0.803332
109757	CNP0109757	O=C1OC2C3C(=C)C(OC(=O)CC)CC3=C(COC(=O)C)CCC2C1=C	Unclassified	2.2526217156284747	2.6356	336.214	Test set	-7.113	-3.98621	0.000103226	Inactive	Inactive	0.820013
110050	CNP0110050	O=C1OC=2C=C3OC4(CCC3=CC2C(=C1CC(O)=NCC5=CC=C(OC)C(OC)=C5)C)CCCCC4	Unclassified	1.0784914093075446	5.84572	458.32	Test set	-11.811	-7.27951	5.25399e-08	Active	Active	0.880088
110368	CNP0110368	O=C(C=C1NCCC2=CC(OC)=C(OC)C=C12)CC3=CC=C(OC)C=C3	Unclassified	0.5699656737662098	3.0108	330.234	Test set	-8.934	-5.26273	5.46092e-06	Active	Active	0.543081
110671	CNP0110671	OC1=C2C3C(C)C(C)CCC3(C)CCC2(C)C4(C)CCC5C(C)(C)C(O)CCC5(C)C4C1OC	Unclassified	2.43757018896069	7.5354	420.338	Test set	-7.556	-4.29676	5.04945e-05	Inactive	Inactive	0.710973
110738	CNP0110738	O1C2(C=CC(=CC=CC(=CC=CC=C(C=CC=C(C=CC3=C(C)CCCC3(C)C)C)C)C)C)C1(C)CCCC2(C)C	Plants	0.8660749394938961	11.817	496.439	Test set	-11.672	-7.18207	6.57549e-08	Active	Active	0.689462
110948	CNP0110948	O=C(O)C(=C)COCC(O)COC(=O)CCCC=CCC=CCC=CCC=CCCCCC	Unclassified	1.9129072736593875	5.6936	420.291	Test set	-7.489	-4.24979	5.62615e-05	Inactive	Inactive	0.691962
111220	CNP0111220	C(#CC#CC1OC1C=CC=C)C#CC	Unclassified	1.7790003315485514	1.5261	172.142	Test set	-7.286	-4.10749	7.80754e-05	Inactive	Inactive	0.782201
111480	CNP0111480	O=C(OC1C2=C(C(=O)OC2C3OC3(C)CCC4OC4(C)C1)CO)C(=CC)C	Unclassified	2.5447177141213877	1.5776	352.213	Test set	-7.634	-4.35143	4.45211e-05	Inactive	Inactive	0.75547
111815	CNP0111815	O=C(C=1C=CC=CC1)C=2C(O)=C(C(O)=C(C2O)CC=C(C)C)CC=C(C)C	Plants	1.382558238225906	5.0518	340.249	Test set	-8.595	-5.0251	9.43854e-06	Active	Active	0.677783
111834	CNP0111834	O=C(OCC12CCC(O)C2(C)CCC3C(C1O)C3(C)C)C	Unclassified	2.1781491782975677	2.1238	268.183	Test set	-6.856	-3.80606	0.000156295	Inactive	Inactive	0.956373
111926	CNP0111926	O=C(OC1CCC2(C3=CCC(C=C)(C)CC3CCC2C1(C)C)C)C(=O)NO	Bacteria	2.2789810611174013	4.1686	342.245	Test set	-8.442	-4.91784	1.20825e-05	Inactive	Inactive	0.939253
111942	CNP0111942	N#CC1(C)CCC(C2=CC(O)(C)CCC21)C(C)C	Marine	1.922214937087451	3.66968	222.182	Test set	-6.538	-3.58314	0.000261133	Inactive	Inactive	0.912549
112129	CNP0112129	O=C(OC)C=1C=CC=2NC=CC2C1	Unclassified	0.1458835059510256	1.9545	166.115	Test set	-7.231	-4.06893	8.53236e-05	Inactive	Inactive	0.629735
112365	CNP0112365	O=C1C(OC)=C(NC=2C(=O)CCC(C12)CCCCCCCC)C	Unclassified	1.4013338251647314	4.50262	290.213	Test set	-6.748	-3.73035	0.00018606	Inactive	Inactive	0.96052
112684	CNP0112684	OC=1C=C(O)C=C(C1)C=2OC3=C4C=CC(OC4=C(O)C(=C3C2)CC=C(C)CCC=C(C)C)(C)C	Unclassified	1.591411131425467	7.636	428.314	Test set	-10.057	-6.04996	8.91339e-07	Active	Active	0.781613
112980	CNP0112980	C#CC=CC1C(O)CCCC21NC(CC=C)CCC2	Unclassified	2.019620780966854	2.7938	234.193	Test set	-6.848	-3.80045	0.000158326	Inactive	Inactive	0.823703
113250	CNP0113250	O=C1OCC(=C1)CCC2(C)C(C)CCC3(C(=CC(O)CC32)CO)COC(=O)C	Unclassified	2.260751168915133	2.535	360.236	Test set	-7.874	-4.51967	3.02222e-05	Inactive	Inactive	0.902563
113529	CNP0113529	O=C(OCC1(OC21CCC3C4CC=C5CC(OC(=O)C)CCC5(C)C4CCC32C)C(=O)N)C	Unclassified	2.2546770647777707	3.4371	422.287	Test set	-9.347	-5.55225	2.80384e-06	Active	Inactive	0.866195
113830	CNP0113830	OC1C2=C(OC)C=C3OC(C=CC3=C2OC(C=4C=CC=CC4)C1O)(C)C	Unclassified	1.5798173973207115	3.4074	332.226	Test set	-8.07	-4.65707	2.20257e-05	Inactive	Inactive	0.633362
114039	CNP0114039	O=C(O)CCNC(=O)C(=CCOC1=CC=C(C=C1)CC2(SC)C(=O)N(C)C(SC)C(=O)N2C)C	Fungi	0.5158716691360393	1.8239	478.402	Test set	-8.617	-5.04052	9.10926e-06	Active	Inactive	0.549218
114055	CNP0114055	OC1=CC=C(C=C1O)C2OCC3C(OCC23)C4=CC=C(O)C(O)=C4	Plants	1.8349123563021057	2.5842	312.192	Test set	-7.865	-4.51336	3.06644e-05	Inactive	Active	0.588427
114094	CNP0114094	OCC(O)C(O)(C)CCC1=C(C)CCC2C1(C)CCCC2(C)C	Unclassified	2.2800851062054557	3.8137	288.217	Test set	-7.806	-4.47201	3.37283e-05	Inactive	Inactive	0.913771
114372	CNP0114372	O=C(NCCCN1C(=O)CCC1)C2NC(C=3C=CC=C4C3C(=CN4CC=C)C2)CC(C)C	Unclassified	0.9076184710616826	3.5575	400.312	Test set	-7.682	-4.38508	4.1202e-05	Inactive	Inactive	0.611104
114665	CNP0114665	O=C(O)C1=CCCC(=C)C(O)CC(C)(C)CC(OC(=O)C)C1	Unclassified	2.2339731064544486	2.8365	284.182	Test set	-7.043	-3.93714	0.000115573	Inactive	Inactive	0.860038
114965	CNP0114965	OCC1OC(OCC2OC(OCCCC(C)C)C(O)C(O)C2O)C(O)C(O)C1O	Unclassified	1.7095009038977058	-2.9367	392.187	Test set	-7.632	-4.35003	4.46651e-05	Inactive	Inactive	0.918255
115248	CNP0115248	OC(C)C(C1=CC(OC)=C(OC)C=C1OC)C2=CC(OC)=C(OC)C=C2OC	Unclassified	0.9682733191534011	3.2509	364.224	Test set	-6.581	-3.61328	0.000243623	Inactive	Inactive	0.850678
115354	CNP0115354	O=C(OC)C12CCC(C(=C)C)C2C3CCC4C5(C)CC(O)C(O)C(C)(C)C5CCC4(C)C3(C)CC1	Plants	2.727662305994656	6.1487	436.337	Test set	-8.307	-4.82321	1.50243e-05	Inactive	Inactive	0.607004
115529	CNP0115529	O=C(CCN(O)C(=O)C(N)CO)CCCCCCC(=O)CCCC(C)C(O)C	Unclassified	1.9243837513050346	1.5799	364.228	Test set	-7.298	-4.1159	7.65776e-05	Inactive	Inactive	0.93455
116125	CNP0116125	OC1=CC=C2C(OC3C=4C(OCC23)=CC(OC)=C(C4OC)CC=C(C)C)=C1	Unclassified	1.3953330832038382	4.5278	344.237	Test set	-8.148	-4.71175	1.94201e-05	Inactive	Inactive	0.535138
116187	CNP0116187	C=CCCCCCCCC=CCC=CCCCCC	Marine	1.9006143288286268	6.9859	228.209	Test set	-7.224	-4.06402	8.62931e-05	Inactive	Inactive	0.903613
116398	CNP0116398	ClC#CC1(O)CCC2(C)C(CCC3C4CCC(O)C4(C)CCC32)C1	Unclassified	2.587133414373722	4.3208	319.682	Test set	-8.19	-4.74119	1.81472e-05	Inactive	Inactive	0.701795
116648	CNP0116648	O=C(OC1C=C2CCC3C4CCC(C#C)(OC(=O)C)C4(C)CC(C)C3C2CC1)C	Unclassified	2.4771348151887667	4.6719	364.271	Test set	-7.771	-4.44747	3.56886e-05	Inactive	Inactive	0.818285
116687	CNP0116687	O=COC(=CCCC(C)C1CCC2(C3=CCC4C(C)(C)C(O)CCC4(C)C3CCC12C)C)C	Plants	2.5329279875776693	7.4456	408.327	Test set	-7.986	-4.59819	2.5224e-05	Inactive	Inactive	0.820141
116935	CNP0116935	O=C1C(=C(C)C2(C=CC(=CBr)CC2)C(C)C1)C	Unclassified	1.6986457499946837	4.5469	276.068	Test set	-7.685	-4.38718	4.10029e-05	Inactive	Inactive	0.826556
117196	CNP0117196	N#CC1=CC=CC(=C1)C2=CC=C3N(C2=O)CC4CN(CC5=CN=C6C=CC=CC6=C5)CC3C4	Unclassified	0.21884355950774853	4.55448	408.335	Test set	-9.948	-5.97355	1.0628e-06	Active	Active	0.951501
117512	CNP0117512	O=C(NC(C(=O)NC(C1=NC=CS1)C(C)C)C(C)C)C(NCC=C(C)C)CC=2C=CC=CC2	Unclassified	0.880620859220495	4.2643	432.379	Test set	-8.119	-4.69142	2.03508e-05	Inactive	Inactive	0.678841
117770	CNP0117770	OC=1C=C(O)C2=C(OC(C=3C=CC=CC3)C(O)C2)C1	Unclassified	1.6356344127346976	2.1349	244.161	Test set	-8.109	-4.68441	2.06819e-05	Inactive	Inactive	0.521584
118028	CNP0118028	O=C1C(OC=2C1=CC=C3OCN(CC=4C=NC=CC4)CC32)=CC=5SC=CC5	Unclassified	0.17548139339467111	4.1114	360.309	Test set	-10.236	-6.17544	6.67673e-07	Active	Active	0.859966
118103	CNP0118103	O=C1C2=C(O)C=C(OC)C(=C2OC34C(=O)C5(OC(C)(C)C(C3)C5C=C14)CC=C(C)C)C(C=C)(C)C	Plants	1.9882336766228301	5.2274	444.313	Test set	-8.041	-4.63674	2.30812e-05	Inactive	Inactive	0.785854
118274	CNP0118274	O=C1C=C(OC1=C(C)C)C2CCC3(C4=CCC5C(C)(C)C(O)CCC5(C)C4CCC23C)C	Unclassified	2.4151558063671046	6.7296	396.316	Test set	-9.638	-5.75624	1.75292e-06	Active	Inactive	0.823174
118537	CNP0118537	O=C(O)C1CCC(CNC(=O)C(N)C(C)CC)CC1	Unclassified	1.6388293923515935	1.367	244.165	Test set	-6.678	-3.68128	0.000208316	Inactive	Inactive	0.947829
118794	CNP0118794	O=C(N(C)CC=C)C1CN2CCC1CC2CN3N=NC(=C3)CCCC	Unclassified	1.181305575805115	1.9755	314.243	Test set	-6.549	-3.59085	0.000256538	Inactive	Inactive	0.887268
118982	CNP0118982	OC1C(O)C2(O)C(OC1C(O)(C)C)CCC3(C)C2CCC4CC=5C=6C=CC=CC6NC5C43C	Fungi	2.2910033764755546	2.7992	418.299	Test set	-8.593	-5.02369	9.46906e-06	Active	Inactive	0.668109
119075	CNP0119075	O=C(OCC1OC(OC2=CC=C(C=C2)C(=O)C)C(O)C(O)C1O)C3=CC(O)=C(O)C(O)=C3	Unclassified	2.4162029486356906	0.0494	428.22	Test set	-9.08	-5.36508	4.3144e-06	Active	Active	0.755775
119336	CNP0119336	O=CC1=CC2CC2(C)C(OCC)CCC(=CCC1)C	Unclassified	1.690207851383572	4.0633	236.185	Test set	-6.82	-3.78082	0.000165646	Inactive	Inactive	0.939192
119499	CNP0119499	O(C1=CC(=CC2=CC=C3C(=C12)COC(C(=C)C)C3OC)C)C	Plants	1.326407732348432	4.31922	276.206	Test set	-7.958	-4.57856	2.63902e-05	Inactive	Inactive	0.604277
119582	CNP0119582	O=C1C=CC(C=2C=CC=CC2)=C3N1CC4CN(C(=O)NC5CCCCC5)CC3C4	Unclassified	0.9613579927058973	3.9767	362.283	Test set	-7.586	-4.31779	4.81076e-05	Inactive	Active	0.515929
120119	CNP0120119	O=C1C=C2OC(C(O)CC23C4C(=O)C(O)(CC=C)C(C5=C4OC(C)(C)C(O)C5)C3C1(O)CC=C)C(O)(C)C	Unclassified	2.5107718673553205	1.2333	492.31	Test set	-8.021	-4.62272	2.38385e-05	Inactive	Inactive	0.764046
120346	CNP0120346	O=C(O)C1(C)C(O)CC(O)C23CC43CCC5(C)C(CCC5(C)C4CCC12)C(C)CC(=O)CC(C)C	Unclassified	2.599156979832653	5.4633	440.325	Test set	-7.958	-4.57856	2.63902e-05	Inactive	Inactive	0.634426
120604	CNP0120604	O=C(NC1=NC(Cl)=C(C(=N1)C)CCCC)NS(=O)(=O)C=2C=CC=CC2C	Unclassified	-0.33557131341184504	3.59984	375.732	Test set	-8.611	-5.03631	9.19791e-06	Active	Inactive	0.729435
120847	CNP0120847	OC1CC2(C)C(CCC3C4=CC(C)(C)CCC4(C)CCC32C)C5(C)CCC(O)C(C)(C)C15	Unclassified	2.6134968731320996	7.1397	392.328	Test set	-8.609	-5.03491	9.22765e-06	Active	Inactive	0.648657
121118	CNP0121118	O=S(=O)(O)ON=C(SC1OC(CO)C(O)C(O)C1O)C(O)C(O)CC2=CNC=3C=CC=CC32	Unclassified	1.3860736266882983	-1.9018	484.335	Test set	-7.94	-4.56594	2.71681e-05	Inactive	Active	0.653134
121136	CNP0121136	O=C1C=C(C(=O)C(OC)=C1OC)C2COC3=C(OC)C(O)=C(OC)C=C3C2	Plants	1.3306517623230005	1.5431	356.201	Test set	-7.314	-4.12711	7.46253e-05	Inactive	Inactive	0.805691
121392	CNP0121392	C=CC1C2NCCC1C(=C)C=3NC=4C=CC=CC4C32	Unclassified	1.0624689036933983	3.6475	232.201	Test set	-7.119	-3.99042	0.000102231	Inactive	Active	0.510663
121642	CNP0121642	OC=1C=C(O)C2=C(OC(C3=CC=C(OC4OC(CO)C(O)C(O)C4O)C=C3)CC2)C1	Unclassified	1.7312884897114238	0.3428	396.222	Test set	-8.545	-4.99004	1.02319e-05	Inactive	Active	0.535355
121910	CNP0121910	O=C1N(C)CCC2(N1C)CCN3CCC=4C=5C=CC=CC5OC4C3C2	Unclassified	0.644254635861633	3.2519	314.239	Test set	-7.116	-3.98832	0.000102727	Inactive	Inactive	0.512771
122161	CNP0122161	O=C1C=2C(=O)C(C(C)C)C(O)(C(=O)OC)C2C3(C)CCCC(C)(C)C3C1	Unclassified	1.7808189423237937	2.8474	332.226	Test set	-8.157	-4.71806	1.914e-05	Inactive	Inactive	0.932052
122614	CNP0122614	O=C(NC(C(=O)O)CC=1C=CC=CC1)NC(C(=O)N2C(=O)C(O)=C(C2)CCCCCCCCCC)C(C)C	Plants	1.0822686156521846	4.7178	486.334	Test set	-8.845	-5.20035	6.30456e-06	Active	Inactive	0.656879
122712	CNP0122712	O=C1CC(O)C2(C)CCC(CC2C1C)C(OC3OC(C)C(O)C(O)C3O)(C)C	Unclassified	2.3153555492408335	1.0015	364.224	Test set	-8.274	-4.80007	1.58462e-05	Inactive	Inactive	0.711429
122987	CNP0122987	O=COCCC1(OC2(CC1)C(C)CCC3C(C)(COC=O)C(OC=O)CCC32C)COC=O	Unclassified	2.4545527437642716	2.5776	432.255	Test set	-6.398	-3.485	0.000327342	Inactive	Active	0.5546
123213	CNP0123213	O=C(O)C=1N=C2C(C=CC=C2CC=C(C)C)=CC1	Fungi	0.454980427434622	3.4417	226.17	Test set	-8.346	-4.85055	1.41076e-05	Inactive	Active	0.748723
123234	CNP0123234	O=C(OC)CC1=CC=C(C=C1)NC(=S)N2CCCC3=CC4CC(CN5CCCCC54)C32	Unclassified	1.0210607398229155	3.9939	406.361	Test set	-10.003	-6.0121	9.72517e-07	Active	Inactive	0.697681
123504	CNP0123504	OC1=CC=CC2=C1C=3C(OC4OC(CO)C(O)C(O)C4O)=C(O)C(OC)=CC3CC2	Unclassified	1.4098794816316793	0.0507	396.222	Test set	-9.427	-5.60833	2.46418e-06	Active	Active	0.671738
123772	CNP0123772	O=C(CO)C1(C)CCC2(C)C(CCC3(O)C2CCCC3(C)C)C1	Unclassified	2.3391725136310932	3.7117	288.217	Test set	-7.518	-4.27012	5.36886e-05	Inactive	Inactive	0.562812
123858	CNP0123858	IC1=C(O)C=C(C=2OC(CCC12)C(CCCCCCCCC(C)C)C(C)C(C)C)C	Marine	1.6514127772938552	8.68392	483.199	Test set	-6.656	-3.66586	0.000215846	Inactive	Inactive	0.655227
124181	CNP0124181	O=CC1C(C)(C)CCC(OC(=O)C)C21COC(=O)C34CC(CC(OC(=O)C)C32)C5(OC5)C4OC(=O)C	Plants	2.186673526402723	1.755	472.276	Test set	-6.413	-3.49551	0.000319512	Inactive	Active	0.830178
124291	CNP0124291	O(COCC=1C=CC=CC1)CC=2C=CC=CC2	Unclassified	-0.023186309302287402	3.3775	212.163	Test set	-8.746	-5.13095	7.39697e-06	Active	Active	0.517655
124570	CNP0124570	O=C1OC=2C=C(OC(C=3C=CC=CC3)C)C=CC2C=C1	Unclassified	0.36579928767754943	3.933	252.184	Test set	-10.585	-6.42009	3.80115e-07	Active	Active	0.930914
124830	CNP0124830	O=C(OC1=COC(OC2OC(CO)C(O)C(O)C2O)C(C=C)C1CC3NCCC=4C=5C=CC=CC5NC43)C	Unclassified	1.343916215712043	0.7405	496.302	Test set	-7.489	-4.24979	5.62615e-05	Inactive	Active	0.940124
125114	CNP0125114	O=C1N2CC(C3=CC=C(C=C3)C)C=4C=5C=CC=CC5NC4C2(C(=O)N(C1)CCC=6C=CC=CC6F)C	Unclassified	0.16288867139722474	4.88962	453.347	Test set	-10.524	-6.37732	4.19446e-07	Active	Active	0.594303
125397	CNP0125397	O=C(NC1CN2C(C(=O)NCC2CCC(=O)NCC=3C=NC=CC3)C1)C4=CC=C(OC)C=C4	Unclassified	0.5520413380776477	0.8579	422.295	Test set	-10.213	-6.15931	6.92926e-07	Active	Active	0.927956
125639	CNP0125639	O=C1OC2CC(C1=C)CCC(O)(C)C(O)CCC(=CCCC2(O)C)C	Unclassified	2.529723815806193	2.6377	320.215	Test set	-7.528	-4.27713	5.2829e-05	Inactive	Inactive	0.76903
125700	CNP0125700	O=C(O)C(C=CC1=CC=C(O)C(O)=C1)=CCC2=CC=C(O)C(O)=C2	Plants	1.0242627821411308	2.7759	312.192	Test set	-9.355	-5.55785	2.76787e-06	Active	Active	0.898395
125940	CNP0125940	OC1CCC2(C)C3C(=CCC2C1(O)C)CC4(C)CCC5C(C)(C)C(O)CCC5(C)C4CC3	Unclassified	2.761321398404338	5.8645	396.316	Test set	-8.141	-4.70684	1.96408e-05	Inactive	Inactive	0.697011
126402	CNP0126402	O=C1C2=CC=CN2C(=O)C3=C(C=CN13)C	Bacteria	-0.2018903080813675	0.65862	192.133	Test set	-8.215	-4.75871	1.74295e-05	Inactive	Inactive	0.675125
126763	CNP0126763	O=C(NCC)N1CC2OC=3C=CC=CC3N(C(=O)C1C2)CC4CC4	Unclassified	0.5730557025843475	1.9944	306.216	Test set	-7.024	-3.92382	0.000119172	Inactive	Inactive	0.754667
126831	CNP0126831	OC1=CC=C2C(OC(C3=CC(=C(O)C(O)=C3CC=C(C)C)CC=C(C)C)CC2)=C1	Plants	1.514548893064271	5.8871	364.271	Test set	-9.831	-5.89153	1.28372e-06	Active	Active	0.795678
127014	CNP0127014	O=C1NC=2C(=CC(=CC2C31NC(C(O)C)C4C(=O)N(C(=O)C43)CCC=5C=CC=CC5)C)C	Unclassified	0.829527079625671	1.64734	406.292	Test set	-9.289	-5.51159	3.07901e-06	Active	Active	0.770532
127513	CNP0127513	O=C(OCCCCCCCCCC=CC(=O)NC1CC2(O)C(=O)C(C(O)C3OC32)C1O)C	Fungi	2.1921231092955757	0.5342	418.252	Test set	-8.026	-4.62623	2.36469e-05	Inactive	Inactive	0.896498
127613	CNP0127613	O=C(OC1C=CC(C)(CC=CC(OC)(C)C)CC=C(C(=O)C=CC1(O)C)CO)C=C(C)C	Unclassified	1.7861535913609812	3.9969	408.28	Test set	-8.057	-4.64796	2.24928e-05	Inactive	Inactive	0.793409
127848	CNP0127848	O=C1OC=2C=C(OC(=O)C=3C=CC=C(F)C3)C(=CC2C(=C1)C)CCC(=O)OCC	Unclassified	0.5058287037717079	3.95542	379.234	Test set	-8.855	-5.20735	6.20362e-06	Active	Active	0.905443
128109	CNP0128109	O=C(OC)CC1CCC2C3CC(=O)CC3(C)CCC2C1(C)CC(=O)OC	Unclassified	2.177549905596647	3.5405	332.226	Test set	-6.616	-3.63782	0.000230242	Inactive	Inactive	0.890413
128275	CNP0128275	OCC(OC1=CC=C(C=CCOC)C=C1OC)COC2OC(CO)C(O)C(O)C2O	Plants	1.2053549614543604	-1.089	400.21	Test set	-8.248	-4.78185	1.65254e-05	Inactive	Inactive	0.747137
128366	CNP0128366	O=C(OC(CCC1=CC=C(O)C=C1)CC(O)C=CC=2C=CC=CC2)C	Unclassified	1.2274329971718199	3.7209	316.227	Test set	-10.269	-6.19857	6.3304e-07	Active	Active	0.907756
128616	CNP0128616	O=C(OC(C1OC2C(=O)C3(C)C4CCC5C(C)(C)C(O)CCC65CC46CCC3(C)C2C(C)C1)C(O)(C)C)C	Unclassified	2.7047646699674255	5.0715	480.346	Test set	-8.758	-5.13936	7.25508e-06	Active	Inactive	0.618586
128894	CNP0128894	OC1=CC=C2OC3C4=CC=C(O)C(=C4OC(C2=C1)C3O)CC=C(C)C	Unclassified	1.8227074023535483	3.5346	320.215	Test set	-8.41	-4.89541	1.2723e-05	Inactive	Active	0.645508
129162	CNP0129162	O=C(O)C=C(C)CCC1C(=CCC2C(C)(CO)C(OC(=O)C)CCC12C)C	Unclassified	2.123040626230453	4.1103	344.237	Test set	-7.329	-4.13763	7.28402e-05	Inactive	Inactive	0.906978
129659	CNP0129659	O=C(OCC1C2C(=CC)CN3C(C=4NC=5C=CC=CC5C4CC31)C2)C	Unclassified	1.5055858747463928	3.5948	312.243	Test set	-8.527	-4.97743	1.05335e-05	Inactive	Inactive	0.503501
129919	CNP0129919	O=C1C=CC=C2N1CC3CN(CC(=O)NC4=CC=C(Cl)C(Cl)=C4)CC2C3	Unclassified	0.118365718773707	3.2129	373.134	Test set	-10.222	-6.16562	6.82933e-07	Active	Active	0.812409
129989	CNP0129989	O=C(OC(CCCC(=O)OC)C(OC(=O)C)CC1C(=O)C(Cl)=CC1(O)CC=CCC=CCC)C	Marine	1.9227096351610402	3.9385	463.72	Test set	-7.317	-4.12922	7.42648e-05	Inactive	Inactive	0.732074
130133	CNP0130133	O=C1C=2NC3=CC(OC)=C(OC)C=C3C2N=CN1CCCN4CCOCC4	Unclassified	0.16785129887408679	1.6173	348.233	Test set	-9.541	-5.68824	2.05002e-06	Active	Inactive	0.513324
130404	CNP0130404	O=C(NCCC1=CNC=2C=CC(OC)=CC21)C(C)C	Unclassified	0.5314235647325175	2.4912	240.177	Test set	-8.458	-4.92906	1.17745e-05	Inactive	Active	0.676484
130651	CNP0130651	C=CC=C(C)C	Unclassified	1.1037567270843653	2.1386	72.066	Test set	-4.363	-2.05846	0.00874051	Inactive	Inactive	0.836207
130905	CNP0130905	O=C(NC=1C=CC=CC1)NC2COC3C2OCC3N4N=NN=C4C=5C=CC(=CC5)N(C)C	Unclassified	0.28310418724599573	1.9351	410.288	Test set	-9.892	-5.93429	1.16334e-06	Active	Active	0.901703
131115	CNP0131115	OC1=CC=C(C=C1OCCC2=CC(=CN2)C(C)CCCCO)CCC=3OC(=CC3)CCCC	Plants	1.2475167291442149	6.3287	414.311	Test set	-9.931	-5.96163	1.09237e-06	Active	Active	0.864581
131138	CNP0131138	OC1C2(CN3CC1(CN(C2)C3C4=CC=C(OC)C(OC)=C4)C(C)C)C(C)C	Unclassified	1.1647336535329742	2.9929	340.253	Test set	-7.46	-4.22946	5.89576e-05	Inactive	Inactive	0.939389
131408	CNP0131408	O=C(OC1OC=C(C2=CC(O)C(O)(CCl)C21)COC(=O)CC(C)C)C	Unclassified	1.9067209944370431	1.266	351.633	Test set	-7.973	-4.58907	2.57589e-05	Inactive	Inactive	0.736328
131961	CNP0131961	O=P(OCCCOP(=O)(C=1C=CC=CC1)C=2C=CC=CC2)(C=3C=CC=CC3)C=4C=CC=CC4	Unclassified	-0.8853694951692987	5.2679	450.241	Test set	-8.272	-4.79867	1.58975e-05	Inactive	Active	0.820745
132021	CNP0132021	O=C1OC(=CC=2OC3(C)CCC4C(C)(CCC5C(C)(C)C(OC(=O)C)CCC54C)C3CC12)C	Fungi	2.362384489428298	5.84232	416.303	Test set	-8.65	-5.06365	8.63674e-06	Active	Inactive	0.70724
132205	CNP0132205	O=C(O)C1=C2C(=O)C=C(C)C2C3OC(=O)C(C)C3C(OC(=O)C(=CC)C)C1	Unclassified	2.199331173544008	1.9722	352.213	Test set	-7.879	-4.52318	2.99793e-05	Inactive	Inactive	0.865677
132290	CNP0132290	O=C(OCCCCCCCCCC)CBr	Plants	1.3946036405855835	4.0652	256.034	Test set	-6.147	-3.30905	0.000490855	Inactive	Inactive	0.977334
132462	CNP0132462	O=C1OC=2C=C(OC)C(=CC2C(=C1)C)CCC(=O)NC3=CC=CC4=NC=CC=C43	Unclassified	0.28547813402690625	4.22952	368.263	Test set	-10.084	-6.06888	8.53328e-07	Active	Active	0.920926
132712	CNP0132712	O=C(OC)C1=CC(OC(=O)C)C(OC(=O)C(C)CC)C(OC(=O)C(C)CC)C1	Unclassified	1.9555469325407935	2.337	368.212	Test set	-6.575	-3.60907	0.000245994	Inactive	Inactive	0.948233
132952	CNP0132952	O=C(NC1=NC2=C(S1)CC3C(C)(CO)C(O)CCC3(C)C2CC(=O)NC=4C=CC=CC4)C	Unclassified	1.0829199441796484	3.5458	426.348	Test set	-8.614	-5.03841	9.15348e-06	Active	Active	0.578052
133215	CNP0133215	O=C1N(OC)C=2C=CC=CC2C13CC4N=C(C5CC3OCC45)C6(OC6C)C	Unclassified	1.609528501799334	2.258	344.241	Test set	-9.108	-5.38471	4.12375e-06	Active	Inactive	0.78038
133430	CNP0133430	O=CC1CCCC2(C)CC(OC(=O)C(C)CO)C3C(=C)C(=O)OC3C12	Unclassified	2.5139018469899432	1.6496	324.203	Test set	-7.169	-4.02547	9.43042e-05	Inactive	Inactive	0.952795
133594	CNP0133594	O=CC1(C)C(O)C(O)CC2(C)C1CCC3(C)C2CC=C4C5C(O)(C)C(C)CCC5(C(=O)O)CCC43C	Plants	2.7082251194760656	4.3542	456.324	Test set	-8.075	-4.66057	2.18487e-05	Inactive	Inactive	0.673148
133698	CNP0133698	O=C(O)C1=CC=CC(=C1)C(=O)N2CC3(N4CC(O)CC4CN(C(=O)C)C3)C2	Unclassified	1.2282924686193366	-0.1233	350.225	Test set	-7.724	-4.41452	3.85014e-05	Inactive	Active	0.519472
133980	CNP0133980	O=C(OC1=COC(C)C2CN3CCC4C5=CC(OC)=C(OC)C=C5NC4C3CC12)C	Unclassified	1.3921541329429439	3.1151	384.262	Test set	-9.518	-5.67212	2.12756e-06	Active	Inactive	0.604697
134241	CNP0134241	O=C(OC)C(=CC1C(C=2C(=O)CC(C2O)C)C(=C)CCC1C(=C)C)C	Unclassified	1.8366329123645786	4.3014	316.227	Test set	-6.862	-3.81026	0.000154788	Inactive	Inactive	0.931594
134511	CNP0134511	O=C1C=CC2=CC(OC)=C3OC=4C=CC=CC4C=5C=CC1=C2C35	Unclassified	0.5045572654536666	4.699	288.217	Test set	-9.054	-5.34685	4.49931e-06	Active	Active	0.650222
134814	CNP0134814	O=C(OC)C1=CC=2OC1(OC)CC(C(=C)C)CC=C3C(=O)OC(CC(O)(C2)C)C3OC(=O)C	Unclassified	1.8335068544293456	2.2533	432.255	Test set	-6.897	-3.8348	0.000146286	Inactive	Inactive	0.863087
134876	CNP0134876	O=C(C=CC=1C=C(OC)C(O)=C(C1)CC=2C=CC=3C=CC=CC3C2)CC(=O)CCCCCCC4CCNCC4	Plants	1.1075074732060668	7.0265	486.377	Test set	-9.291	-5.51299	3.06909e-06	Active	Active	0.877411
135071	CNP0135071	OC1(C)CCCC2(C)C1CCC34C=CC(C)(CCC32)C4	Unclassified	2.6298542854033617	4.7002	244.208	Test set	-7.709	-4.40401	3.94449e-05	Inactive	Inactive	0.88661
135167	CNP0135167	O=C(O)C(NC(=O)C=1N=C(C=2NC=3C=CC(O)=CC3C2C1)CCC(=O)N4CCCC4C(=O)O)CO	Fungi	0.892038293267411	0.6052	460.273	Test set	-10.506	-6.36471	4.31811e-07	Active	Inactive	0.514758
135299	CNP0135299	C(C#CC)#CC=1SC(C#CCCOCCC#CC=2SC(=CC2)C=3SC=CC3)=CC1	Unclassified	0.8870273465384023	6.1129	412.475	Test set	-9.566	-5.70577	1.96895e-06	Active	Active	0.601928
135593	CNP0135593	O=C1OCC2=C1C=CC3C2CCCC3(C)C	Unclassified	1.7079932071412174	2.8521	200.152	Test set	-6.999	-3.9063	0.00012408	Inactive	Inactive	0.818154
135664	CNP0135664	OCC1NC(CCCCCCCCCCC(O)C(C)CC)C1O	Marine	1.900387472716886	2.988	290.213	Test set	-7.078	-3.96168	0.000109225	Inactive	Inactive	0.964659
136020	CNP0136020	OCC(O)CC(=C)CCC=CC	Plants	2.3143572248237807	1.6422	152.108	Test set	-6.4	-3.4864	0.000326287	Inactive	Inactive	0.907492
136110	CNP0136110	O=C1N2CC(C3=CC=C(Cl)C=C3)C=4C=5C=CC=CC5NC4C2(C(=O)N(C1)CCC6=CC=C(Cl)C=C6)C	Unclassified	-0.010750248363623937	5.7489	493.244	Test set	-9.635	-5.75413	1.76143e-06	Active	Active	0.841448
136701	CNP0136701	OC(C)(C)CCCC(=CCCC(=CCCC(=CC=CC=C(C)CCC=C(C)CCC=C(C)CCC=C(C)C)C)C)C	Unclassified	1.5885973597391685	13.0288	496.439	Test set	-8.93	-5.25993	5.49629e-06	Active	Active	0.612071
136987	CNP0136987	O=C1OC2=C(C=CC(O)=C2CN3CCOCC3)C=C1C4=CC(OC)=CC=C4OC	Unclassified	0.4485362339923436	3.015	374.243	Test set	-8.033	-4.63113	2.33812e-05	Inactive	Inactive	0.537829
137032	CNP0137032	O=C(O)C1=C2CC3CCC4(C)CCC5N(C=CCC53C24CC1)C(=N)NC	Plants	2.0249608622183457	3.49017	326.25	Test set	-8.111	-4.68581	2.06153e-05	Inactive	Inactive	0.837776
137292	CNP0137292	O=C1C=C(OC2=CC(OC)=CC(O)=C12)C3(O)C=CC(O)C=C3	Unclassified	1.6888407517986466	1.1817	288.17	Test set	-8.232	-4.77063	1.69577e-05	Inactive	Inactive	0.612913
137569	CNP0137569	O=C(NCC1=NC=CN1C)CC2OC3C(O)C(OC3C2)CNCC4=NC=CC=C4C	Unclassified	1.3194353704570316	0.20542	386.262	Test set	-8.755	-5.13726	7.29029e-06	Active	Active	0.594227
137860	CNP0137860	O=C1OC=2C=CC=CC2C=3OC(C(=O)NC=4C=CC=CC4F)C(C=5C=CC=C(O)C5)C13	Unclassified	0.22584124890421256	4.1693	401.264	Test set	-9.296	-5.5165	3.04442e-06	Active	Active	0.890727
138150	CNP0138150	O=C1C=C(OC=C1OCC(=O)NCC=2C=CC=CC2OC)CN3CC4=CC(OC)=C(OC)C=C4CC3	Unclassified	0.39631195510352596	2.9191	464.304	Test set	-10.349	-6.25465	5.56354e-07	Active	Active	0.847541
138237	CNP0138237	O=C(OC1CC(C)C2CC(OC(=O)C32OC3CCC(C)(C)C1O)C4=COC=C4)C(=CC)C	Plants	2.511791377363728	4.1065	412.268	Test set	-7.825	-4.48532	3.27096e-05	Inactive	Inactive	0.776777
138671	CNP0138671	O=C1OC(CC=2C=CC=C(O)C12)CCCCCC=CCCCCCCCC	Unclassified	1.7622581781349562	6.731	336.261	Test set	-8.775	-5.15128	7.0587e-06	Active	Inactive	0.816181
138978	CNP0138978	O=C(OC1C2=C(OC=C2C)C(=O)C3C(O)CCC(C)C13C)CC	Unclassified	2.0312111011596885	3.19192	296.193	Test set	-7.516	-4.26872	5.38622e-05	Inactive	Inactive	0.893665
139228	CNP0139228	OC1CC(=CC=C2CCCC3(C)C2CCC3C(C=CC(O)(C)C(C)C)C)C(=C)CC1	Unclassified	2.145774642364008	6.7559	368.306	Test set	-8.752	-5.13515	7.32568e-06	Active	Inactive	0.641157
139437	CNP0139437	O=CNC1=CC=CC(C(=O)NC2C(=O)OC(C)C(OC(=O)C(C)CC)C(C(=O)OC2)CCCCCC)=C1O	Bacteria	1.3905045085126126	3.0919	496.302	Test set	-7.514	-4.26731	5.40363e-05	Inactive	Inactive	0.926097
139451	CNP0139451	O=CC(=C1CCC(O)(C)C(C)(CCC=C(C)C(O)CC=C(C)CCC=C(C)C)C1CCCO)C	Plants	2.072003507094583	6.6118	424.326	Test set	-7.31	-4.12431	7.51087e-05	Inactive	Inactive	0.769667
139532	CNP0139532	O=C(O)C1CC=C2C(CCCC2(C)C)C1(C)CC	Unclassified	2.0237763631979875	4.2599	224.174	Test set	-7.116	-3.98832	0.000102727	Inactive	Inactive	0.933162
139812	CNP0139812	O=C(OCCCC1=CC=C(O)C=C1)CCCCCCCC	Unclassified	1.3348714119552811	4.6186	264.195	Test set	-8.06	-4.65006	2.23841e-05	Inactive	Inactive	0.808013
139856	CNP0139856	O=C(O)C1=CC=C(C(O)=C1)C(O)(C)CCCC(C)COC(=O)C	Fungi	1.5301862215264963	2.6674	300.181	Test set	-8.406	-4.89261	1.28054e-05	Inactive	Inactive	0.743355
140061	CNP0140061	OC1(OOC(C)(CC(C)CCCCCCC=CC=2C=CC=CC2)CC1C)C	Unclassified	1.3951205757394387	6.5218	336.261	Test set	-9.572	-5.70997	1.94997e-06	Active	Active	0.621715
140137	CNP0140137	O=C1C=C2OC3(C)CCC4C(C)(C)CCCC4(C)C3C=C2C=C1OC	Marine	1.9608967674706441	4.9412	312.239	Test set	-7.895	-4.53439	2.92149e-05	Inactive	Inactive	0.733378
140356	CNP0140356	O=C(C1=CC=C(OC)C=C1)CC(=O)C=2C=CC=3C=CC=CC3C2O	Unclassified	0.36990357702198945	4.0097	304.216	Test set	-11.35	-6.95635	1.10573e-07	Active	Active	0.835191
140572	CNP0140572	O=C(OC1CC2(O)C(=COC(OC(=O)CC(C)C)C2C31OC3)COC(=O)CC(C)CC)C	Plants	2.0197917016596607	2.247	420.244	Test set	-8.181	-4.73488	1.84128e-05	Inactive	Inactive	0.917119
140672	CNP0140672	O=C(OC1=C(O)C(=CC2=C1C3(C(=O)O)CCCC(C)(C)C3CC2)C(C)C)C	Unclassified	1.8849358873149553	4.5358	344.237	Test set	-7.689	-4.38999	4.07391e-05	Inactive	Inactive	0.933862
143337	CNP0143337	O=C1NC(C(=O)N1CC=2C=CC=CC2)CCC(=O)NCCC=3N=CNC3	Unclassified	0.5432228924471669	0.9692	334.23	Test set	-8.793	-5.16389	6.85657e-06	Active	Active	0.877686
143877	CNP0143877	O=C(OC1CCC2(C)C(CCC3(C)C2CCC4C5(C)CCC(C(C)C)C5CCC43C)C1(C)C)C	Unclassified	2.6111571941655365	8.6755	416.35	Test set	-7.944	-4.56874	2.69933e-05	Inactive	Inactive	0.703617
144082	CNP0144082	OCCOC1CCCCC1C=2C=CC=CC2	Plants	1.3376682648126677	2.7217	200.152	Test set	-6.733	-3.71983	0.000190619	Inactive	Inactive	0.507455
144194	CNP0144194	O=C1CCC2(C)C(C1)CCC3C4=CCCC4(C)CCC32	Unclassified	2.5250035819532193	4.9084	244.208	Test set	-7.726	-4.41593	3.83773e-05	Inactive	Inactive	0.915556
144487	CNP0144487	O=C(OC1CCC2C3CCC4=CC(=O)CCC4(C)C3CCC12C)CCC(=O)NC(C(=O)O)CCSC	Unclassified	2.0653787979079365	4.5328	478.376	Test set	-7.931	-4.55963	2.75657e-05	Inactive	Active	0.695
144738	CNP0144738	O=C(OC(C)(C)C)NC(C(=O)OC=1C=CC=2N=C3N(C(=O)C2C1)CCC3)CC4=CNC=5C=CC=CC54	Unclassified	0.5681246715425757	3.8654	460.32	Test set	-10.495	-6.35699	4.39547e-07	Active	Active	0.8746
145024	CNP0145024	O=C(OCC1(C2=C(O)C(=O)C3=CC(C=C)(C)CCC3(O)C24CC4CC1O)C)C	Plants	2.277873312807621	2.3651	360.236	Test set	-7.961	-4.58066	2.62627e-05	Inactive	Inactive	0.840859
145038	CNP0145038	O=CCC(C(=O)OC)C1(C)CC2(C=3NC=4C=C(OC)C=CC4C3CCN2CC1(C)C(O)C)C	Unclassified	1.3097485479165032	3.4251	420.295	Test set	-7.624	-4.34442	4.52456e-05	Inactive	Inactive	0.783064
145564	CNP0145564	O=C(OC1CC2C3(C(=O)CC(O)C=C3CCC2(O)C4(O)CCC(C(O)C)C14C)C)C	Unclassified	2.6142372711531685	1.2575	388.246	Test set	-7.243	-4.07734	8.36868e-05	Inactive	Inactive	0.896434
145861	CNP0145861	O=C1C=CC2=C3N1C=4C=CC=CC4C53C(=O)CC2C(=CCO)CN(C)CC5	Unclassified	0.8946281786727321	1.7476	340.253	Test set	-8.671	-5.07837	8.3489e-06	Active	Inactive	0.549694
146170	CNP0146170	C(#CCCCCCC)C=CCCC	Plants	2.250111763413994	4.3165	156.143	Test set	-6.322	-3.43172	0.000370065	Inactive	Inactive	0.971914
146182	CNP0146182	O=C1C=2C(O)=C3C(OC4OC=CC34O)=CC2OC5=C1C(O)=CC=C5CCC(O)(C)C	Unclassified	2.0146004808865037	2.5109	392.234	Test set	-8.729	-5.11903	7.60276e-06	Active	Inactive	0.559716
146396	CNP0146396	OC1=CC2=C(OC3(O)CCC2(C)C3(C)C)C=C1C	Fungi	1.5125126996663292	2.85932	228.162	Test set	-7.312	-4.12571	7.48666e-05	Inactive	Inactive	0.758049
146477	CNP0146477	OC12N(CC(C=3C=CC(OC)=C(OC)C3)=C(C4=CC=C(OC)C(OC)=C4)C1)CCC2	Unclassified	0.593971793433707	3.8199	382.266	Test set	-7.252	-4.08365	8.24799e-05	Inactive	Active	0.697828
146751	CNP0146751	O=C1OC(C)(C)C(C(=O)NCCC2=CC=C(OC)C=C2)C1	Unclassified	0.8899157942966929	1.6956	270.179	Test set	-9.187	-5.44009	3.63005e-06	Active	Active	0.518929
147156	CNP0147156	O=CCC1(C)C(C2=CC3OC43CC(OC(=O)C)CCC4(C2=O)C)CCC1C(C=CC(C)C(C)C)C	Marine	2.282325506006602	5.8609	440.325	Test set	-7.047	-3.93995	0.000114829	Inactive	Inactive	0.820677
147292	CNP0147292	OOC12C(C=C(C)C(O)CCC1C)=CC(C)(C)C2	Unclassified	1.8386580661452312	3.3082	228.162	Test set	-7.144	-4.00794	9.81875e-05	Inactive	Inactive	0.923114
147397	CNP0147397	O=C1C2=C(O)C(OC)=C(OC3OC(CO)C(O)C(O)C3O)C=C2OCC1C4=CC(O)=C(OC)C(OC)=C4	Plants	1.3673676224703208	-0.3388	496.251	Test set	-7.645	-4.35914	4.37376e-05	Inactive	Inactive	0.888458
147597	CNP0147597	O=C(O)C(NC(=O)CNC(=O)C(N)CC1=CNC=2C=CC=CC21)CCCCN	Unclassified	0.894874371263829	-0.1477	362.24	Test set	-8.625	-5.04612	8.99239e-06	Active	Active	0.508989
147852	CNP0147852	O=C(O)C1CC(O)CC2C1(O)C(=O)CC3C(=O)OC(C4=COC=C4)CC32C	Unclassified	2.6368129650946237	1.0657	356.201	Test set	-8.198	-4.7468	1.79144e-05	Inactive	Inactive	0.754504
148112	CNP0148112	O=C1C2=CC(O)=C(C(O)=C2C(=O)C=3C=CC=C(OC)C13)COCC	Unclassified	1.1108443467463287	2.4183	312.192	Test set	-7.703	-4.3998	3.98288e-05	Inactive	Inactive	0.591016
148363	CNP0148363	O=C1OC(CC(=C1C)C)C(O)(C)C2CCC3C4CC5OC65C(=O)C=CC(=O)C6(C)C4CCC32C	Unclassified	2.438415965574278	3.7036	432.302	Test set	-8.945	-5.27044	5.36482e-06	Active	Active	0.657039
148652	CNP0148652	O=C(OC1C=C(C)CCC2C(O)(CCC2(C)CC=C(CO)C1)C(C)C)C	Unclassified	2.292075453321518	4.1605	328.238	Test set	-6.78	-3.75278	0.000176693	Inactive	Inactive	0.864908
148728	CNP0148728	O=C(OC1CC2(C)C3CC(C)(C)CC3C=C(CO)C12O)C=4C(O)=CC(O)=C(Cl)C4C	Plants	1.7310795586255403	3.71082	407.7	Test set	-8.605	-5.0321	9.28742e-06	Active	Inactive	0.838847
148946	CNP0148946	O=C1C=2C=CC=CC2N(C)C3C4=C(C=5C=CC=CC5N4CCC(=O)NCCCOC)CCN13	Unclassified	0.4141421363108679	3.331	416.311	Test set	-8.466	-4.93467	1.16234e-05	Inactive	Active	0.715118
149210	CNP0149210	O=C([O-])CC1C(CC=2C=CC=CC2)CCC(CCCC=CCCCCCC)C1CC[NH3+]	Unclassified	1.7965741488116156	4.9566	382.313	Test set	-6.343	-3.44644	0.000357731	Inactive	Inactive	0.525816
160526	CNP0160526	O(C=1C=CC=2NC=C(C2C1)CCN(C)C)C34C=5C=CC=CC5NC4N(C)CC3	Plants	0.41583591285798865	3.6334	348.28	Test set	-8.88	-5.22488	5.95827e-06	Active	Active	0.534084
160567	CNP0160567	O=C1C=2C=CC=CC2OC=C1C(C=3C=C4OCOC4=CC3O)CC(=O)NCCCC=5OC=CC5	Unclassified	0.7601988969384649	4.0913	438.286	Test set	-10.261	-6.19296	6.41267e-07	Active	Inactive	0.524139
160815	CNP0160815	O=C(OC1CC(=CCCC(=CC2OC(=O)C(C)C21)CO)C)CC(C)CO	Unclassified	2.19728743462543	2.1433	336.214	Test set	-7.268	-4.09487	8.0377e-05	Inactive	Inactive	0.550108
161086	CNP0161086	BrCC12C(=CC(OO)CC1C(C)C)C3C(O)(C)C(O)CC(Br)C3(C)CC2	Unclassified	2.086859440306067	4.5236	464.024	Test set	-6.743	-3.72684	0.000187567	Inactive	Inactive	0.594114
161371	CNP0161371	O=C(OC(C)(C)C)NC(C(=O)OC=1C=C(C=C2OC(=O)C(=C(C21)C)CC=3C=CC=CC3)C)CCC	Unclassified	0.8744681930629106	5.59944	446.309	Test set	-8.653	-5.06575	8.59502e-06	Active	Inactive	0.694541
161526	CNP0161526	O=C(OC)C12OC=3C=CC=C(O)C3C(=O)C2=C(OC=C(C1=O)C)OC	Fungi	1.2664773767230926	1.2402	332.179	Test set	-7.215	-4.05771	8.75558e-05	Inactive	Inactive	0.506204
161564	CNP0161564	O=C(OC)C(CCC=C(C)C)C1C(O)CC2(C3=CCC4C(C(=O)CCC4(C)C3CCC12C)(C)C)C	Plants	2.3429138488411017	6.6671	436.337	Test set	-7.308	-4.12291	7.53515e-05	Inactive	Inactive	0.862595
161629	CNP0161629	O=C(O)C(NC(=O)C(NC(=O)CN1C(=O)NC=2C=CC=CC2C1=O)CC(C)C)C=3C=CC=CC3	Unclassified	0.4250141847485793	1.1628	440.286	Test set	-8.721	-5.11342	7.70157e-06	Active	Inactive	0.66228
161937	CNP0161937	O=C1OC2=C(C(OC)=CC=3OC(C)(C)CCC32)C(=C1CC(=O)NCCN4CCOCC4)C	Unclassified	0.9702013087985356	2.20452	412.272	Test set	-8.081	-4.66478	2.16381e-05	Inactive	Active	0.74723
162613	CNP0162613	O=C1CCC2C(C)(CCC3C2(C)CCC4(C)C5CC(C)(C)C(O)CC5(C)CCC34C)C1C	Plants	2.6932758381621382	7.4278	392.328	Test set	-8.365	-4.86386	1.36815e-05	Inactive	Inactive	0.572616
162695	CNP0162695	OCC(O)COCC=C(C)CCC=C(C)CCC=C(C)CCC=C(C)C	Marine	1.761450753788475	5.5019	324.25	Test set	-8.318	-4.83092	1.47599e-05	Inactive	Inactive	0.667261
163041	CNP0163041	O=C(OC1C(O)C(=CCCC2(OC2C(OC(=O)C)C1C(C)C)C)C)C(=CC)C	Unclassified	2.2956465284312007	3.3268	360.236	Test set	-7.403	-4.1895	6.46394e-05	Inactive	Active	0.566588
163324	CNP0163324	O=C1C=C2CCC3C4CCC(O)(C(=O)CSC(=S)SCC)C4(C)CC(O)C3C2(C)CC1	Unclassified	2.116732678425265	4.5605	448.461	Test set	-7.493	-4.25259	5.58994e-05	Inactive	Active	0.665106
163591	CNP0163591	O=C(OC1(C)CC(OC)C2(O)C=COC(OC3OC(CO)C(O)C(O)C3O)C21)C=CC=4C=CC=CC4	Plants	1.4186326778978657	-0.5458	476.264	Test set	-9.801	-5.8705	1.34741e-06	Active	Inactive	0.553781
163612	CNP0163612	O=C1OC2=C(C=C1)C=CC(O)=C2C(=NN=C(S)N3CCC(CC=4C=CC=CC4)CC3)C	Unclassified	0.2261277460646813	4.4631	410.349	Test set	-10.129	-6.10043	7.93544e-07	Active	Active	0.810356
164149	CNP0164149	O=C1OC2CC(O)(C)C3C(OC(=O)C)CC(O)(C)C3CC2C1=C	Unclassified	2.5655866181187568	0.9478	300.181	Test set	-7.221	-4.06192	8.6712e-05	Inactive	Inactive	0.57798
164454	CNP0164454	N1=C(N)NC2CCC3CC(C(=C1C23)CC)CCC	Unclassified	1.6834534989944971	2.7832	222.186	Test set	-6.357	-3.45626	0.000349738	Inactive	Active	0.725426
164495	CNP0164495	O=C1OC2CCC(C)(C)C3C(O)OCC23C4C(O)CC5C(=C)C(=O)C14C5	Plants	2.615873724583624	1.1954	336.214	Test set	-7.762	-4.44116	3.62108e-05	Inactive	Active	0.523229
164719	CNP0164719	O=C(OC1C2=C(OC=C2C)CC3=CCCC(O)(C)C31C)C(C)CC	Unclassified	1.961958714244863	4.25202	304.216	Test set	-6.783	-3.75488	0.00017584	Inactive	Inactive	0.655356
165504	CNP0165504	O=C(OC1CC(OC(=O)C2(OC2C)C)C(C)(C)C3CC(=O)C4(OC(C=C)(C)CCC4C13C)C)C=C(C)C	Unclassified	2.2238373928849464	5.1088	472.323	Test set	-8.472	-4.93887	1.15114e-05	Inactive	Inactive	0.639881
165796	CNP0165796	O=CCCCCCCCCCCCCCCCCCCCCCCCCCCC	Plants	1.8666885311951766	10.3478	352.307	Test set	-6.214	-3.35601	0.000440541	Inactive	Inactive	0.698384
166398	CNP0166398	O=C(OCC1(O)C(=O)OC2C3C(=C)C(O)CC3C(=C)CCC21)C	Unclassified	2.6446567072422766	0.7254	300.181	Test set	-7.598	-4.3262	4.71848e-05	Inactive	Inactive	0.55911
166598	CNP0166598	O=CCC1(OC(C(C(=O)C(C=C(C=CCC(C=C(C=CC2OC(=O)C=CC2C)CC)C)C)C)C)C(C)C1)C	Bacteria	1.7173428982825736	7.1394	476.358	Test set	-7.629	-4.34793	4.48819e-05	Inactive	Inactive	0.605126
166666	CNP0166666	OC1C(=CCC2C1C(CCC2(O)C)C(C)C)C	Unclassified	2.469842008788479	2.7467	212.163	Test set	-7.248	-4.08085	8.30141e-05	Inactive	Active	0.825599
166865	CNP0166865	O=C1OC=2C(OC3OC(CO)C(O)C(O)C3O)=C(OC4OC(CO)C(O)C(O)C4O)C=CC2C=C1	Plants	1.6833457904228415	-3.8496	476.217	Test set	-7.703	-4.3998	3.98288e-05	Inactive	Inactive	0.789427
166938	CNP0166938	O=C(O)CCC1(C)C(C=CC2=C3CCC(C)(C(C)CC4OC(=O)C(C)C4)C3(C)CCC21)C(=C)C	Unclassified	2.341464414445041	7.1104	424.326	Test set	-7.798	-4.4664	3.41666e-05	Inactive	Inactive	0.509531
167023	CNP0167023	O=C(O)C(=C)C1OCC(CCC=C(C)CCC=C(C)CCC(O)C(=C)C)CC1	Marine	2.1364577867910186	5.5926	352.26	Test set	-8.603	-5.0307	9.31745e-06	Active	Inactive	0.776836
167239	CNP0167239	O=C(OCC(OC(=O)C)C1=CC=CC(=C1)C(OC(=O)C)COC(=O)C)C	Unclassified	1.2530429231456768	2.0212	344.19	Test set	-7.517	-4.26942	5.37753e-05	Inactive	Inactive	0.557726
167483	CNP0167483	OC1=CC(=CC=2C=C(OC3OC(CO)C(O)C3O)C=C(OC)C12)C	Fungi	1.1547012232534306	0.68022	316.18	Test set	-9.108	-5.38471	4.12375e-06	Active	Inactive	0.61097
167542	CNP0167542	O=C(OC)C1=CCCC(CO)CC2OC(=O)C(=C)C2C(OC(=O)C(=CC)C)C1	Unclassified	2.14351858727978	2.2441	364.224	Test set	-7.235	-4.07174	8.47745e-05	Inactive	Inactive	0.701616
167816	CNP0167816	O=C(OC)C=1C=C2OC1CC(C=CC3=CC(OC3=O)C2C(=C)C)C(=C)C	Unclassified	1.5140067483595672	3.8823	332.226	Test set	-7.867	-4.51477	3.05656e-05	Inactive	Active	0.577536
167892	CNP0167892	O=C(OC(C(=C)C1CC2OC2(C(=O)C1OC(=O)C(=CC)C)C)CC(O)C(OC)(C)C)C(=CC)C	Plants	2.284680298632176	3.2211	440.278	Test set	-7.326	-4.13553	7.31938e-05	Inactive	Inactive	0.61174
168334	CNP0168334	O=C(OC12COC(C3=CC=C(O)C(OC)=C3)C2COC1C4=CC=C(O)C(OC)=C4)C	Unclassified	1.2824089063545727	2.8759	392.234	Test set	-7.526	-4.27573	5.29998e-05	Inactive	Inactive	0.902852
168597	CNP0168597	O=C1C=2C=CC=CC2CC3C=4C=CC=CC4C=CN13	Unclassified	0.07738096005867812	3.4105	234.193	Test set	-11.613	-7.14071	7.23248e-08	Active	Inactive	0.734286
168867	CNP0168867	O=C1C=2C=CC=C(O)C2N(C3=C1C(O)=C(C(O)=C3CC=C(C)C)CC=C(C)C)C	Plants	1.255640922589311	4.8259	366.267	Test set	-8.249	-4.78255	1.64987e-05	Inactive	Inactive	0.654024
168891	CNP0168891	O=C(OC1CC(O)(C)C23OC3C4OC4(C)C2C5OC(=O)C(=C)C15)C(=C(OC(=O)C)C)C	Unclassified	2.0446046453765994	0.9326	408.233	Test set	-7.35	-4.15235	7.04125e-05	Inactive	Inactive	0.94408
169190	CNP0169190	O=C1NCC(N(C)C2CCN(C(C)C)C12)CCC(=O)N(CC)CC	Unclassified	0.7956927535805347	0.9165	304.224	Test set	-6.117	-3.28802	0.000515208	Inactive	Inactive	0.908879
169483	CNP0169483	O=C(NCCC(=O)N1CCCC1)N2CCC3=CC(OC)=C(OC)C=C3C2C4=CC=C(OC)C=C4	Unclassified	0.4882373887433636	3.382	434.302	Test set	-8.864	-5.21366	6.11415e-06	Active	Inactive	0.616911
169774	CNP0169774	OC=1C=C2OC3(OC4=CC(OC)=C5C(OC(C=6C=CC=CC6)CC5)=C4C(C2=C(O)C1C)C3)C=7C=CC=CC7	Unclassified	1.2550040363277197	6.64092	480.346	Test set	-9.117	-5.39102	4.06427e-06	Active	Active	0.770215
170106	CNP0170106	O=C1C=2C(OC(C3=CC(OC)=C(OC)C(OC)=C3OC)C1)=CC(OC)=C(OC)C2OC	Plants	1.0574677819636036	3.4533	408.233	Test set	-6.348	-3.44995	0.000354856	Inactive	Inactive	0.918279
170108	CNP0170108	O=C(NC=1C=CC=C2NC=CC21)CCC(C)C3CCC4C5CCC6CC(O)CCC6(C)C5CC(O)C34C	Unclassified	2.0428777017097093	6.5133	460.363	Test set	-9.611	-5.73731	1.831e-06	Active	Active	0.73457
170389	CNP0170389	O=C(NC=1C=CC=C(F)C1)NC2CN(C)C(C3=NC(=NO3)C=4C=CC=5C=CC=CC5C4)C2	Unclassified	0.005797990843861007	4.5958	409.295	Test set	-11.892	-7.33629	4.61008e-08	Active	Active	0.974473
170455	CNP0170455	OC1COC(OC2CCC3(C)C4C(=CCC3(O)C2)C5CCC(C(C=CC(C)C(C)C)C)C5(C)CC4)C(O)C1O	Marine	2.4366475952555255	4.9889	492.357	Test set	-8.653	-5.06575	8.59502e-06	Active	Inactive	0.80913
170672	CNP0170672	O=C1OC(CC=C1)CC(O)CC(O)CC(O)CC(O)CC(O)CCCCCCCCCCCCCCC	Unclassified	2.5446786009155375	5.0944	472.323	Test set	-7.399	-4.1867	6.5058e-05	Inactive	Inactive	0.904839
170972	CNP0170972	O=C1C(OC)=C(OC2=CC(OC)=CC=C12)C=3C=C(OC)C(O)=C(OC)C3	Unclassified	0.7420617419120039	3.2	340.202	Test set	-8.005	-4.61151	2.44622e-05	Inactive	Inactive	0.577712
171283	CNP0171283	O=C(O)C=CC=CC(C)C1OC2(OC(C)C(C=C2)CC)C(C)C(O)C1C	Plants	1.8567973004392797	3.5488	332.226	Test set	-8.027	-4.62693	2.36088e-05	Inactive	Inactive	0.712922
171298	CNP0171298	O=C(NC1=CC=C(C=C1)C(O)C2N(C(=O)COC2)CC=3C=NC=CC3)COC	Unclassified	0.3375796352483832	1.1275	362.236	Test set	-9.213	-5.45831	3.48086e-06	Active	Active	0.88435
171863	CNP0171863	O=C(OC)C1=CN2CCC=3C=4C=CC=CC4NC3C2CC1C5=CCOC5=O	Unclassified	0.9965620644555654	2.6271	344.241	Test set	-8.495	-4.95499	1.10919e-05	Inactive	Inactive	0.707191
172122	CNP0172122	O=C1NC(C(=O)N2C1CC3(C=4C=CC=CC4N(C(=O)C)C23)C(C=C)(C)C)CC=5C=CC=CC5	Unclassified	0.8453090033149128	3.1712	414.315	Test set	-7.974	-4.58977	2.57173e-05	Inactive	Active	0.604564
172394	CNP0172394	O=C1C2=C(NC=3C=CC=CC3NC2C4=CC=C(OCC=5C=CC=C(Cl)C5)C=C4)CC(C)(C)C1	Unclassified	-0.12953372128867338	7.1409	431.773	Test set	-10.694	-6.49649	3.18791e-07	Active	Active	0.786618
172646	CNP0172646	N=1C=NC(NCC=2C=CC=CC2OC)=C3N=CNC13	Unclassified	-0.0039005974052538812	1.9736	242.177	Test set	-7.935	-4.56243	2.73883e-05	Inactive	Active	0.543279
172688	CNP0172688	OC1CCC2(C)C3CCC4(C)C(CCC4C3(O)CCC2(O)C1)C(C=CC(C)C(C)C)C	Plants	2.5575150786300953	5.7204	384.305	Test set	-8.116	-4.68932	2.04496e-05	Inactive	Inactive	0.924236
172904	CNP0172904	O=C1C=CC(C2=CC=C(C=C2)NC(=O)C)=C3N1CC4CN(CC=5C=CC(=CC5)C6=NC=CC=C6)CC3C4	Unclassified	0.21550921717961014	5.155	460.367	Test set	-9.999	-6.0093	9.78816e-07	Active	Active	0.675577
172949	CNP0172949	O=C(O)CCCCCCCCCCC=CCC(O)C=C=CBr	Fungi	2.0869613793722444	5.3429	344.099	Test set	-7.38	-4.17338	6.70842e-05	Inactive	Inactive	0.925611
173147	CNP0173147	O=C(OC1CC2=CCC3C(CCC4(C)C(CCCCCCCC)CCC34)C2(C)CC1)CCCC	Unclassified	2.2928590556197377	9.418	416.35	Test set	-8.16	-4.72016	1.90476e-05	Inactive	Inactive	0.83312
173371	CNP0173371	O=C(OC1(C)CC(O)C(O)C2(C)CC=C(CC12)C(C)C)C=CC=3C=CC=CC3	Unclassified	1.8259015274270347	4.1259	352.26	Test set	-8.965	-5.28446	5.1944e-06	Active	Active	0.738392
173632	CNP0173632	O=C1NC=2C(=CC=C(C2C)C)C13N4CCCC4C5C(=O)N(C(=O)C53)C=6C=CC=CC6Br	Unclassified	0.5013184118876717	3.49714	458.186	Test set	-9.982	-5.99738	1.00605e-06	Active	Active	0.751349
173877	CNP0173877	OC1CCC(=C)C2C(O)C(CCC12C)C(C)C	Plants	2.4259399730883597	2.7467	212.163	Test set	-6.787	-3.75769	0.000174708	Inactive	Inactive	0.978174
173898	CNP0173898	N#CC1=CC=CC(=C1)C(=O)NC2=CC=C(C=C2)C3OCC(=O)N(CC4=CC=C(F)C=C4)C3CO	Unclassified	-0.046627323513487966	3.41068	437.301	Test set	-9.263	-5.49336	3.21098e-06	Active	Active	0.923372
174187	CNP0174187	N=1C=NC=2C1C=3N=C(N)N(C3C(=CC2N(C)C)C)C	Unclassified	-0.12510022301363596	1.42472	240.185	Test set	-6.409	-3.49271	0.000321581	Inactive	Inactive	0.525393
174740	CNP0174740	O=C(OC1=CC=C2C(=O)C(OC2=C1)=CC3=CC(OC)=C(OC)C=C3OC)N4CCOCC4	Unclassified	0.3193652007346257	3.1596	418.252	Test set	-9.933	-5.96303	1.08885e-06	Active	Active	0.72953
174963	CNP0174963	O=C1C=CC2(C(=O)OC(C=CC(CC)CCC(=O)C3=C(O)C(=CC=4C(=O)C(N1)=C2C(=O)C43)C)C(O)C)C	Plants	1.5278144588702118	2.87752	478.307	Test set	-8.051	-4.64375	2.27117e-05	Inactive	Active	0.620213
175039	CNP0175039	O=C(O)CC(=O)OCC1=CCCC2C1(C)CCC(C)C2(C)CCC(C)CCO	Unclassified	2.124240116729552	4.5819	356.248	Test set	-7.398	-4.186	6.51631e-05	Inactive	Inactive	0.807583
175362	CNP0175362	O=C1OC=2C=C3OC=C(C=4C=CC(=CC4)C)C3=CC2C(=C1CC(=O)NC(C(=O)O)C)C	Unclassified	0.7328670089491036	3.95484	398.265	Test set	-10.864	-6.61566	2.4229e-07	Active	Inactive	0.622846
175653	CNP0175653	O(C1=CC=C(C=C1)C2OC(C)C(OC2C)C3=CC=C(OC)C=C3)C	Unclassified	0.9888770574176572	4.31	304.216	Test set	-7.616	-4.33882	4.58336e-05	Inactive	Active	0.535217
175849	CNP0175849	O=C(C=CC1=CC=C(C(=C1C)C)C)C	Marine	0.5713730497243522	3.21406	172.142	Test set	-8.476	-4.94168	1.14373e-05	Inactive	Active	0.553347
175940	CNP0175940	O=C1C2=CC(OC)=C(O)C=C2C3(C)CCC(O)C(C)(C)C3C1	Unclassified	2.103338031132529	3.042	280.194	Test set	-7.429	-4.20773	6.19828e-05	Inactive	Inactive	0.62162
176001	CNP0176001	O=C(OCC1(OC=2C(C=C1)=C3NC=4C=CC=CC4C3=CC2C)C)C	Plants	0.7175443804608811	4.35692	302.224	Test set	-10.557	-6.40046	3.97688e-07	Active	Active	0.505376
176214	CNP0176214	O=C1C2=C(OC(C)(C)C3CCC(O)(C)C(O)C23)C=4C=CC=CC4N1C	Unclassified	1.5701914858175792	2.315	318.223	Test set	-7.907	-4.54281	2.86545e-05	Inactive	Inactive	0.768119
176511	CNP0176511	O=C(NC1CCCC1)CC2C=3N=C(SC3CC4C(C)(CO)C(O)CCC24C)C	Unclassified	1.716701781654234	3.31592	372.32	Test set	-7.943	-4.56804	2.70369e-05	Inactive	Inactive	0.520028
176723	CNP0176723	O=C(O)CCC=CCCCCOC(=O)C=C(C)CC1OCC(CC2OC2C(C)C(O)C)C(O)C1O	Bacteria	2.3543091411052397	2.3685	456.277	Test set	-7.135	-4.00163	9.96242e-05	Inactive	Inactive	0.617251
176763	CNP0176763	O=C(NCCCC=1C=CC=CC1)C=2N=C(C=3C=CC(=CC3)C(C)C)C=4NC=5C=CC=CC5C4C2	Unclassified	0.18298315860937253	6.8691	418.35	Test set	-10.624	-6.44742	3.56924e-07	Active	Active	0.633147
177009	CNP0177009	O=C1OC2C(CCC3(C)C(O)CC(O)C(C)C23)C1C	Unclassified	3.0295534084496123	1.342	244.161	Test set	-7.29	-4.11029	7.75729e-05	Inactive	Inactive	0.687836
177190	CNP0177190	O=C(C=CC1=CC=2C=CC(OC2C(=C1)CC=C(C)C)(C)C)C3=CC=C(O)C=C3O	Plants	1.1686925333625433	5.6868	364.271	Test set	-11.099	-6.7804	1.65806e-07	Active	Inactive	0.587606
177300	CNP0177300	O=C(O)C=1C=C(C(O)=C(C1)CC(O)C(=C)C)CC(O)C(=C)C	Unclassified	2.041950280938645	2.0494	284.182	Test set	-7.158	-4.01776	9.59935e-05	Inactive	Inactive	0.66378
177582	CNP0177582	BrC1=C(Br)C(=CC(O)=C1O)CC2=C(Br)C(O)=C(O)C=C2OC	Unclassified	1.2123520364858296	4.3959	487.861	Test set	-6.938	-3.86354	0.000136918	Inactive	Inactive	0.780346
177860	CNP0177860	O=CC1=CC2(OC(C=C(C)CC=CC(C)C)CC(=C2)C)OC3C=C(C)C(O)CC13	Unclassified	2.343482987246138	4.8177	364.271	Test set	-7.891	-4.53159	2.94042e-05	Inactive	Inactive	0.583801
178333	CNP0178333	O=C(OC1C(=O)C2C3(C(=O)C(O)CC(C)C3CC4(OC(=O)CC(C1C)C24C)C)C)C	Plants	2.4295077619885315	2.0772	388.246	Test set	-7.972	-4.58837	2.58005e-05	Inactive	Inactive	0.58786
178473	CNP0178473	OC=1C=2OCC(C2C=C3C1CC45OC3C(O)C4C(C)(C)CCC5)C	Unclassified	2.1018456978023394	3.4415	304.216	Test set	-8.039	-4.63534	2.31559e-05	Inactive	Active	0.561641
178731	CNP0178731	O=C(OC)C1=CC=2C(=O)N3C=C(C=CC3=NC2N(C1=N)CCCOC(C)C)C	Unclassified	0.3238882015653123	2.03879	360.244	Test set	-7.912	-4.54631	2.84242e-05	Inactive	Inactive	0.519499
178738	CNP0178738	O=C1OC23C(=O)NC(CC=4C=CC=CC4)C3C(C(=CC2C=CCC(C)CCCCC=C1)C)C	Fungi	1.3478556993541975	5.5505	410.323	Test set	-9.103	-5.3812	4.15716e-06	Active	Inactive	0.826828
179005	CNP0179005	O=C1OC2CC(CCC(=CCCC(=CCCC2(O)C)C)C)C1C	Unclassified	2.2919887090039444	4.552	288.217	Test set	-7.789	-4.46009	3.46666e-05	Inactive	Inactive	0.676561
179557	CNP0179557	C(=C(C)C)CCC(NCCCN(C)C)C	Unclassified	0.9567286354307794	2.6626	184.157	Test set	-6.415	-3.49691	0.000318482	Inactive	Active	0.791732
179696	CNP0179696	O=C(OC1CC2(OC(=CC2=O)C(=CC3OC(=O)C(=C)C31)C)C)C(=CC)C	Plants	1.9577438997897287	2.5541	336.214	Test set	-8.957	-5.27886	5.2619e-06	Active	Inactive	0.91744
179854	CNP0179854	N=1C(=NC(=CC1C=2C=CC(OC)=C(OC)C2)C3CN4CCC3CC4CN)C	Unclassified	0.7902758291423622	2.60572	340.257	Test set	-9.263	-5.49336	3.21098e-06	Active	Inactive	0.718836
180113	CNP0180113	O=CC(=CCCC(=CCOC=1C=CC=2C=CC(=O)OC2C1)C)C	Unclassified	1.1320520911528462	4.0435	292.205	Test set	-9.695	-5.79619	1.59884e-06	Active	Inactive	0.58079
180422	CNP0180422	O=C1C=2C=C(OCC(=O)NC3=CC=C(C=C3)C(=O)C)C=CC2N=C4N1CCC4	Unclassified	-0.09980242457474672	2.5628	358.248	Test set	-11.533	-7.08463	8.22938e-08	Active	Inactive	0.659535
180584	CNP0180584	OCC(=CCCC1(C)C2CC3C(C2)C31C)C	Plants	2.1928106143999075	3.3874	196.164	Test set	-7.041	-3.93574	0.000115947	Inactive	Active	0.640058
180704	CNP0180704	O=C(NC(CO)C(O)C=CCCCCCCCCCCCCC)CCCCCCCCCCCCCCCC	Unclassified	1.8034372328218733	9.9531	482.389	Test set	-6.498	-3.5551	0.000278549	Inactive	Inactive	0.894542
180779	CNP0180779	O=C(OCC)CC=1C=C(O)C=C(O)C1C(=O)CCCCCCCO	Marine	1.5615337429845362	2.719	312.192	Test set	-7.805	-4.4713	3.37828e-05	Inactive	Inactive	0.915055
181225	CNP0181225	O=C1C=CCC2(O)C3OC3C4C5CCC(C(C)C6OC(O)C7(OC7(C)C6)C)C5(C)C(O)CC4C12C	Unclassified	2.699013069208547	2.3543	448.301	Test set	-8.514	-4.96831	1.07569e-05	Inactive	Inactive	0.661827
181507	CNP0181507	O=C(OCC(C)C)C1C(=O)CC(O)(C)C(C(=O)OCC(C)C)C1C2=CC=C(O)C(OCC)=C2	Unclassified	1.1630601184065716	3.2291	428.267	Test set	-6.95	-3.87195	0.000134292	Inactive	Inactive	0.908606
181770	CNP0181770	O=CC1=CCCC2C1(C)CC(OC(=O)C)C(C)C2(C)CCC3=CCOC3=O	Unclassified	2.2623735882094005	3.7692	344.237	Test set	-7.578	-4.31218	4.87329e-05	Inactive	Inactive	0.952878
181811	CNP0181811	O=C1OC2C(O)C3C(C(=O)C(O)=C4C(=CC(=O)C(O)C43C)C)(C)C1C2C	Plants	2.4049185191416877	0.4521	340.202	Test set	-8.27	-4.79727	1.59489e-05	Inactive	Inactive	0.795668
182011	CNP0182011	O=C(N)C1CC(O)C(O)C2N(C(=NC3=CC=C(OC)C=C3)SC12)CC4=CC=C(F)C=C4	Unclassified	0.5576151636165868	2.035	421.324	Test set	-9.312	-5.52771	2.9668e-06	Active	Active	0.86139
182332	CNP0182332	O=C(OC1C2C(OC(=O)C)CCC(C)C2(C)CC31C(=O)OCC3=C)C=CSC	Unclassified	1.822372354766928	3.2621	380.292	Test set	-7.575	-4.31007	4.89694e-05	Inactive	Inactive	0.818599
182623	CNP0182623	O=C(O)C1(O)CCC2C(=C(C)C)CCC32COC1C3	Unclassified	2.335164155623663	2.1176	244.161	Test set	-7.813	-4.47691	3.33493e-05	Inactive	Inactive	0.867464
182889	CNP0182889	O=C1C=C(C(=O)C=2C(O)=CC=C(O)C12)C(OC(=O)C(C)CC)CC=C(C)C	Plants	1.7237953248185023	3.7174	348.225	Test set	-7.836	-4.49304	3.21339e-05	Inactive	Inactive	0.722179
182892	CNP0182892	O=CC=1C(O)=C(C(O)=C2C1OC3(C)C(C2)CC4CC3C4(C)C)C(=O)CC(C)C	Unclassified	1.9709167505354253	4.5149	356.248	Test set	-7.672	-4.37807	4.18724e-05	Inactive	Inactive	0.976215
183180	CNP0183180	O=C1C=2C=C(O)C=C(O)C2C(=O)C3=C(O)C4=C(OC5(OC4C=CC5)C)C=C13	Unclassified	1.9545991058302807	2.705	352.213	Test set	-8.871	-5.21857	6.04546e-06	Active	Inactive	0.583323
183432	CNP0183432	O=C(NC=1C=CC=C(F)C1)NC2CCC3(C)CCC(C(O)C3C2C)C(C(=O)NCC=4SC=CC4)C	Unclassified	1.033573869009883	5.1531	465.38	Test set	-9.413	-5.59851	2.5205e-06	Active	Active	0.8771
183727	CNP0183727	O=C1OC2=C(C=CC(OCC(=O)C=3C=CC=CC3)=C2C)C(=C1CC=4C=CC=CC4)C	Unclassified	0.27463511593413326	5.26234	376.282	Test set	-10.907	-6.64581	2.26044e-07	Active	Active	0.971638
183823	CNP0183823	O=C1NC2C(=O)N3OC4C(O)C=CC5OC54CC13SSC2C6=CC=C(OC)C(OC)=C6O	Fungi	1.4829433881610117	0.641	460.36	Test set	-7.431	-4.20913	6.1783e-05	Inactive	Inactive	0.760935
184004	CNP0184004	O=C1OC(CC1C)C2N3C4OC35C(CCC4)C(CC)C6OC(=O)C(C)C6C5C2	Unclassified	2.3650074853831735	2.6987	358.244	Test set	-8.293	-4.81339	1.53676e-05	Inactive	Inactive	0.780739
184030	CNP0184030	OC1=CC=C(C=C1OC)C2OCC3C(OCC23)C4=CC(OC)=C(OC)C(OC)=C4	Plants	1.2923374951851607	3.5018	376.235	Test set	-7.319	-4.13062	7.40254e-05	Inactive	Inactive	0.865148
184273	CNP0184273	O=C(OC1CC2(OC(=CC2=O)C(=C)CC3OC(=O)C(COC)C31)C)C(=CC)C	Unclassified	2.0483735245647896	2.2605	364.224	Test set	-8.015	-4.61852	2.40705e-05	Inactive	Inactive	0.90168
184511	CNP0184511	N#CC1=CC=C(C=C1)CN2CC3OC=4C=CC=CC4N(C(=O)C2C3)CC5=NC=CC=C5	Unclassified	-0.0011213544616805093	3.52198	388.301	Test set	-9.49	-5.65249	2.22592e-06	Active	Active	0.923265
184765	CNP0184765	O=C(OC(CO)COC(=O)CCCCCCCCC)C(=CC)C	Unclassified	1.7836511583412222	3.5406	296.193	Test set	-6.761	-3.73946	0.000182196	Inactive	Inactive	0.942825
185072	CNP0185072	O=C(OC1OC=C2C3OC(=O)C4(C)C(C3)CC25C1CCC45)CC(C)C	Unclassified	2.4663030282835754	3.1838	320.215	Test set	-7.62	-4.34162	4.55386e-05	Inactive	Inactive	0.814654
185115	CNP0185115	ClC(CC=CCC=CCC)C(O)CC=CC#C	Marine	2.0718033444941915	3.8368	231.617	Test set	-7.978	-4.59258	2.55518e-05	Inactive	Inactive	0.84613
185186	CNP0185186	OC1=CC=CC(=C1)CCC=2C=C(OC)C=C(OC3OC(CO)C(O)C(O)C3O)C2	Plants	1.0116520524279584	0.3647	380.223	Test set	-9.484	-5.64828	2.24758e-06	Active	Inactive	0.532773
185340	CNP0185340	O(C=1C=C(OC)C(=CC1OC)C=C(C)C(C2=CC(OC)=C(OC)C=C2OC)CC)C	Unclassified	0.7806556988745124	5.3353	384.258	Test set	-6.977	-3.89088	0.000128565	Inactive	Inactive	0.718768
185607	CNP0185607	O=C1C=2C=CC=CC2C3=C1C=4C=CC=CC4C(=O)N3NC(=O)CCN5C(=O)NC=6C=CC=CC6C5=O	Unclassified	-0.4333913638326974	2.3765	460.32	Test set	-11.267	-6.89817	1.26425e-07	Active	Active	0.852804
185889	CNP0185889	O=C(N)C1=CC=C(C=C1)NC(=O)C2C=3C=CC=CC3C(=O)N(CC(C)C)C42CCCC4	Unclassified	0.44060109873654346	3.9324	390.293	Test set	-8.203	-4.7503	1.77704e-05	Inactive	Active	0.710264
186199	CNP0186199	O=C(O)C=CC(C)C1CCC2C3C=CC4=CC(=O)CCC4(C)C3CCC12C	Unclassified	2.2274310670644493	5.1874	336.261	Test set	-7.877	-4.52178	3.00762e-05	Inactive	Inactive	0.547031
186289	CNP0186289	O=C(OC)CC1COC(O)(C)C2CN3CCC=4C=5C=CC=CC5NC4C3CC12	Plants	1.3776473781017629	2.6212	356.252	Test set	-9.079	-5.36438	4.32137e-06	Active	Inactive	0.584731
186719	CNP0186719	OC(CCC(=CCCC(=CCCC(O)(C=C)C)C)C)C(O)(C)C	Unclassified	2.078282669378392	4.2884	288.217	Test set	-8.008	-4.61361	2.4344e-05	Inactive	Inactive	0.761525
186994	CNP0186994	O=C1CCC(C2=CC=C(OCCN(C)C)C=C2)(CC1)CCN(C)C	Unclassified	0.7590073243091944	2.9596	300.232	Test set	-7.34	-4.14534	7.15583e-05	Inactive	Inactive	0.604096
187408	CNP0187408	O=C(CCCCCCCCCCCCCCCCC)CCCC(O)CCCC	Plants	1.9218022867027886	8.5384	344.284	Test set	-6.534	-3.58033	0.000262825	Inactive	Inactive	0.953499
187558	CNP0187558	O=C(OC(C=1N=C(OC1)CC=2OC=NC2)CC(O)C(O)C(O)C)CCCCCCCCCCCC(C)C	Unclassified	1.8758488139605332	5.2775	476.315	Test set	-7.95	-4.57295	2.67331e-05	Inactive	Inactive	0.826729
187887	CNP0187887	O=C1C=C2C=CC3C(CCC4(C)CC(C(=O)O)CC34)C2(C)CC1	Unclassified	2.2734978594946593	3.9951	288.217	Test set	-8.205	-4.7517	1.77131e-05	Inactive	Inactive	0.800364
188181	CNP0188181	O=C1OC2=CC(=CC(OC)=C2C(=C1CC(O)=NCC3=CC=C(OC)C(OC)=C3)C)C	Unclassified	0.47334915895044544	4.13484	386.254	Test set	-8.96	-5.28096	5.23649e-06	Active	Active	0.699548
188491	CNP0188491	O=C(N1CCCC2C1CC(C)CC2CC3N=C4CC5CC(C)CC6N(C)CC(CC65)C4(O)CC3)C	Plants	1.841793565142526	4.7705	434.349	Test set	-8.652	-5.06505	8.60891e-06	Active	Inactive	0.508301
188699	CNP0188699	O=C(OC1CC2C3(C)CCCC(C)(CC)C3CCC2(C)C4CC(O)C(C(=O)C)C5C(O)CC145)C	Marine	2.6228152623628125	4.914	428.314	Test set	-7.851	-4.50355	3.13653e-05	Inactive	Inactive	0.800099
188764	CNP0188764	O=C(OCC=CC1=CC(OC)=C2OC(O)(C3=CC=C(O)C(OC)=C3)C(O)(COC(=O)C)CC2=C1)C	Unclassified	1.2124769365156602	2.0601	460.265	Test set	-8.826	-5.18703	6.50091e-06	Active	Active	0.556517
189047	CNP0189047	O=C1OC2CC3C(=CC(=O)C(O)C3(C)C4C5OCC24C(C1OC(=O)C(C)CC)C(C)C5O)C	Unclassified	2.6242162032269594	1.414	428.267	Test set	-7.818	-4.48042	3.30813e-05	Inactive	Inactive	0.817523
189316	CNP0189316	O=C1CC2=C(CC1)C3CCC4(C)C(CCC4(O)C#C)C3C(C)C2	Unclassified	2.4789202326710242	3.8826	284.229	Test set	-7.663	-4.37176	4.24851e-05	Inactive	Inactive	0.857896
189320	CNP0189320	O=CC12CCC(OC(=O)C)C(C)(C)C2CCC3(C)C1C=C(C)C4(C(=O)C(=C(OC)C43C(=O)OC)C)C	Fungi	1.9237637683666116	4.5846	460.312	Test set	-7.603	-4.3297	4.68055e-05	Inactive	Inactive	0.882271
189591	CNP0189591	O=C1OC2(C)CC(OOC2C1)(C)CCCCCCC=CC=CC=3C=CC=CC3	Unclassified	1.395406855604325	5.7814	352.26	Test set	-9.382	-5.57678	2.64983e-06	Active	Active	0.649205
189736	CNP0189736	O=C(CC(=O)CCCCCCCCCCC)CCC1=CC=C(O)C(OC)=C1	Plants	1.598851216524996	5.7826	340.249	Test set	-6.165	-3.32166	0.000476799	Inactive	Inactive	0.824793
189896	CNP0189896	O=C(NCC=1C=CC=CC1)CCCCCCCCCCCCCC	Unclassified	1.1518659572226642	6.394	294.248	Test set	-7.459	-4.22876	5.90529e-05	Inactive	Inactive	0.88488
190177	CNP0190177	O=C1NCCCNCCCCNCCCNC(C1)CCCCCCCCCCC=CCCC	Unclassified	1.4026983769613188	5.4614	408.335	Test set	-7.082	-3.96448	0.000108522	Inactive	Inactive	0.839343
190467	CNP0190467	O=C(O)C=1C=CC=CC1NC(=O)C=2C=CC=CC2NC(=O)C=3C=CC=CC3	Unclassified	-0.4827920528255253	3.8894	344.241	Test set	-9.482	-5.64688	2.25485e-06	Active	Active	0.843906
190721	CNP0190721	O=C1OC2=C(C=CC(OCC(O)=NCCC3=CNC=4C=CC(OC)=CC43)=C2C)C=5C=CC=CC15	Unclassified	0.3136553112305599	5.32252	432.306	Test set	-12.025	-7.42952	3.71942e-08	Active	Active	0.938076
191003	CNP0191003	O=C(O)C1=CCC2C(C)(C)CCCC2(C)C1CCC(=CCOC(=O)C(C)C)C	Unclassified	2.0377636039929943	5.7756	352.26	Test set	-7.886	-4.52809	2.96424e-05	Inactive	Inactive	0.840995
191020	CNP0191020	OC1=C2OCC(OC)C3=C2C(=CC=C3C)C4=C1C(C)(C)CCC4	Plants	1.491921464321227	4.54762	288.217	Test set	-7.538	-4.28414	5.19831e-05	Inactive	Inactive	0.579083
191278	CNP0191278	OCC1=CCC2C13CCC(C)C(C3)C2(C)C	Unclassified	2.2580992243979447	3.3874	196.164	Test set	-6.404	-3.4892	0.000324187	Inactive	Inactive	0.967533
191398	CNP0191398	ON=CC1=NC(=CC(O)=C1)C2=NC=CC=C2	Bacteria	-0.23274560370481978	1.6573	206.14	Test set	-8.742	-5.12814	7.44489e-06	Active	Active	0.56663
191561	CNP0191561	O=C(OC(C)(C)C)NC(C(=O)OC=1C=CC2=C(OC(=O)C3=C2CCC3)C1C)C(C)CC	Unclassified	1.214873480468642	4.43492	398.265	Test set	-9.077	-5.36298	4.33534e-06	Active	Active	0.652147
191808	CNP0191808	O=C1OC(CC(O)(C)C1C)C(C)C2CCC3C4C5OC5C6(O)CC=CC(=O)C6(C)C4CCC23C	Unclassified	2.6544688243314427	3.4312	432.302	Test set	-8.497	-4.9564	1.10561e-05	Inactive	Inactive	0.51959
192081	CNP0192081	O=C1CC2C(C(O)CC3C(C)(C)CCCC23C)C4(OC14C#C)CO	Plants	2.477260712022039	1.9221	304.216	Test set	-7.02	-3.92102	0.000119944	Inactive	Inactive	0.911933
192105	CNP0192105	O=C(OCC1(O)C(OC(=O)C)CC(O)C2(C)C(O)C(O)C3=C(C)C(O)CC3(C(O)C12)C(O)(C)C)C	Unclassified	2.5786999091814153	-1.4659	464.253	Test set	-6.716	-3.70792	0.000195922	Inactive	Inactive	0.890403
192404	CNP0192404	O=C(O)CCCC=CCC(O)C=CC=CCC=CCCCCCO	Unclassified	2.0328596289588465	4.1599	304.216	Test set	-7.77	-4.44677	3.57462e-05	Inactive	Inactive	0.936904
192705	CNP0192705	O=C1OC2CC(C(=CC(O)C2C1C)CCC(=O)C)C	Unclassified	2.119704474868922	1.8604	244.161	Test set	-7.673	-4.37877	4.18049e-05	Inactive	Inactive	0.912612
193074	CNP0193074	BrC1CCC(O)(C)C(CCC(O)(C=C)C)C1(C)CC=CC(O)(C)C	Marine	2.106788721536424	4.3516	368.121	Test set	-6.207	-3.35111	0.000445546	Inactive	Inactive	0.858192
193160	CNP0193160	O=C(OC1CC(=CCC(C(=CC2OC(=O)C(=C)C21)C)CO)C)C(=CCO)CO	Plants	2.169982594714489	1.2019	364.224	Test set	-7.317	-4.12922	7.42648e-05	Inactive	Inactive	0.842951
193239	CNP0193239	O=C(OC1CC2(C)C3C=CC4C(C)(CO)C(N(C)C)CCC54CC35CCC2(C)C1C(N(C)C)C)C=6C=CC=CC6	Unclassified	1.5329132922830442	5.8897	496.396	Test set	-7.093	-3.97219	0.000106612	Inactive	Inactive	0.845488
193516	CNP0193516	O=C(OC1C2=C(OC=C2C)C(=O)C3=CC4OC4C(C)C31C)CC(C)C	Unclassified	1.94953384646865	3.76452	320.215	Test set	-6.904	-3.8397	0.000144643	Inactive	Inactive	0.793388
193827	CNP0193827	O=C(C=1C=CC=CC1)N2CCC3CC(=O)N(CCC=4N=CNC4)CCC3C2	Unclassified	0.6795971484868845	2.3531	340.257	Test set	-8.452	-4.92485	1.18891e-05	Inactive	Active	0.619585
193956	CNP0193956	O=C1C=C2C=CC3=C4CCC(C(C=CC(C)C(C)C)C)C4(C)CCC3C2(C)CC1	Fungi	1.9750689671435913	7.4591	352.307	Test set	-8.877	-5.22278	5.98719e-06	Active	Inactive	0.852658
194111	CNP0194111	O=C1C=C(C)C2C3OC4C2C1C(C)COC4(C)C(O)CC=C(C)C3	Unclassified	2.4999365117755703	2.6574	304.216	Test set	-8.025	-4.62552	2.36851e-05	Inactive	Inactive	0.808717
194239	CNP0194239	OC(CCCCC)CCCCC	Plants	1.921938879070293	3.5079	148.12	Test set	-6.204	-3.349	0.000447709	Inactive	Inactive	0.976024
194373	CNP0194373	O=C(O)C1(C)CCC(OC(=O)C(C)CC)C2(C)C1CCC34CC(=C)C(CCC32)C4	Unclassified	2.3287026345596735	5.6079	364.271	Test set	-7.54	-4.28554	5.18155e-05	Inactive	Inactive	0.554577
194649	CNP0194649	O=C1C=C2CC(O)CCC2(C)C3C(O)CC4(C)C(CC(O)C4C13)C(C)CCC(CCO)C(C)C	Unclassified	2.80079849380755	4.1178	428.314	Test set	-7.983	-4.59608	2.53464e-05	Inactive	Inactive	0.841
195230	CNP0195230	OC1=CC=C(OC)C=C1C=CCC2=CC=C(O)C(OC)=C2OC	Unclassified	0.8103510116561069	3.3795	296.193	Test set	-8.529	-4.97883	1.04996e-05	Inactive	Active	0.508629
195437	CNP0195437	O=C1C2=CC=3C=COC3C=C2OC4COC5=CC=6OCOC6C=C5C14O	Plants	1.0730257365167672	2.3854	340.202	Test set	-8.174	-4.72997	1.8622e-05	Inactive	Active	0.721254
195567	CNP0195567	O=C(N)CCC1NC2(C(=O)NC=3C(=CC=CC32)CC)C4C(=O)N(C(=O)C14)CC=5C=CC=CC5OC	Unclassified	0.7310068175413933	1.4437	448.309	Test set	-8.631	-5.05033	8.90572e-06	Active	Active	0.826034
195815	CNP0195815	O=C1C(O)=C(OC=2C1=C(OC)C=C3OC(C)(C)CCC32)C=4C=CC(O)=CC4	Unclassified	1.4255305356319006	3.9834	348.225	Test set	-8.423	-4.90452	1.24588e-05	Inactive	Inactive	0.548862
196083	CNP0196083	O=C(OCC1(C)CCCC2(C)C3CCC(C=C)=C(CO)C3CC(O)C12)C	Unclassified	2.356288467512426	3.6279	328.238	Test set	-7.491	-4.25119	5.60801e-05	Inactive	Inactive	0.882886
291147	CNP0291147	O=C1OC2C(=C1COC(=O)C)C(OC(=O)C)C3OC3(C)C(OC(=O)C)CCC(C)C2	Unclassified	2.0991205323472624	1.6124	396.222	Test set	-7.485	-4.24698	5.66259e-05	Inactive	Inactive	0.736971
291475	CNP0291475	O=C(OC(C1OC2(O)C(O)C3(C4=CCC5C(C)(C)C(O)CCC65CC46CCC3(C)C2C(C)C1)C)C(O)(C)C)C	Unclassified	2.520391371755204	4.1034	496.345	Test set	-7.248	-4.08085	8.30141e-05	Inactive	Inactive	0.5683
291679	CNP0291679	OC(CCC(C)C1CCC2(C3=CCC4C(C3=CCC12C)(C)CCC(O)C4(C)C)C)C(O)(C)C	Plants	2.5217896580998667	6.4207	408.327	Test set	-8.058	-4.64866	2.24565e-05	Inactive	Inactive	0.703698
291765	CNP0291765	OC1(C=2NC=3C=CC=CC3C2CN4CC(=CC)C1CC4)C	Unclassified	1.0563049568393084	3.1572	260.211	Test set	-7.502	-4.2589	5.50932e-05	Inactive	Active	0.830991
291892	CNP0291892	O=C1C=C(OC)C(=O)C(=C1O)CC=C(C)CCC2(C(=C)C(C)CCC2)C	Marine	1.8380978826304282	4.9797	328.238	Test set	-8.408	-4.89401	1.27642e-05	Inactive	Inactive	0.824839
292657	CNP0292657	O=C1OC2(C(=O)C=C3C=C(OC=C3C2=C1C(=O)C(C)CCCCCCCC)C)C	Fungi	1.6166939697963356	4.8813	368.259	Test set	-8.221	-4.76292	1.72615e-05	Inactive	Inactive	0.656031
292907	CNP0292907	O=C1OCC=2OCC3C(C12)CC4N(C)CCC54C=6C=CC=CC6N(C(=O)C)C35	Plants	1.1513190799594577	1.8408	356.252	Test set	-8.632	-5.05103	8.89136e-06	Active	Inactive	0.652221
292982	CNP0292982	FC1(F)CCC(NC2C(O)C(N3N=CC(=C3)C)C4OCC2O4)CC1	Unclassified	1.3575205417561147	1.38472	320.19	Test set	-7.967	-4.58487	2.60096e-05	Inactive	Active	0.541169
293209	CNP0293209	O=C1OC(C(=CC=CCCCCCCC)C)CC(=O)NCC(O)C(C(=O)NCCC=CC=CC=C1)C	Bacteria	1.280634281592464	4.453	456.328	Test set	-9.013	-5.31811	4.80714e-06	Active	Inactive	0.721464
293237	CNP0293237	O=CC=CC(=CC=CC(=CC=CC=C(C=CC=C(C=CC1=C(C)CC(O)CC1(C)C)C)C)C)C	Unclassified	0.7053002607490015	8.2489	416.35	Test set	-10.559	-6.40186	3.96407e-07	Active	Inactive	0.72389
293529	CNP0293529	O=C1C=2C=CC=CC2C(C(=O)NCCCOC)C3(N1CC(C)C)CCCCC3	Unclassified	1.0295481033447873	3.7376	352.264	Test set	-8.287	-4.80919	1.55172e-05	Inactive	Inactive	0.697344
293771	CNP0293771	O=C1CCC2(C)C(CC(=O)C32C(=O)C4(C)CCC5(C)C(CCC5C4(C)CC3)C(C)C)C1(C)C	Unclassified	2.323891349928583	6.815	408.327	Test set	-8.426	-4.90663	1.23986e-05	Inactive	Inactive	0.571448
294029	CNP0294029	O=C1OC2C3OC3(C)CCC=C(C)CCC=C(C)CC(OC(=O)C)C2C1=C	Unclassified	2.2665535155806897	4.0301	344.237	Test set	-7.582	-4.31498	4.84192e-05	Inactive	Inactive	0.813806
294087	CNP0294087	OC1=CC=C(C=C1)CCC2OC(C3=CC=C(O)C(OC)=C3)CCC2	Plants	1.339809125034536	4.3494	304.216	Test set	-9.699	-5.799	1.58855e-06	Active	Active	0.753953
294312	CNP0294312	O=C(NC)C1=CC=C(C=C1)NC(=O)CCN2C(=O)C=3C=CC=CC3N4C(=O)C=5C=CC=CC5C42	Unclassified	-0.16972469570023746	3.1898	432.31	Test set	-10.393	-6.28549	5.18211e-07	Active	Active	0.701736
294583	CNP0294583	O=C1C=C2C(=O)CC3C(CCC4C(CCC34C)C(C)CCC(CC)C(C)C)C2(C)CC1	Unclassified	2.2577468723906278	7.412	380.317	Test set	-8.347	-4.85125	1.40849e-05	Inactive	Inactive	0.935966
294866	CNP0294866	O=CC1=CCC2C(=COC(OC(=O)C)C2C(=COC(=O)C)CCC1)C(=O)C=CC(O)(C)C	Unclassified	2.044332234348861	3.0646	416.256	Test set	-7.754	-4.43555	3.66814e-05	Inactive	Inactive	0.701764
295101	CNP0295101	O=C(OC)CCCCCCC=CCC=CCCCCCC	Plants	1.8072631219951636	5.9729	260.207	Test set	-6.915	-3.84741	0.000142097	Inactive	Inactive	0.957206
295123	CNP0295123	O=C(OC1C2C(=CCC2=C(C)CCC1C(C)CCC3OC3(C)C)C)C	Unclassified	2.2772356000030505	5.2045	312.239	Test set	-6.615	-3.63711	0.000230614	Inactive	Inactive	0.910514
295415	CNP0295415	O1C=2C(OC1)=C3C(=CC2C)C(CCC3C)C(C=CC=C(C)C)C	Unclassified	1.2839453473108629	5.86312	284.229	Test set	-8.616	-5.03982	9.12397e-06	Active	Inactive	0.797633
295682	CNP0295682	O=S(=O)(C1=CC=C(OC)C=C1)N2CCOCC(OC=3C=CC=CC3)C2	Unclassified	-0.33870182420868955	2.1637	342.267	Test set	-8.669	-5.07697	8.37589e-06	Active	Active	0.826601
295973	CNP0295973	O=C1OCC23CCCC1(C)C3CCC45C=C(C)C(CCC42)C5	Unclassified	2.419735460174328	4.4924	272.218	Test set	-7.977	-4.59188	2.55931e-05	Inactive	Inactive	0.734456
296212	CNP0296212	O=C1C2=C(N=CN2C)N(C(=O)N1CCNCCO)C	Unclassified	0.21284747285275862	-1.9844	250.153	Test set	-6.312	-3.42471	0.000376087	Inactive	Inactive	0.766337
296238	CNP0296238	O=C1C=C(N(C=2C=CC=CC12)C)CCCCCCC3=CC=C4OCOC4=C3	Plants	0.6599671584092845	4.6128	338.257	Test set	-9.602	-5.731	1.8578e-06	Active	Active	0.868301
296480	CNP0296480	O=CC1(C)CCCC23COC(O)(C(O)C12)C45C(=O)C(=C)C(CCC34)C5O	Unclassified	2.538468707898237	0.5838	336.214	Test set	-8.075	-4.66057	2.18487e-05	Inactive	Inactive	0.939961
296588	CNP0296588	O=C1CC(=CCCC(=CCCC(=CCC1C(=C)C)C)C)C	Marine	1.8758004830786073	5.9409	256.219	Test set	-8.134	-4.70193	1.9864e-05	Inactive	Inactive	0.812502
296787	CNP0296787	O=C1OC=C(C=C1)C2C(O)C3OC34C5CCC6(O)CC(O)CCC6(O)C5CCC24C	Unclassified	2.6129954242904256	1.0688	388.246	Test set	-8.251	-4.78395	1.64456e-05	Inactive	Inactive	0.596426
297059	CNP0297059	O=C1C2=CC=C(OCC(=O)NC=3C=C(OC)C=C(OC)C3)C=C2OC=C1C=4C=CC(OC)=C(OC)C4	Unclassified	0.21903222708195214	4.5119	466.296	Test set	-11.368	-6.96897	1.07407e-07	Active	Active	0.839886
297305	CNP0297305	O=C(NC1=CC(Cl)=CC=C1O)C(=O)NCCC2=CNC=3C=CC=CC32	Unclassified	-0.05582318553738569	2.8243	341.669	Test set	-10.589	-6.42289	3.77669e-07	Active	Active	0.77521
297574	CNP0297574	O=C1OCC(O)C1C=CC2C(=C)CCC3C(C)(CO)C(O)CCC23C	Plants	2.4353020939141405	1.8185	320.215	Test set	-7.877	-4.52178	3.00762e-05	Inactive	Inactive	0.833384
297623	CNP0297623	O=C(C=C(O)C(=CC1=CC=C(O)C(O)=C1)C2=C(O)C=C(C=CC3=CC=C(O)C(O)=C3)CC2=O)C	Unclassified	1.0819265994023566	4.348	440.278	Test set	-9.762	-5.84316	1.43495e-06	Active	Active	0.880068
297861	CNP0297861	O=C(OC)C1=COC(OC2OC(CO)C(O)C(O)C2O)C(C=C)C1CCOC(=O)C3=CC(O)=CC=C3O	Unclassified	1.4257894819626649	-0.7072	496.251	Test set	-8.539	-4.98584	1.03314e-05	Inactive	Inactive	0.753995
298092	CNP0298092	O=C(OC1COC2C1OCC2NC=3N=CC=C(N3)C=4OC=CC4)NC=5C=CC=C(OC)C5	Unclassified	0.5481316205592339	2.9406	416.264	Test set	-9.13	-5.40013	3.97988e-06	Active	Active	0.978199
298134	CNP0298134	O=CC1=CCC2C(O)(CCC2(C)CC3C(=CC(=O)C13)C)C(C)CCC=C(C)C	Fungi	2.287250075466303	5.1968	348.272	Test set	-8.67	-5.07767	8.36238e-06	Active	Inactive	0.920042
298398	CNP0298398	O=C1C2OCC(O2)C3C(C(=O)C45CC6CC(CC(C6)C4)C5)N7C=CC=8C=CC=CC8C7C13	Unclassified	1.822669302747635	3.7383	402.3	Test set	-8.313	-4.82741	1.48795e-05	Inactive	Inactive	0.624846
298672	CNP0298672	O=C(OC1=CC=C2C(=C1)CCC3C2CCC4(C(=O)C(Br)CC34)C)C	Unclassified	1.8301864704000683	4.4105	368.121	Test set	-8.918	-5.25152	5.60379e-06	Active	Inactive	0.704304
298688	CNP0298688	O=C1C(=C)C2(C)CCC3CC(C)(CCC3(C)C2CC1)C(O)CO	Plants	2.488674232053257	3.4877	288.217	Test set	-7.211	-4.05491	8.81229e-05	Inactive	Active	0.692048
298958	CNP0298958	O=C(OCC12C(OC(=O)C(C)C)CC3(OC4(COC(=O)C4)CC(OC(=O)C)C3(C)C2CCCC51OC5)C)C	Unclassified	2.185905256472308	2.8792	496.298	Test set	-7.323	-4.13342	7.3549e-05	Inactive	Active	0.584163
299249	CNP0299249	OC=1C=CC2=C(OC3=CC(O)=C(C=C3C4=C2OC(C)(CC4)CCC5OC5(C)C)CC=C(C)C)C1	Unclassified	1.7043738532345463	7.1072	428.314	Test set	-8.868	-5.21647	6.0748e-06	Active	Inactive	0.737617
299492	CNP0299492	O=C(NC1CC1)CC2OC3C(OC(CNCC=4C=CC=CC4OC(F)(F)F)C3O)C2	Unclassified	1.4709877142961159	1.6293	405.223	Test set	-7.319	-4.13062	7.40254e-05	Inactive	Inactive	0.557595
299771	CNP0299771	CCCCCCCCCCCCCCCCCCCCCCCCCCCCCC(C)C	Unclassified	1.7788343655262309	12.5851	384.352	Test set	-6.586	-3.61679	0.000241665	Inactive	Inactive	0.66657
299843	CNP0299843	ClC=1C=C2C3=CC=C(C=C3O)CCC4=CC=C(O)C(=C4)C5=CC(=CC(Cl)=C5O)CCC2=CC1O	Plants	0.6812732968272852	7.0336	471.21	Test set	-8.925	-5.25643	5.54083e-06	Active	Active	0.965743
300029	CNP0300029	OC(C=CC=CCCC=CCC=CCC=CCC=CCC=CCCC=CC(O)C(N)C)C(N)C	Unclassified	1.9206335646374728	5.973	420.342	Test set	-8.532	-4.98093	1.04488e-05	Inactive	Inactive	0.712971
300321	CNP0300321	O=C1C(=CC2C(CCC(=CC(O)CC(=CC1O)C)C)C2(C)C)C	Unclassified	2.0668972452872207	3.5723	288.217	Test set	-7.024	-3.92382	0.000119172	Inactive	Inactive	0.71698
300627	CNP0300627	O=C(OCC)C1=CC=C(OC=2C(=O)C3=CC=C(OCC4=CC=C(Cl)C(Cl)=C4)C=C3OC2C)C=C1	Unclassified	-0.10878048470465283	6.95622	479.186	Test set	-10.86	-6.61286	2.4386e-07	Active	Active	0.922594
300898	CNP0300898	OC1=CC=C2C(=C1C(C)C)CCC3C2(C)CCC(O)C3(C)CO	Unclassified	1.926559744900396	3.489	288.217	Test set	-7.051	-3.94275	0.00011409	Inactive	Inactive	0.819398
301021	CNP0301021	O=C(C=C(C)CCCC(C(=O)CC=C(C)C)C)CC(=CCC=1C=C(OC)C=C(C1O)C)C	Marine	1.4811980280265056	6.83532	400.304	Test set	-9.752	-5.83615	1.4583e-06	Active	Inactive	0.551565
301154	CNP0301154	O=C1NC2=C(CC1)C34N(C)CCCC4C(C2)CC(C)C3	Plants	1.3144352900190632	2.6809	248.2	Test set	-7.707	-4.40261	3.95725e-05	Inactive	Inactive	0.932337
301195	CNP0301195	O=C(OC)C1=COC(O)C(=CC)C1CC(=O)OCCC2=CC=C(O)C(O)=C2	Unclassified	1.7456879502428693	1.5416	356.201	Test set	-8.442	-4.91784	1.20825e-05	Inactive	Inactive	0.565026
301450	CNP0301450	O=C1C=C(OC2=C1OC(C=3C=CC(OC)=CC3)=C2CC(=O)NC4C5C6=C(CCCC6)CC4CCC5)C	Unclassified	1.4135938980527483	6.08792	454.332	Test set	-10.156	-6.11936	7.59703e-07	Active	Active	0.759563
301727	CNP0301727	O=C(OCCCCCCCCC(=O)OC)C=C(C)CC1OCC(CC=CC(C)C(O)C)C(O)C1O	Unclassified	2.0140910540614425	3.4697	452.289	Test set	-8.406	-4.89261	1.28054e-05	Inactive	Inactive	0.857208
302009	CNP0302009	O=C(CC=1C=C(O)C=C(O)C1)CCCCCCCCCCCC=CCCCCCC	Unclassified	1.7690825124037937	8.0271	372.294	Test set	-7.93	-4.55893	2.76102e-05	Inactive	Inactive	0.910139
302304	CNP0302304	O=C(CCC1(C)CC2C(=C)CCC(=O)C(C)CCC21)C(C)C	Unclassified	1.9713784959444107	4.9695	272.218	Test set	-6.823	-3.78292	0.000164845	Inactive	Inactive	0.917613
302391	CNP0302391	O=C1C2=C(O)C(=C(O)C(OC)=C2OC(C=3C=CC=CC3)C1)CC=C(C)C	Plants	1.4346340272306561	4.3216	332.226	Test set	-8.711	-5.10641	7.82689e-06	Active	Inactive	0.827806
302635	CNP0302635	O=C(NC(C)C)C1NC(C=2C=CC=C3C2C(=CN3CC4CC4)C1)CC(C)C	Unclassified	1.02547711618669	4.1774	334.273	Test set	-8.08	-4.66408	2.1673e-05	Inactive	Inactive	0.857126
302890	CNP0302890	OC1C=C2C3N(C)CCC2(C4=CC=5OCOC5C=C4C3)CC1OC	Unclassified	1.7720368161798241	1.6193	306.212	Test set	-7.614	-4.33741	4.59818e-05	Inactive	Inactive	0.552494
303165	CNP0303165	OC=1C(=C(C=2OC(CCC2C1C)CCCC(C)CCCC(C)CCCC(C)C)C)C	Unclassified	1.657499414968911	8.45016	368.306	Test set	-7.453	-4.22455	5.96276e-05	Inactive	Inactive	0.942274
303445	CNP0303445	O=C(OC)C(=C)C1CCC2(C)C(O)CCC(=C)C2C1O	Unclassified	2.3346235800950286	1.8199	256.172	Test set	-7.079	-3.96238	0.000109049	Inactive	Inactive	0.950801
303506	CNP0303506	OC1CC(C)(C)C2CCC3CC4CC3(CCC4(O)C)C2(C)C1	Plants	2.653287962635578	4.141	272.218	Test set	-7.872	-4.51827	3.03199e-05	Inactive	Inactive	0.914044
303579	CNP0303579	O=C1CCC2C(C)(CCC3C(C)(CC4=CNC=5C=C(O)C=CC54)C(C)CCC23C)C1C	Fungi	2.0703594862010903	6.89	382.313	Test set	-8.753	-5.13585	7.31387e-06	Active	Active	0.581234
303717	CNP0303717	O=C1C=C(OC=2C1=C(O)C(OC)=C(O)C2C3N(C)CCC3)C=4C=CC(O)=CC4	Unclassified	1.1829383171477266	3.3521	362.232	Test set	-7.914	-4.54771	2.83326e-05	Inactive	Active	0.555359
304000	CNP0304000	O=C1OC2=C3C=CC(OC3=C(C(=O)C=4C=CC=CC4)C(O)=C2C(=C1)C=5C=CC=CC5)(C)C	Unclassified	0.8408509571609358	5.5808	404.292	Test set	-9.75	-5.83475	1.46302e-06	Active	Active	0.851434
304264	CNP0304264	OC1C=2C(=CC=C(C2CC(C)C1O)C(C)C)C	Unclassified	1.7475314864941311	2.70492	212.163	Test set	-6.741	-3.72544	0.000188174	Inactive	Inactive	0.911662
304554	CNP0304554	O=C1C=2C=NC3=CC=NN3C2C=CN1CC(=O)NCC4CCCN5CCCCC54	Unclassified	0.4637235410554416	1.4249	368.271	Test set	-10.542	-6.38994	4.07435e-07	Active	Active	0.86452
304791	CNP0304791	OC=1C=C(C(=C2OC(C=CC=C(C)C)(C)CCC12)CC=C(C)C)C	Plants	1.3522766432875617	5.81542	296.24	Test set	-7.98	-4.59398	2.54695e-05	Inactive	Inactive	0.621545
304815	CNP0304815	O=C(NCCC1=CNC=2C=CC(OC)=CC21)CCC=3C(=NN(C3C)CC)C	Unclassified	0.20516550950110357	3.30124	340.257	Test set	-9.454	-5.62725	2.3591e-06	Active	Active	0.769622
305054	CNP0305054	OCC1OC(CNC2CCOCC2)C(N3CCOCC3)C1O	Unclassified	1.721542943415503	-1.4236	288.174	Test set	-6.785	-3.75629	0.000175273	Inactive	Inactive	0.909993
305370	CNP0305370	O=C(NCCC1=CC=C(F)C=C1)C=2N=C(C=3C=CC=CC3OC)C=4NC=5C=CC=CC5C4C2	Unclassified	-0.08070009413078287	5.5033	417.314	Test set	-10.533	-6.38363	4.13397e-07	Active	Active	0.954703
305609	CNP0305609	O=C(C=CC1OC1(C)C2CCC(C=C)(C)C(C(=C)C)C2)C	Marine	2.1418623238647516	4.4738	260.207	Test set	-6.098	-3.2747	0.000531254	Inactive	Inactive	0.740281
305941	CNP0305941	O=C(NC1=CC=C2NC(=O)C3N(C(=O)C2=C1)CCC3)CCN4C=NC=5C=CC=CC5C4=O	Unclassified	0.00818869980742898	1.982	410.284	Test set	-11.922	-7.35732	4.39216e-08	Active	Active	0.953864
306222	CNP0306222	O=C(NCCC1=CC=C(OC)C(OC)=C1)N2CC=3C=4C=CC=C(Br)C4NC3CC2	Unclassified	0.31083125751583696	4.258	434.164	Test set	-10.386	-6.28059	5.241e-07	Active	Active	0.94651
306261	CNP0306261	O=C(OC1C(=O)C(=CCC(O)C(=CC(O)C2CC(OC(=O)C)C(=C1C2(C)C)C)CO)C)C	Plants	2.250418785853409	1.772	416.256	Test set	-7.123	-3.99322	0.000101573	Inactive	Inactive	0.744593
306476	CNP0306476	OCCCCCCCCCCCC(C)CCCC	Unclassified	1.8103684421215092	5.706	220.186	Test set	-6.653	-3.66375	0.000216894	Inactive	Inactive	0.972033
306771	CNP0306771	OC1CC2=CCC3C(CCC4(C)C3CC5OC6(OCC(C)C(O)C6O)C(C)C54)C2(C)C(O)C1	Unclassified	2.7683362908148696	2.6263	420.291	Test set	-8.303	-4.8204	1.51216e-05	Inactive	Inactive	0.517564
307032	CNP0307032	O=C1CCC2(C)C(CCC3(C)C2CCC4C5=CC(C)(CO)CCC5(C)CCC43C)C1(C)C	Unclassified	2.477758242651686	7.3495	392.328	Test set	-8.412	-4.89681	1.2682e-05	Inactive	Active	0.51315
307286	CNP0307286	O=C1C(=C(O)NC(=S)N1CCCC)C2C3=C(OC)C=4OCOC4C=C3CCN2C	Unclassified	0.722868679237362	2.72619	394.303	Test set	-6.544	-3.58734	0.000258616	Inactive	Inactive	0.880468
307565	CNP0307565	OCC(C)(C)CCCCCCCCCC	Plants	1.7804622195551985	4.5357	184.153	Test set	-6.385	-3.47588	0.000334284	Inactive	Inactive	0.967537
307574	CNP0307574	NC1=CC(=CC=C1C)C	Unclassified	-0.2729836723313811	1.88564	110.095	Test set	-6.107	-3.28101	0.000523592	Inactive	Inactive	0.742533
307842	CNP0307842	O=C1C=2C(=COC2CC(C)(CC)C1C(C)C)C	Unclassified	1.5703762012676048	4.01532	212.163	Test set	-6.28	-3.40228	0.000396023	Inactive	Inactive	0.941424
308093	CNP0308093	O=C(C=CC1C(=CC(=O)CC1(C)C)C)C	Unclassified	1.5733439432413596	2.6931	188.141	Test set	-6.135	-3.30063	0.000500455	Inactive	Inactive	0.845976
308388	CNP0308388	O=C(C1=CC=C(O)C=C1)CC(=O)C2=CC=C(O)C(=C2OC)CC=C(C)C	Unclassified	1.029959322990677	4.0708	332.226	Test set	-7.743	-4.42784	3.73385e-05	Inactive	Active	0.677276
308479	CNP0308479	O=C(NC1(CO)CCCC1)C=2N=C3C=CC=C(NC(=O)CC4=CC(=C)C5CC5C4)N3C2	Fungi	0.7536016565961126	3.2202	392.289	Test set	-10.534	-6.38433	4.1273e-07	Active	Active	0.521631
308656	CNP0308656	O=C(OC1CC2=CCC3C(CCC4(C)C(CCC34)C(C=CC(CC)C(C)C)C)C2(C)CC1)C=5C=CC=CC5	Unclassified	1.9866552744209212	9.6655	464.394	Test set	-8.199	-4.7475	1.78855e-05	Inactive	Inactive	0.710402
308714	CNP0308714	OC=1C=C2OC(C)(C)C(O)CC2=C(C1)CCC=3C=CC=CC3	Plants	1.4646165201469274	3.2518	276.206	Test set	-10.095	-6.0766	8.38311e-07	Active	Active	0.546302
308939	CNP0308939	O=C(O)CCC(=O)N1CC=2NC=NC2CC1C(=O)NC3CCCCC3	Unclassified	1.4078600521543538	0.9767	324.211	Test set	-7.844	-4.49864	3.17217e-05	Inactive	Inactive	0.686181
309228	CNP0309228	O=C(C=CC1=CC(Br)=C2C(OCOC2)=C1)C3=CC=C(OC)C=C3	Unclassified	0.17926371898297666	4.2203	360.098	Test set	-9.893	-5.93499	1.16147e-06	Active	Active	0.821273
309567	CNP0309567	O=C1N2C(C=C(C)C)C3=C(C=4C=CC(OC)=CC4N3C(=C(C)C)C)C(O)C2(O)C(=O)N5CCCC15	Unclassified	0.8231818648808295	3.4968	446.313	Test set	-7.793	-4.46289	3.44435e-05	Inactive	Inactive	0.605211
309834	CNP0309834	O=C(OC(CC(=CCCC1=COC=C1)C)CC(C)CCCC2=COC=C2)C	Marine	1.9567090493576234	6.1224	340.249	Test set	-8.304	-4.8211	1.50972e-05	Inactive	Inactive	0.671681
309866	CNP0309866	O=C(C1=CC=C(OC)C(OC)=C1)N2CC=3C=4C=CC=CC4NC3CC2	Unclassified	0.1557940278366109	3.3836	316.231	Test set	-8.748	-5.13235	7.37313e-06	Active	Active	0.877724
310080	CNP0310080	O=C1OCC(=C1)C2C(O)CC3(O)C4CCC5CC(O)CCC5(C)C4CC(O)C23C	Plants	2.84239709630997	1.5459	372.247	Test set	-8.663	-5.07276	8.4574e-06	Active	Inactive	0.83736
310168	CNP0310168	O=C(OCC)C1=COC(=C1)CC(C)CCC=C(C=C)C	Unclassified	1.1712481273304038	4.5474	252.184	Test set	-7.701	-4.3984	3.99576e-05	Inactive	Inactive	0.813983
310771	CNP0310771	O=C(C=1SC=CC1)N2CC3C4=CC=C(C(=O)N4CC(C2)C3)C=5C=CC(OC(F)(F)F)=CC5	Unclassified	0.13826716569907424	4.7349	441.325	Test set	-9.121	-5.39382	4.03812e-06	Active	Active	0.777037
311038	CNP0311038	OC1=CC=C2C=C1C3=CC(=C(OC)C(OC)=C3OC)CCCCC(O)C(O)C2	Unclassified	1.6166883968140413	3.0757	360.236	Test set	-7.089	-3.96939	0.000107303	Inactive	Inactive	0.580602
311288	CNP0311288	OC1OC2C3=CC=4OCOC4C=C3CCN(C)C2C=5C(OC)=CC(OC)=C(OC)C51	Unclassified	1.3734664998279253	2.7325	390.242	Test set	-7.892	-4.53229	2.93568e-05	Inactive	Inactive	0.730542
311297	CNP0311297	OC1CC2(C(=CCC3C4CC=C(C(N(C)C)C)C4(C)CCC32)CC1OC)C	Plants	2.2584707251785816	4.4214	334.269	Test set	-6.783	-3.75488	0.00017584	Inactive	Inactive	0.737389
311563	CNP0311563	O=C1OC2C(C1=C)C(O)CC(=C)C3CC(O)C(O)(COO)C23	Unclassified	2.594263387063706	-0.3773	292.158	Test set	-7.376	-4.17058	6.75187e-05	Inactive	Inactive	0.931157
311833	CNP0311833	N#CC=1N=C(OC1N2CCCC3=CC4CC(CN5CCCCC54)C32)C=6C=CC=CC6	Unclassified	0.7842735348940352	4.61268	372.302	Test set	-9.11	-5.38611	4.11046e-06	Active	Active	0.880528
312134	CNP0312134	O=C1OC2C(C1=C)CCC(C)C3(O)CCC(OC(=O)C)C23C	Unclassified	2.4733059694421207	1.977	284.182	Test set	-7.315	-4.12782	7.45049e-05	Inactive	Inactive	0.954214
312552	CNP0312552	O=C(OC1=CC=C(C=C1OC)C(OC(=O)C)C(OC2=CC=C(C=CCC)C=C2OC)CC)C	Plants	1.037450356409352	5.5141	424.279	Test set	-8.623	-5.04472	9.02146e-06	Active	Active	0.558733
312663	CNP0312663	O=C(OCC(=C)C1CC=C(C)CCC=C(C)CC1)C(C)CC	Unclassified	1.7055448114297451	5.6048	272.218	Test set	-7.858	-4.50846	3.10129e-05	Inactive	Inactive	0.777458
313160	CNP0313160	O=C(O)CCCCCC=CC=CC#CC=CC	Unclassified	2.0079222113804045	3.7134	212.163	Test set	-7.551	-4.29325	5.09037e-05	Inactive	Inactive	0.832069
313455	CNP0313455	O=C1NC(=O)C2C(C(=O)C=3C=CC=CC3)N4C=5C=CC=CC5C=CC4C12	Unclassified	0.39063937060764103	2.0423	328.242	Test set	-9.211	-5.45691	3.49212e-06	Active	Active	0.879869
313725	CNP0313725	O1C=2C=CC=CC2C(C=3C=CC=CC3)C(=C1C=4C=CC(OC)=C(OC)C4)C	Unclassified	0.1811053449275822	5.6593	336.261	Test set	-8.655	-5.06715	8.56732e-06	Active	Active	0.563862
313951	CNP0313951	OCC1OC(OC(C)CCC2C(C)CC(O)CC2(C)C)C(O)C(O)C1O	Plants	2.2143318435983375	0.4048	340.202	Test set	-7.459	-4.22876	5.90529e-05	Inactive	Inactive	0.927373
313963	CNP0313963	OC1CCC2(C)C(CCC3C2CCC4(C)C(O)C(OC)CC34)C1	Unclassified	2.9021395827020084	3.3758	288.217	Test set	-7.69	-4.39069	4.06734e-05	Inactive	Inactive	0.835901
314421	CNP0314421	O=C1C2=C(O)C(=C(O)C=C2C(=O)C3(OC(C)(C)C(Cl)C=C13)CC4C(O)(C)CCC(Cl)C4(C)C)C	Fungi	1.9088437152006514	5.05132	479.186	Test set	-7.889	-4.53019	2.94993e-05	Inactive	Inactive	0.735922
314538	CNP0314538	OC1CC2(C)C(CCC3C4(C)CCC(C)C(C)(C)C4CCC32C)C5C(C(=C)C)CCC15C	Unclassified	2.595695685367173	8.2708	388.34	Test set	-8.009	-4.61431	2.43047e-05	Inactive	Inactive	0.725185
314855	CNP0314855	OC(C=C(C)C)CC(=CC(O)CC(O)(C=C)C)C	Unclassified	2.336179007309484	2.3379	228.162	Test set	-7.379	-4.17268	6.71925e-05	Inactive	Inactive	0.890468
315151	CNP0315151	O(C1=CC=C(C=C1)CNCCC2(C3=CC=C(C=C3)C)CCOC(C)(C)C2)C	Unclassified	0.6436495118551605	5.01032	334.269	Test set	-8.52	-4.97252	1.06532e-05	Inactive	Inactive	0.625615
315232	CNP0315232	OC=1C=C2OC3C=4C(OCC3C2=CC1CC=C(C)C)=CC(O)=C(C4OC)CC=C(C)C	Plants	1.6129403619593503	5.7335	392.281	Test set	-7.211	-4.05491	8.81229e-05	Inactive	Active	0.602941
315276	CNP0315276	O=C(OC(C(=C1C(O)CC2C3CCC4CC(=O)CCC4(C)C3CCC12C)C)C(C)C(C)C(O)(C)C)C	Marine	2.4700311711086957	5.8603	452.336	Test set	-7.596	-4.3248	4.73374e-05	Inactive	Inactive	0.782533
315463	CNP0315463	O=C(OC)C1=CC=C(C=C1)C2C(C(=O)OC(C)C)C(=O)CC(O)(C)C2C(=O)OC(C)C	Unclassified	1.1242451535039484	2.4162	404.245	Test set	-7.214	-4.05701	8.76973e-05	Inactive	Active	0.588187
315756	CNP0315756	O=C1OC2=CC=C3C(=O)C(OC3=C2C(C4=CC=5C=CC=CC5N(C4=O)CC(C)C)C1)=CC6=CC=C(OC)C=C6	Unclassified	0.6225493239387903	5.7233	494.353	Test set	-10.534	-6.38433	4.1273e-07	Active	Active	0.88392
316319	CNP0316319	O=CC12CCC3(C)C4CCC(O)C(C)C4(C)CCC3C2(C)CCC5(C)CCC(C)(C)CC51	Unclassified	2.616086504796272	7.4278	392.328	Test set	-7.777	-4.45168	3.53446e-05	Inactive	Inactive	0.697988
316535	CNP0316535	O=C(OC1OC=C(CO)C2CC(O)C(O)(CC(=O)C=CC3=CC=C(O)C=C3)C12)CC(C)C	Plants	1.816224319129035	1.9145	416.256	Test set	-8.852	-5.20525	6.23373e-06	Active	Active	0.648856
316598	CNP0316598	O=C(OC1C(=CC(C)(C)C1(O)C(=O)C=C(C)C)C)C	Unclassified	1.7169358916283275	2.1706	244.161	Test set	-6.889	-3.82919	0.000148187	Inactive	Inactive	0.859203
316883	CNP0316883	O=C1N(C(=O)C2C3C=4C=CC=CC4C(C=5C=CC=CC53)C12)C=6C=CC=CC6OCC	Unclassified	-0.11380497546622666	4.4819	374.29	Test set	-7.947	-4.57085	2.68629e-05	Inactive	Active	0.611091
317137	CNP0317137	O=C(OCC1(C)C(OC(=O)C)CCC2(C)C1C(O)C(=O)C(C)C32OC4(C=COC4)CC3)C	Unclassified	2.003168732296128	2.3154	416.256	Test set	-7.402	-4.1888	6.47438e-05	Inactive	Inactive	0.879118
317368	CNP0317368	O=C(NC1=CC=CC(=C1)C(=O)NCC2CCCN3CCCCC32)C4=CC=C5OCOC5=C4	Unclassified	0.5364461503891605	3.6619	406.292	Test set	-12.032	-7.43443	3.67763e-08	Active	Active	0.960602
317677	CNP0317677	O=C1OC2CC3(OC3CC(O)C(=CCCC(=CCC2C1=C)C)C)C	Unclassified	2.59338752871948	3.4593	304.216	Test set	-7.558	-4.29816	5.03317e-05	Inactive	Inactive	0.825161
317970	CNP0317970	O=C1C=2C=C(OC)C(OC)=CC2N=C(N1CC(=O)N(CCCOC)CC3CCCN4CCCCC43)C	Unclassified	0.8633890516714918	2.85172	460.32	Test set	-7.986	-4.59819	2.5224e-05	Inactive	Active	0.511402
317990	CNP0317990	O=C(OC1CC2(O)C(=C)C(=O)C3(CCC4C(C)(CO)CCCC4(C)C13)C2)C	Plants	2.463335938211423	2.7833	344.237	Test set	-8.155	-4.71665	1.92019e-05	Inactive	Inactive	0.841142
318227	CNP0318227	O=C(C=1ON=C(C=2C=CC(Cl)=CC2)C1C(O)C)N3CCN(C)CC3	Unclassified	0.11453925837412303	2.4359	329.658	Test set	-8.779	-5.15408	7.01328e-06	Active	Active	0.841215
318510	CNP0318510	O=C1NC2(C=CC3=CC=C(C=C3)C(C)C)N(C4=CC=C(C=C4C2(C)C)C)C1	Unclassified	0.4151686031910038	4.75552	332.277	Test set	-9.984	-5.99878	1.0028e-06	Active	Active	0.569546
318788	CNP0318788	O=C1C=C2C(CCC3(C)C(CCC23O)C(O)(C)C(O)CCC(O)(C)C)C4(C)CC(=O)C(O)CC14	Unclassified	2.643172560697904	2.0622	436.29	Test set	-7.66	-4.36966	4.26914e-05	Inactive	Inactive	0.861573
319078	CNP0319078	OCC1=CCC2C3C1C2(C)CCCC3(C)C	Unclassified	2.0600874369701407	3.3874	196.164	Test set	-6.949	-3.87125	0.000134509	Inactive	Inactive	0.961538
319164	CNP0319164	O=C(O)C(C(=C)CCC(C)C1CCC2(C)C3CCC4C(C)(C)C(O)CCC54CC35CCC12C)C	Plants	2.4777837710574477	7.4796	420.338	Test set	-7.46	-4.22946	5.89576e-05	Inactive	Inactive	0.862806
319392	CNP0319392	O=C(CC=1C=CC=CC1)CC(C)C	Unclassified	0.865003316191131	2.8443	160.131	Test set	-6.751	-3.73245	0.000185161	Inactive	Inactive	0.745099
319694	CNP0319694	O=C1OC2(O)C(=O)C3=CC(C=C)(C)CC(=O)C3(O)C14CCC5CC5C24C	Unclassified	2.0145407519925667	1.0597	336.214	Test set	-8.262	-4.79166	1.61562e-05	Inactive	Inactive	0.865324
319850	CNP0319850	O=C1OC(=C(C=2OC3(C(=CC(O)C4C5(C)CCC(O)C(C)(C)C5CCC43C)C)CC12)C)C	Fungi	2.1622412294546103	4.47084	404.292	Test set	-8.489	-4.95079	1.11998e-05	Inactive	Inactive	0.834874
319979	CNP0319979	O=C1C=C(OC(=C1O)C(C2=CC=C(O)C(OC)=C2)CC(=O)NCC(=O)NC3=NC=CC=C3)C	Unclassified	0.6097645250662863	2.03992	430.267	Test set	-9.313	-5.52841	2.96201e-06	Active	Active	0.76076
320264	CNP0320264	OC(C)(C)C1CCC(C)C2CCC(=CC21)C	Unclassified	2.327921266448411	3.7759	196.164	Test set	-7.368	-4.16497	6.83962e-05	Inactive	Inactive	0.887989
320354	CNP0320354	OC1=C(OC2OC(CO)C(O)C(O)C2O)C(=CC3=C1C4(C)CCC(O)C(C)(C)C4CC3)C(C)CO	Plants	2.3997920897512963	0.6677	456.277	Test set	-7.586	-4.31779	4.81076e-05	Inactive	Inactive	0.811072
320548	CNP0320548	O=C(C1=CC(O)=C2OC(C(=C)C)CC2=C1)C	Unclassified	1.6013930961054403	2.4744	204.14	Test set	-8.649	-5.06295	8.65069e-06	Active	Inactive	0.67515
320808	CNP0320808	O=C(OCC=1OC(=CC1)COC(=O)C=2C=CC=CC2)C=3C=CC=CC3	Unclassified	-0.10040432084484538	3.9936	320.215	Test set	-10.139	-6.10744	7.80838e-07	Active	Active	0.879053
320991	CNP0320991	OCC1OC(OC2C(O)C(OC3OCC(O)(C)C(NC)C3O)C(N)CC2N)C(N)C(O)C1O	Bacteria	2.175773860962555	-6.0015	444.227	Test set	-7.882	-4.52528	2.98344e-05	Inactive	Inactive	0.891003
321065	CNP0321065	O=C(OC)C1OC(OC2=CC(O)=C3C(=O)C=C(OC3=C2)C=4C=CC=CC4)C(O)C(O)C1O	Unclassified	1.150890811950266	0.525	424.232	Test set	-10.386	-6.28059	5.241e-07	Active	Active	0.596741
321106	CNP0321106	O=C1C=C(C)C2(C=CC(=CBr)CC2)C(C)(C)C1	Marine	1.712755644586613	4.5469	276.068	Test set	-7.101	-3.9778	0.000105244	Inactive	Inactive	0.799797
321383	CNP0321383	O=C(NCC=1OC=CC1)CC(C2=CC=C(OC(C)C)C=C2)C(C)C	Unclassified	0.5575379540528895	4.5129	302.224	Test set	-8.454	-4.92625	1.18508e-05	Inactive	Inactive	0.627145
321659	CNP0321659	O=C(OC)C(=COC)C1C(CC)CCN2CCC3(C(=O)NC=4C=CC=CC43)C21	Plants	1.04971348618908	2.7002	356.252	Test set	-7.712	-4.40611	3.92544e-05	Inactive	Inactive	0.734658
321671	CNP0321671	O=C1OC(O)C(=C1)CCC2C(=C)CCC3C(C(=O)OC)(C)CCCC23C(=O)OC	Unclassified	2.188554058311644	2.6732	376.235	Test set	-7.573	-4.30867	4.91278e-05	Inactive	Inactive	0.749393
321918	CNP0321918	O=C1C=2NC=C(C=3C=CC(O)=CC3)C2C(=O)C=4C(=CNC14)CCNC	Unclassified	0.9291525841258913	2.2527	318.227	Test set	-8.547	-4.99145	1.01989e-05	Inactive	Active	0.672122
322195	CNP0322195	O=C(O)C(NC(=O)C(N)CCSC)CC1=CC=C(O)C=C1	Unclassified	0.9345294822856106	0.5845	292.231	Test set	-6.904	-3.8397	0.000144643	Inactive	Inactive	0.607879
322497	CNP0322497	ClC1(C)CC(O)C2(C(=C)C(C)CC3OC32C)CC1Br	Unclassified	2.1359879556933667	3.642	327.52	Test set	-6.932	-3.85933	0.000138251	Inactive	Inactive	0.888507
322775	CNP0322775	O=C1N(C(=O)C2(C(=O)N1C)CC3=CC=4C=C5OCOC5=CC4N=C3N6C7CC(C)(C)CC(C)(C7)C62)C	Unclassified	0.7903147077846249	3.33	460.32	Test set	-10.268	-6.19787	6.34062e-07	Active	Inactive	0.543373
322931	CNP0322931	O=C(OC1CC2C(=C)C(=O)C3(CC(=O)C4C(C)(C)C(OC(=O)C)C(OC(=O)C)C(O)C4(C)C13)C2)C	Plants	2.252586745913541	1.929	456.277	Test set	-6.748	-3.73035	0.00018606	Inactive	Inactive	0.938829
323041	CNP0323041	O=C(OC1CCC2(C)C(C(=O)C(O)C3C(C(=CC(=O)NCCO)CCC32)C)C1(C(=O)OC)C)C(=CC)C	Unclassified	2.051780277780719	2.1008	478.307	Test set	-7.485	-4.24698	5.66259e-05	Inactive	Inactive	0.86084
323318	CNP0323318	O=C(C=CC=CC)N1CCC23C=4C=CC=CC4NC5NC6=CC=CC7=C6C53CCN(C7C8OC8(C)C)C12	Unclassified	0.8847948744551517	4.668	460.367	Test set	-10.056	-6.04926	8.92779e-07	Active	Active	0.719435
323843	CNP0323843	O=C(NCC=1C=CC=CC1OC)C=2N=C(C=3C=CC(=CC3)C(C)C)C=4NC=5C=CC=CC5C4C2	Unclassified	0.05300120392386266	6.4451	422.338	Test set	-10.956	-6.68016	2.08855e-07	Active	Active	0.943858
323972	CNP0323972	O=C(OCC1(C)CC2C(=C)CCC=C(CO)C(O)CC21)C	Plants	2.1144081873260157	2.2116	268.183	Test set	-6.965	-3.88246	0.00013108	Inactive	Inactive	0.942651
324115	CNP0324115	O=C(NCC1OC=2C=CC=CC2OC1)N3CCCC4=CC5CC(CN6CCCCC65)C43	Unclassified	1.2031913629018995	3.431	390.293	Test set	-10.101	-6.0808	8.30231e-07	Active	Active	0.734906
324415	CNP0324415	N(CCCCN(C)C)CCCCN(C)C	Unclassified	0.6155155614320164	1.2596	186.153	Test set	-5.314	-2.72511	0.00188315	Inactive	Inactive	0.823766
324686	CNP0324686	O=C(OC=C(C)C1C(OC(=O)C)CCC2=CCCC(C)C21C)C	Unclassified	1.9235120052164434	4.1576	292.205	Test set	-7.14	-4.00514	9.88234e-05	Inactive	Inactive	0.835499
324977	CNP0324977	O=CC1CCC(O)C2(C)CC(OC(=O)C(C)CO)C3C(=C)C(=O)OC3C12	Unclassified	2.5999993191245894	0.6204	340.202	Test set	-7.704	-4.4005	3.97645e-05	Inactive	Inactive	0.927596
325098	CNP0325098	OC1=CC=C(C=CC)C=C1C=2C=CC(OC)=C(C=CC)C2	Plants	0.5849959107009952	5.134	260.207	Test set	-9.837	-5.89574	1.27134e-06	Active	Active	0.817518
325257	CNP0325257	O=C1C=2C=CC=CC2C3=NC=CC=4C=5C=C(OC(C(=O)NCCCOC)C)C=CC5N1C34	Unclassified	0.2944495983670435	3.5119	406.292	Test set	-10.195	-6.14669	7.13354e-07	Active	Active	0.904538
325557	CNP0325557	O=C(OC1CC2N(C)C(CC2)C1)CCC	Unclassified	1.633620566058805	1.9549	190.137	Test set	-6.816	-3.77802	0.000166719	Inactive	Inactive	0.955026
325812	CNP0325812	O=CC=1C(O)=CC=C(C1C=CCCCC(O)C)CC=C(C)C	Fungi	1.4493136628577254	4.2777	276.206	Test set	-7.466	-4.23367	5.83894e-05	Inactive	Inactive	0.807294
325836	CNP0325836	O=C(O)C=1C=CC(=CC1)C=2OC(=CC2)C(C=3C(=O)NC(=CC3O)C)CC(=O)OC	Unclassified	0.6021450176968586	3.04212	378.231	Test set	-9.813	-5.87891	1.32156e-06	Active	Active	0.678768
326117	CNP0326117	O=C(C=CC=CC(O)CC=CCCCC(=O)OCC)C=CCCCCC	Marine	1.6050207867556134	4.845	328.238	Test set	-7.634	-4.35143	4.45211e-05	Inactive	Inactive	0.535373
326326	CNP0326326	O=C1C=C(OC2=C(O)C(OC)=CC=C12)C=3C=C(O)C(OC)=C(OC)C3	Plants	0.9927295040684161	2.897	328.191	Test set	-9.838	-5.89644	1.26929e-06	Active	Inactive	0.682966
326419	CNP0326419	O=C(N1CCN(CC1)CC2C=C(C)C(CC3=NN=C(O3)C)CC2C(C)C)C	Unclassified	1.0830707807523003	2.93922	340.257	Test set	-7.815	-4.47832	3.32418e-05	Inactive	Inactive	0.868432
326727	CNP0326727	O=C(NC=1C=CC=CC1OC)CCNC(=O)C2OC3OC(OC3C4OC(OC24)(C)C)(C)C	Unclassified	1.1766997144719529	1.5365	420.248	Test set	-10.082	-6.06748	8.56087e-07	Active	Active	0.896037
326978	CNP0326978	O=C(NCCC1=CNC=2C=CC(OC)=CC21)C3=CN(C=4C=CC=CC34)C	Unclassified	0.1760465803602796	3.6407	326.25	Test set	-10.779	-6.55608	2.77921e-07	Active	Inactive	0.965398
327231	CNP0327231	O=C(OC)C1=CC=C(OC)C(=C1)NC(=O)N2CCC=3N=CNC3C2C4=NC=CC=C4	Unclassified	0.10276059258037981	2.7795	386.262	Test set	-9.044	-5.33984	4.57252e-06	Active	Inactive	0.725293
327503	CNP0327503	O=S(=O)(O)OC1=CC=C(OCC(O)CNC(C)(C)C)C(=C1)C2CCCC2	Unclassified	1.0600836669307605	2.6536	358.266	Test set	-7.435	-4.21193	6.13854e-05	Inactive	Inactive	0.626864
327606	CNP0327606	O=C1OCC2C1=CCC3C(C)(C)CCCC23C	Plants	2.2933620621907775	3.3221	212.163	Test set	-7.416	-4.19862	6.32971e-05	Inactive	Inactive	0.572531
327777	CNP0327777	O=C(NCCC=1C=CC=CC1)CCCCCCCCCCCCCCC	Unclassified	1.2549269528647915	6.8266	318.27	Test set	-7.582	-4.31498	4.84192e-05	Inactive	Inactive	0.54536
328024	CNP0328024	O=C1OC=2C=C(OCC(=O)C=3C=4C=CC=CC4N(C3C)C)C=CC2C(=C1CC)C	Unclassified	0.268481405057882	4.72564	366.267	Test set	-10.777	-6.55468	2.78819e-07	Active	Inactive	0.598307
328323	CNP0328323	O=C1OC2C(O)C34CC(=C)C(CCC3C5(C)CCCC1(O)C25)C4	Unclassified	2.721899019064523	2.1864	292.205	Test set	-8.357	-4.85826	1.38594e-05	Inactive	Active	0.693202
328597	CNP0328597	O=C(NC1C(O)C(O)CC1C2=CN=C(C=C2)N3CCOCC3)C	Unclassified	1.188560256792977	-0.368	298.193	Test set	-8.161	-4.72086	1.90169e-05	Inactive	Active	0.84904
328899	CNP0328899	C=1C=CC(=CC1)N(C)CC2CCCCC2	Unclassified	0.8704182761401184	3.7031	182.161	Test set	-7.812	-4.47621	3.34032e-05	Inactive	Inactive	0.90387
328926	CNP0328926	O=C(CCC=1C=CC(O)=C(OC)C1C2=CC=C3C=CC(O)=CC3=C2)CC(OCNC)CCCO	Plants	1.4172872490516901	4.153	434.298	Test set	-7.378	-4.17198	6.73011e-05	Inactive	Inactive	0.641006
329157	CNP0329157	O=C(OC1C(=C)C(CCC(=CCO)C)C2(C)CCCC(C(=O)OC)(C)C2C1)C	Unclassified	2.173944694093042	4.1987	356.248	Test set	-7.054	-3.94485	0.000113539	Inactive	Inactive	0.678591
329471	CNP0329471	OC1=CC=C(C=C1)C2OC3=CC(O)=CC=C3C4C(C5=CC=C(O)C(O)=C5)C=6C(O)=CC(O)=CC6C24	Unclassified	1.2842144697805131	5.0668	448.301	Test set	-8.493	-4.95359	1.11277e-05	Inactive	Active	0.703155
329736	CNP0329736	O=C1C2=C(O)C=C3OC(C=CC3=C2OC=4C=5C=CC(O)=CC5OC(CC14)C(O)(C)C)(C)C	Unclassified	1.8105854854285268	4.1298	412.268	Test set	-9.3	-5.5193	3.02482e-06	Active	Inactive	0.727351
329998	CNP0329998	O=C1NC=2N=NNC(=O)C2N1	Unclassified	-0.7925036371366735	-1.6655	150.077	Test set	-6.675	-3.67917	0.000209327	Inactive	Inactive	0.736121
330238	CNP0330238	OC1=CC=C(O)C2=C1C(O)C3OC3C42OC5=CC=CC=6C=CC=C(O4)C56	Plants	1.4169762350285442	2.6896	336.214	Test set	-8.897	-5.2368	5.797e-06	Active	Inactive	0.509574
330287	CNP0330287	O=C(O)C1(C)CCC2(C)CCC3(C(=CC=C4C5(C)CCC(O)C(C)(CO)C5CCC43C)C2C1)C	Unclassified	2.4506257960176394	6.1261	424.326	Test set	-8.141	-4.70684	1.96408e-05	Inactive	Active	0.792488
330493	CNP0330493	O=C(OC)C1=CC23OC4(O)CC(C(=O)C1C4(C)C3CCC(=C)C2)C(C)C	Marine	2.213572157260571	2.7808	332.226	Test set	-8.197	-4.7461	1.79433e-05	Inactive	Active	0.74056
330829	CNP0330829	O=C1OC2CC3(C(=CC2C1CN4CCN(CCO)CC4)C(C)CCC3)C	Unclassified	1.67006767439254	1.9105	328.242	Test set	-6.943	-3.86704	0.000135818	Inactive	Inactive	0.789488
331109	CNP0331109	OC1CC2=CCC3C(CCC4(C)C(OC)C(O)CC34)C2(C)CC1	Unclassified	2.761689787834207	3.2959	288.217	Test set	-8.476	-4.94168	1.14373e-05	Inactive	Inactive	0.566468
331152	CNP0331152	O=C(OC)C=1C(=O)C(=C2OC3(CC2(C1C)C)C(C)CCC4C(C)(C)C(O)CCC43C)C	Fungi	2.0167269919165025	4.7313	392.281	Test set	-8.781	-5.15548	6.99067e-06	Active	Active	0.576599
331378	CNP0331378	O=C1C=C(N(C(=C1O)CN2CCN(CC2)S(=O)(=O)C)C)CN3CC4C5=CC=CC(=O)N5CC(C3)C4	Unclassified	0.5318142125573923	-0.0509	470.361	Test set	-8.665	-5.07416	8.43014e-06	Active	Inactive	0.703371
331663	CNP0331663	O=C1OC(=C)C=C1	Plants	1.2238869911128873	0.6131	92.053	Test set	-4.721	-2.30942	0.00490432	Inactive	Active	0.536527
331904	CNP0331904	OC1C2CCC(N3CCCCC3)C1CC2	Unclassified	2.0584013872743	2.0218	186.149	Test set	-6.027	-3.22493	0.000595762	Inactive	Inactive	0.764954
332175	CNP0332175	OC(C)(C)C1OOC(C2=CC=C(C=C2)C)(C)CC1	Unclassified	1.2609118709792986	3.09172	228.162	Test set	-7.902	-4.5393	2.88867e-05	Inactive	Inactive	0.708561
332472	CNP0332472	O=C(OCC(O)CNC=1C=CC=CC1)CCCCCCCC=CCCCCCCCC	Unclassified	1.3059924218355476	7.0401	386.301	Test set	-7.862	-4.51126	3.08133e-05	Inactive	Active	0.628438
332764	CNP0332764	O=C1C=2C(O)=CC(O)=CC2OC3=CC(O)=C4OC=CC(C4=C13)(C)C	Unclassified	1.5382139123256482	3.2467	312.192	Test set	-8.444	-4.91924	1.20436e-05	Inactive	Inactive	0.621426
332807	CNP0332807	O=C(OC1C(OCCC2=CC=C(O)C=C2)OC(CO)C(O)C1O)C3=CC=C(O)C=C3	Plants	1.0342824184297843	0.3215	396.222	Test set	-8.651	-5.06435	8.62281e-06	Active	Inactive	0.674994
333036	CNP0333036	O=C1C=2C=CC=CC2C(=O)N1CCS(=O)(=O)NC=3C=4OCOC4C(OC)=C5C3CCN(C)C5	Unclassified	0.08034554029990189	1.4497	450.323	Test set	-9.575	-5.71207	1.94055e-06	Active	Inactive	0.793086
333290	CNP0333290	O=C1OC2CC(C=3C(=O)CC(O)(C3CC2C1=C)C)C	Unclassified	2.2999647796465403	1.5345	244.161	Test set	-7.597	-4.3255	4.7261e-05	Inactive	Inactive	0.689546
333559	CNP0333559	O=C(O)C1(C)C2CC=C3CCCC(C)C3(C)C21	Unclassified	1.9134602805561634	3.4797	212.163	Test set	-7.341	-4.14604	7.14429e-05	Inactive	Active	0.672175
333817	CNP0333817	O=C(OC1C(O)C(O)C(OCCC2=CC=C(O)C=C2)OC1CO)C=CC3=CC=C(O)C(OC)=C3	Unclassified	0.8961267577597392	0.7297	448.254	Test set	-9.346	-5.55155	2.80837e-06	Active	Active	0.822095
333976	CNP0333976	O=C1N2C(CC=CC=CC)CC(O)C2C3C(=CC4C=CC(O)C(O)C4C(=CC=CC13)C)C	Bacteria	1.945106588564485	3.0716	402.3	Test set	-7.541	-4.28624	5.1732e-05	Inactive	Active	0.833922
334084	CNP0334084	O=C1OC2=C(OC=3C1=C(O)C=C(O)C3CC=C(C)C)C4=C(OC(C)(C)C(O)C4)C(O)=C2CC=C(C)C	Unclassified	2.022159692933367	5.2201	464.3	Test set	-8.493	-4.95359	1.11277e-05	Inactive	Inactive	0.740073
334363	CNP0334363	O=C(OC1CCC2(C)CC(=O)C(=C(C)C)CC2C1(O)C)CC(C)CC	Unclassified	1.9669777595649212	4.201	316.227	Test set	-7.659	-4.36896	4.27603e-05	Inactive	Inactive	0.66739
334425	CNP0334425	O=C1C=2C(O)=C3C(O)=CC(=C(O)C3=CC2C(C(O)=C1CCC=C(C)C)(CCC=C(C)C)CCC=C(C)C)C	Plants	1.7264843665338383	8.75042	476.358	Test set	-7.167	-4.02407	9.46091e-05	Inactive	Active	0.877796
334606	CNP0334606	O=C1C(=NC2=C(N=C(C=3C=CC(O)=CC3)C(O)N12)CC=4C=CC=CC4)CC5=CC=C(O)C=C5	Unclassified	0.24146137767046486	3.1566	418.303	Test set	-10.398	-6.289	5.14046e-07	Active	Inactive	0.603311
334873	CNP0334873	O=C1OC(C2=COC=C2)C3(C(=C1)C4(C)C(OC(=O)C)CC5C(C=CC(OC(=O)C)C5(C)C)(C)C4CC3)C	Unclassified	2.3415047916335805	5.7121	472.323	Test set	-7.317	-4.12922	7.42648e-05	Inactive	Active	0.663993
335147	CNP0335147	O=C1OC=2C=C3OC(C)(C)CCC3=CC2C(=C1CC(O)=NC(C=4C=CC=CC4)C)C	Unclassified	0.790238156310748	5.46522	378.278	Test set	-11.052	-6.74745	1.78874e-07	Active	Inactive	0.7894
335452	CNP0335452	O=C(N1CC=2C=3C=CC=CC3NC2CC1)CCN4C(=CC=C4C)C	Unclassified	0.08966864773616598	3.56124	298.24	Test set	-9.364	-5.56416	2.72795e-06	Active	Inactive	0.821701
335664	CNP0335664	ClC1=CC=C(C=C1)C(OCCN(C)C)C2=NC=CC=C2	Unclassified	-0.25508813033826033	3.4026	271.642	Test set	-7.247	-4.08015	8.31482e-05	Inactive	Inactive	0.54328
335923	CNP0335923	C=1C=CC=2C=C3C=4C=CC=CC4C5=CC=CC=C5C3=CC2C1	Unclassified	-0.2216832451189047	6.2994	264.242	Test set	-9.731	-5.82143	1.50858e-06	Active	Active	0.976381
336348	CNP0336348	O=C(O)C1=CC=C(O)C(NC(=O)CCC2(C(=O)C=CC34CC(=C)C(CC3)CC42)C)=C1O	Fungi	1.7837999950603183	4.0225	398.265	Test set	-10.574	-6.41237	3.86924e-07	Active	Inactive	0.873633
336688	CNP0336688	O=C(OCCCN(CCCC)CCCC)C1=CC=C(N)C=C1	Unclassified	0.6578706234394901	3.7179	276.21	Test set	-7.319	-4.13062	7.40254e-05	Inactive	Inactive	0.65333
336924	CNP0336924	O=C(O)C1N(C(=O)CCC(=O)OC2OC3OC4(OOC35C(CC4)C(C)CCC5C2C)C)CC(O)C1	Unclassified	2.1976250708525753	1.5642	462.261	Test set	-8.679	-5.08398	8.24178e-06	Active	Active	0.901238
336952	CNP0336952	OC1C2C3(C)CN(CC)C4C51OCOC65CC(OC)C7CC(C6C7OC)C42C(OC)CC3	Plants	2.010659726654796	1.6642	410.276	Test set	-7.585	-4.31708	4.81853e-05	Inactive	Inactive	0.665783
337191	CNP0337191	O=C1OC=2C=C3OC(C)(C)CCC3=CC2C(=C1CC(O)=NCC4=NC=CC=C4)C	Unclassified	0.7379933751915417	4.29922	368.263	Test set	-11.565	-7.10706	7.81511e-08	Active	Active	0.527346
337490	CNP0337490	O=C1OC(=CC=2OC3(C)CCC4C(C)(C)C(C(=O)OCC)CCC4(C)C3C(O)C12)C=5C=NC=CC5	Unclassified	1.564162891255535	4.9181	446.309	Test set	-8.085	-4.66758	2.14988e-05	Inactive	Active	0.65174
337746	CNP0337746	O=C1OC2=C(C(OCC(O)=NC=3C=NC=CC3)=CC=4OC(C)(C)CCC42)C5=C1CCC5	Unclassified	1.0643657865135059	4.4473	396.273	Test set	-9.39	-5.58239	2.61583e-06	Active	Active	0.822666
337998	CNP0337998	N#CC1=CC=CC(=C1)NC(=S)NC2COC3C(OC(=O)NC4=CC=C(C=C4)C(=O)C)COC32	Unclassified	0.27228209836305095	2.83078	444.343	Test set	-8.998	-5.3076	4.92495e-06	Active	Active	0.849849
338243	CNP0338243	O=CC(N=C(O)C(N=C(O)C(N=C(O)C)CC(C)C)C(C)CC)CCCCN	Unclassified	1.1393603108203394	3.4017	360.244	Test set	-6.581	-3.61328	0.000243623	Inactive	Inactive	0.956565
338519	CNP0338519	O=C(NCCC1=CNC=2C=CC=CC21)CCCN3C(=O)C=4C=CC=CC4C3	Unclassified	0.2112453035265873	3.2628	338.261	Test set	-10.626	-6.44883	3.55774e-07	Active	Active	0.950317
338746	CNP0338746	O=C(N)C1N(C(=O)CCCN2C(=O)C=3C=CC=CC3C2)CC4=CC(OC)=C(OC)C=C4C1	Unclassified	0.48842332672228095	1.8786	410.28	Test set	-9.602	-5.731	1.8578e-06	Active	Active	0.721185
338774	CNP0338774	O=C1C=CC(N1C(=O)C=C(OC)CCN=C(O)CCCCC(C)(C)C)CC2=CC=C(O)C=C2	Marine	0.8937395229381676	4.7117	420.295	Test set	-9.332	-5.54173	2.87255e-06	Active	Inactive	0.617456
338996	CNP0338996	N=C(SC1OC(CO)C(O)C(O)C1O)CC=2C=CC=CC2	Unclassified	0.12479947268741093	-0.26053	294.223	Test set	-8.146	-4.71035	1.94829e-05	Inactive	Inactive	0.548474
339224	CNP0339224	O=S(=O)(C1=CC=C(C=C1)CN2CCCC2C3=NC(=NO3)C=4C=CC=NC4NCCOC)C	Unclassified	0.17634696513858567	2.9305	430.34	Test set	-8.471	-4.93817	1.153e-05	Inactive	Active	0.970275
339493	CNP0339493	OCC1OC(OCC(=CC2C=3C=CC=C4NC=C(C43)CC2NC)C)(CO)C(O)C1O	Unclassified	1.5321952461311383	0.16	388.25	Test set	-8.211	-4.75591	1.75424e-05	Inactive	Inactive	0.684124
339723	CNP0339723	O=C1C(OC2OC(C)C(O)C(O)C2O)=C(OC=3C=C(OC)C(OC)=C(O)C13)C=4C=CC(O)=C(O)C4	Plants	1.3517398591098326	0.8003	468.241	Test set	-8.503	-4.9606	1.09496e-05	Inactive	Inactive	0.697653
339762	CNP0339762	O=C1OC2=C(C=CC(OCC3=CC(OC)=C(OC)C(OC)=C3)=C2C)C(=C1CCCCCC)C	Unclassified	0.9248870502759399	6.13744	420.291	Test set	-10.019	-6.02332	9.47722e-07	Active	Active	0.615185
340039	CNP0340039	O=C(OC(C1=CC(=O)C=2C(O)=CC=C(O)C2C1=O)CC=C(C)C)C=CC3=CC=C4OCOC4=C3	Unclassified	1.2935197838676964	4.1134	440.278	Test set	-11.069	-6.75937	1.74033e-07	Active	Active	0.921689
340329	CNP0340329	O=C1C2(CN3CC1(CN(C2)C3C4=CC=C(Br)C=C4)C(C)C)C(C)C	Unclassified	0.9389110858916664	3.9464	364.137	Test set	-8.124	-4.69492	2.01872e-05	Inactive	Inactive	0.925234
340575	CNP0340575	ON=CC1=NC(C2=NC=CC=C2)=C3OC4OC(C)C(OC)C(O)C4(OC3=C1)OC	Unclassified	1.20319526421339	1.1863	382.223	Test set	-7.251	-4.08295	8.26131e-05	Inactive	Active	0.504698
340841	CNP0340841	O=C1OC(C2=COC=C2)C3(C(=C1)C4(O)CC5C(=O)C(C)(C)C(CC(=O)OC)C(C5=O)(C)C4CC3)C	Unclassified	2.101838366698457	3.3348	452.289	Test set	-8.426	-4.90663	1.23986e-05	Inactive	Inactive	0.681392
341085	CNP0341085	O=C(OC1CC(C(=O)C)C2C1C(=C)CCC2C(C)C)C(=CC)C	Unclassified	2.2246790801109992	4.3279	288.217	Test set	-6.908	-3.84251	0.000143712	Inactive	Inactive	0.900044
341333	CNP0341333	O=C1C=C(N(C=C1OCC(=O)N2CC=3C=4C=C(OC)C=CC4NC3CC2)C)C	Unclassified	0.4154770500746196	2.14732	358.248	Test set	-10.131	-6.10183	7.90986e-07	Active	Active	0.822194
341645	CNP0341645	O(C=1C=CC=CC1C2(CCOC(C)(C)C2)CCNCC3=CC=C4OCOC4=C3)C	Unclassified	0.7372537874445813	4.4306	366.267	Test set	-8.443	-4.91854	1.2063e-05	Inactive	Inactive	0.510483
341935	CNP0341935	O=C1C=2C=CC=CC2C3C=4NC=5C=CC=CC5C4CC(C(O)=NCC6OCCC6)N13	Unclassified	0.5790697941081986	3.7733	378.282	Test set	-10.308	-6.22591	5.94418e-07	Active	Active	0.824635
342176	CNP0342176	O=C1OC2=CC(=CC(OC(=O)C(NS(=O)(=O)C3=CC=C(C=C3)C)CC=4C=CC=CC4)=C2C(=C1)C)C	Unclassified	0.1347943700888753	4.21346	466.365	Test set	-8.543	-4.98864	1.0265e-05	Inactive	Active	0.870149
342369	CNP0342369	O=C1CCC2C(C)(CCC3C4(C)CCC5(C)CCC(=C)CC5C4CCC23C)C1C	Plants	2.6617361146162377	7.5969	352.307	Test set	-9.026	-5.32723	4.70732e-06	Active	Active	0.503886
342462	CNP0342462	O=C1N2C=3C(O)=CC=CC3C45CCN6CC7=CCOC(C1)C(C7CC64O)C25	Unclassified	1.6866655976253537	1.1181	344.241	Test set	-8.507	-4.96341	1.08791e-05	Inactive	Inactive	0.593409
342693	CNP0342693	O=C(CC(=O)CCCCCCCCCCCCCCCCCCCCC)CCCC	Unclassified	1.8583527546580854	9.5268	368.306	Test set	-6.982	-3.89438	0.000127532	Inactive	Inactive	0.963684
342925	CNP0342925	O=C(C)CCCCCC=CCCCCC(C)C	Bacteria	1.703883578773029	5.2985	208.175	Test set	-6.998	-3.9056	0.00012428	Inactive	Inactive	0.951303
343410	CNP0343410	O=C(O)CC(O)CCCCCCCC(OC1OC(C)C(O)CC1O)C	Unclassified	2.020159548776636	1.8145	328.191	Test set	-7.699	-4.397	4.00868e-05	Inactive	Inactive	0.929712
343812	CNP0343812	O=C(OC(C)(C)C)NCCC(=O)OC=1C=C(O)C=2C(=O)C=C(OC2C1)C=3C=CC=CC3	Unclassified	0.9048586753454798	3.9858	402.253	Test set	-9.743	-5.82984	1.47964e-06	Active	Active	0.509453
344058	CNP0344058	O=CC12CCC(C)(C)CC1C3(C)CCC4(C)C5CCC(=O)C(C)C5(C)CCC4C3(C)CC2	Fungi	2.52624422926393	7.636	392.328	Test set	-8.203	-4.7503	1.77704e-05	Inactive	Inactive	0.777034
344134	CNP0344134	O=C1OC(C(=C1C)C)C2OC3(O)CC4C(CC(O)C5(Cl)CC=CC(=O)C45C)C6CCC(O)(C2C)C63C	Unclassified	2.3947435949993063	3.0327	483.754	Test set	-9.766	-5.84597	1.42572e-06	Active	Inactive	0.557219
344530	CNP0344530	O=C(NC(CO)C(C)CC)CCCCC1SSCC1	Unclassified	1.8611133040687446	3.2237	278.293	Test set	-7.416	-4.19862	6.32971e-05	Inactive	Inactive	0.924014
344734	CNP0344734	O=C(OC)C1=C2NC3=CC(OC)=CC=C3C24CCN5C(=O)C6OC6C(C1)(CC)C54	Plants	1.0130925481846813	1.9676	372.251	Test set	-7.77	-4.44677	3.57462e-05	Inactive	Inactive	0.746291
344771	CNP0344771	O=C(C=C(C1=CC=C(O)C=C1O)C)N2CCCOC2(C)CCC=3C(=C)CCCC3C	Fungi	1.2483839186625223	5.303	378.278	Test set	-9.006	-5.31321	4.86177e-06	Active	Active	0.584386
345004	CNP0345004	O=C1CC(O)C2C(C)(CCC3C4(C)CCC5(C)CCC(C)(C)CC5C4(C)CCC32CO)C1C	Unclassified	2.529308877873051	6.4002	408.327	Test set	-8.521	-4.97322	1.0636e-05	Inactive	Inactive	0.746201
345405	CNP0345405	O=C(OC)C=1C=CC=CC1OCC=2N=C(SC2)C=3C=CC(=CC3)C	Fungi	-0.2677106403722783	4.48412	322.28	Test set	-9.648	-5.76325	1.72485e-06	Active	Active	0.693335
345438	CNP0345438	O=C(OC)CNC(=O)N1CCC=2N=CNC2C1C3=CC=C(OC)C=C3	Unclassified	0.45617200399867897	1.2484	324.211	Test set	-7.688	-4.38929	4.08049e-05	Inactive	Inactive	0.693131
345827	CNP0345827	O=C1CCC2C3NCCC2(C4=CC(OC)=CC=C4C3)C1	Unclassified	1.4783259546357463	2.2202	250.192	Test set	-7.185	-4.03668	9.18999e-05	Inactive	Inactive	0.760326
346009	CNP0346009	OC1=CC2=NC3=CC(=C(C=C3N=C2C(=C1O)CCCCCCCCCCC)C)C	Unclassified	1.1836113232823573	6.88434	360.287	Test set	-8.675	-5.08117	8.29516e-06	Active	Active	0.642325
346226	CNP0346226	O=C1NN(C2=NC3=C(OC=4C=C(O)C=CC43)C(C=5C=C(OC)C(O)=C(OC)C5)=C12)C6CCCCCCC6	Unclassified	0.899783348567199	6.0048	474.323	Test set	-8.441	-4.91714	1.21021e-05	Inactive	Active	0.636145
346368	CNP0346368	O=C(C=CC1=CC=C(O)C=C1)C2=CC=C(OCC=C(C)CC=C(C)C)C=C2	Plants	0.7474896723818867	5.9697	336.261	Test set	-10.533	-6.38363	4.13397e-07	Active	Active	0.937987
346651	CNP0346651	O=C(OCC(O)COP(=O)(O)O)CCCCCCCC=CCCCCCCCC	Unclassified	1.8024097142769393	5.0373	395.198	Test set	-7.336	-4.14254	7.20218e-05	Inactive	Inactive	0.981824
346850	CNP0346850	O=C(OCC)CCCCC=CCC=CCC=CCC=CCC	Unclassified	1.7898092909574725	5.915	272.218	Test set	-7.544	-4.28834	5.14821e-05	Inactive	Inactive	0.91691
346984	CNP0346984	O=C1CCC2(C)C(CCC3(C)C2CCC4C(CCC43C)C5OC(C)(CC5)C(C)C)C1(C)C	Plants	2.5155572987963564	7.8343	392.328	Test set	-7.762	-4.44116	3.62108e-05	Inactive	Inactive	0.592875
347068	CNP0347068	O=C(OC1CC2=CCC3C(CCC4(C)C(CCC34)C(C)CCC(=CCC)C(C)C)C2(C)CC1)C	Unclassified	2.2818982798567236	8.9058	416.35	Test set	-7.794	-4.46359	3.43879e-05	Inactive	Inactive	0.766436
347269	CNP0347269	OC1CN(CC2=NC(=CS2)C3(O)CCN(CC3)CC4CCCCC4)CC1	Unclassified	1.487757934427838	2.5734	346.306	Test set	-7.597	-4.3255	4.7261e-05	Inactive	Inactive	0.635007
347461	CNP0347461	O=C1NC(C(=O)N(C)C1CC=2C=CC=CC2)C(C)C(O)C	Fungi	1.1008933462594415	0.5714	268.187	Test set	-7.158	-4.01776	9.59935e-05	Inactive	Inactive	0.57391
347730	CNP0347730	O=C(OCCCC)C(N)CC1=CC=C(O)C=C1	Unclassified	1.072022261018131	1.6053	218.147	Test set	-7.378	-4.17198	6.73011e-05	Inactive	Inactive	0.796541
347960	CNP0347960	O=C1CCCCC1(NC)C=2C=CC=C(OC)C2	Unclassified	0.8970186619336672	2.253	214.159	Test set	-6.37	-3.46537	0.000342476	Inactive	Inactive	0.600415
348198	CNP0348198	O=C(O)C1=C2OC(C(=C)C)CC2=C(OC)C=C1CCCCC	Unclassified	1.7652065390822886	4.0057	280.194	Test set	-6.784	-3.75558	0.000175556	Inactive	Inactive	0.874915
348716	CNP0348716	O=C(OC1(C=CC(=O)C1CC=CCC)CCCCCCCC(=O)O)C	Unclassified	1.8356708068254703	4.215	320.215	Test set	-6.148	-3.30975	0.000490063	Inactive	Inactive	0.854887
348965	CNP0348965	O=C1OC=2C=C3OC=C(C=4C=CC=CC4)C3=CC2C(=C1CC(=O)NC(C(=O)O)CC(C)C)C	Unclassified	0.9174217237477612	4.67262	422.287	Test set	-9.642	-5.75904	1.74164e-06	Active	Active	0.958599
349190	CNP0349190	O=C1C(=NC=2C=CC=CC21)C3=C(O)NC=4C=CC=CC43	Unclassified	-0.26720825541669857	3.1906	252.188	Test set	-10.481	-6.34718	4.49592e-07	Active	Active	0.612207
349395	CNP0349395	O=C(OCCOCN1C=NC=2C(O)=NC(=NC21)N)C(N)C(C)C	Unclassified	0.7652624407097892	-0.3853	304.181	Test set	-7.863	-4.51196	3.07636e-05	Inactive	Inactive	0.773235
349567	CNP0349567	O=C1C=CC=C2N1CC3CN(C(=O)NCCC(=O)NC4=CC=C(C=C4)C(C)C)CC2C3	Unclassified	0.6071690486643518	3.1292	392.289	Test set	-10.085	-6.06959	8.51952e-07	Active	Active	0.744392
349745	CNP0349745	O=C(OC)C1=C(O)C=C(O)C(=C1O)CC=C(C)CCC=C(C)C	Unclassified	1.6501353443399094	3.8252	296.193	Test set	-8.467	-4.93537	1.16047e-05	Inactive	Inactive	0.82522
349922	CNP0349922	ClC1=CC=C(C=C1)C(C=2C=CC=CC2)N3CCN(C)CCC3	Unclassified	-0.18831083119998596	4.0669	291.676	Test set	-7.727	-4.41663	3.83154e-05	Inactive	Inactive	0.536974
350169	CNP0350169	O=C(O)CCCC=CCC1C(O)CC(O)C1C=CC(=O)CCC=2C=CC=CC2	Unclassified	1.9915167598880381	3.3036	356.248	Test set	-8.237	-4.77414	1.68214e-05	Inactive	Inactive	0.503339
350540	CNP0350540	O=CC(C1=CCC2(CO)CCC3(C)C(CCC4C5(C)CCC(=O)C(C)(C)C5CCC43C)C12)C	Plants	2.515706548042046	6.3844	408.327	Test set	-8.212	-4.75661	1.75141e-05	Inactive	Inactive	0.709645
350763	CNP0350763	O=C(O)C1(C)C2C(=CC(C)C2C(=CC1(C=C(C=CC=3C=CC=CC3)C)C)C)C	Marine	1.1036311437224182	6.5316	344.284	Test set	-9.381	-5.57608	2.65411e-06	Active	Active	0.816684
350989	CNP0350989	O=C(C1=CC=C(OC)C=C1)CC2C3=C(OC)C=4OCOC4C=C3CCN2C	Unclassified	0.7010531469785977	3.2345	346.233	Test set	-8.191	-4.74189	1.81179e-05	Inactive	Active	0.541292
351013	CNP0351013	O=C(O)C1=CC=C(O)C(NC(=O)CCC2(C(=O)CC(O)C34CC5CC(OC5(C)C3)C24)C)=C1O	Bacteria	1.9692068101763245	2.4285	430.263	Test set	-9.082	-5.36648	4.30049e-06	Active	Inactive	0.602128
351425	CNP0351425	OC1OCC2C3N(C)CC(C=C)(C=4NC=5C=CC=CC5C4C3)C2C1	Unclassified	1.7367468627261688	2.4329	300.232	Test set	-8.008	-4.61361	2.4344e-05	Inactive	Active	0.554216
351576	CNP0351576	O=C(O)C1=CC(=CC2=C1NC3=CC=C(C=C3N2CC=C(C)C)C(=O)C=4C=CC=CC4)C(=O)C=5C=CC=CC5	Bacteria	-0.059119086803560934	7.0081	476.362	Test set	-10.031	-6.03173	9.29542e-07	Active	Active	0.784377
351703	CNP0351703	O=C1CC2C3(C)CCC(O)C(C)(C)C3CCC2(C)C4(C)CCC5(C)CCC(C)C(C)C5C14	Plants	2.66696420632975	7.2837	392.328	Test set	-8.71	-5.10571	7.83953e-06	Active	Inactive	0.54146
351839	CNP0351839	O=C1C=2C(O)=C(C=3OC(C=CC3C2OC=4OC5=C(C=C(O)C=6OC(C)(C)C(O)C(O)C65)C14)(C)C)C	Unclassified	2.2308326730877277	4.16152	456.277	Test set	-9.953	-5.97705	1.05426e-06	Active	Inactive	0.816428
352355	CNP0352355	O=C(C)C1CCC2C(=C)CC(O)C(C(C)C)C12	Unclassified	2.4460686901571265	2.8108	212.163	Test set	-6.542	-3.58594	0.000259453	Inactive	Inactive	0.945009
352492	CNP0352492	O=C1NC(=C(N=C1CC=2C=CC=CC2)C)C	Bacteria	-0.10227319825915435	1.97754	200.156	Test set	-8.161	-4.72086	1.90169e-05	Inactive	Inactive	0.633674
352762	CNP0352762	O=C1OC2=CC(=CC(OCC(=O)NC(C(=O)O)C(C)CC)=C2C(=C1)CCC)C	Unclassified	1.0512413008940258	3.04822	362.232	Test set	-9.011	-5.31671	4.82269e-06	Active	Inactive	0.674603
353137	CNP0353137	O=CC1(C)CCCC2(C)C3CC=4OC=CC4C(C)C3C(O)C(OC(=O)C=5C=CC=CC5)C12O	Plants	1.8214938689913729	3.8982	420.291	Test set	-8.717	-5.11062	7.75145e-06	Active	Inactive	0.802021
353225	CNP0353225	N=1C=2C=CC=CC2C=3C=CNC3C1CC=4C=CC=CC4	Bacteria	0.01799927064962995	4.3069	244.212	Test set	-9.46	-5.63146	2.33636e-06	Active	Active	0.869863
353581	CNP0353581	O=C1NC(C(=O)C1=C(O)C2C(C=CC3CC(C)CC(C)C32)C(=CC)C)CC(O)(C(=O)OC)C	Fungi	1.799878306179915	3.2469	422.287	Test set	-7.216	-4.05842	8.74146e-05	Inactive	Inactive	0.847919
353704	CNP0353704	O=C(O)COC1=CC=C2C(=O)CC3(OC2=C1)CCN(C(=O)C)CC3	Unclassified	0.8041722848182359	1.4963	314.188	Test set	-9.045	-5.34054	4.56515e-06	Active	Inactive	0.519016
354007	CNP0354007	O=C1OC(C)CC=2C1=C(O)C=C3OC4(C)C(O)CC5C(C(=O)C(C(=O)C)CC5(C)C4CC32)(C)C	Fungi	2.2493327276016233	3.3947	436.29	Test set	-9.164	-5.42396	3.76735e-06	Active	Inactive	0.806263
354200	CNP0354200	O=C1OC2C3=C1C(O)(C(O)C(OC)C3(C)C4(OC(=O)C(C4)C(O)C)C2O)C(C)C	Unclassified	2.3242203359297986	-0.9515	384.211	Test set	-7.164	-4.02196	9.50684e-05	Inactive	Inactive	0.944786
354434	CNP0354434	O=C1OC(=O)C(=C1C=2C=CC(O)=CC2)CC3=CC=C(O)C(=C3)CC4OC4(C)C	Fungi	1.3734680025221928	2.8974	360.236	Test set	-8.024	-4.62482	2.37233e-05	Inactive	Active	0.585135
354648	CNP0354648	ON=C1CCC2C(C)(CCC3C2(C)CCC4(C)C5CC(C)(C)CCC5(C)CCC34C)C1C	Unclassified	2.3702052821202253	8.7181	390.336	Test set	-8.743	-5.12884	7.43288e-06	Active	Inactive	0.766428
354865	CNP0354865	O=C1OC(CC(=O)NC(C(=O)NC(C(=O)NC1C(C)C)C)CC=2C=CC=CC2)C(C)CCCC	Fungi	1.2608974947034732	2.5012	434.302	Test set	-9.306	-5.52351	2.99567e-06	Active	Inactive	0.804311
355095	CNP0355095	O=C(OCC)C1=C(OC=2C=C(Br)C(OCC=C(C)C)=CC21)C=3C=CC=CC3	Unclassified	0.4010812590966905	6.384	408.142	Test set	-8.931	-5.26063	5.48743e-06	Active	Inactive	0.642149
355188	CNP0355188	O=C1C2=C(OC=C2C)CC(=C)C3OC3CC(C)C1	Plants	2.0844847670296525	3.06672	228.162	Test set	-7	-3.907	0.00012388	Inactive	Inactive	0.823449
355480	CNP0355480	O=C(CCO)C1(C)C(C=CC2C3OCOC3CC(C)C21)C(C)CC	Fungi	2.3956183403860725	3.19	304.216	Test set	-7.762	-4.44116	3.62108e-05	Inactive	Inactive	0.907186
355548	CNP0355548	O=C1OC(C=C1CC)(CC)CC(C=CC(=O)C)CC	Unclassified	1.4928485052536413	3.5899	240.173	Test set	-7.12	-3.99112	0.000102066	Inactive	Inactive	0.915194
355975	CNP0355975	O=C1OC(C)CCCC(O)C2OC(CC2)C(O)C3=CC(OC)=CC(O)=C13	Fungi	2.244999451449823	2.0719	340.202	Test set	-7.957	-4.57786	2.64328e-05	Inactive	Inactive	0.729233
355988	CNP0355988	O=C1C=C(OC(=C1O)CN2CCN(CC(=C)C)CC2)CO	Unclassified	0.9091244818058923	0.5314	272.175	Test set	-7.732	-4.42013	3.80074e-05	Inactive	Inactive	0.80531
356318	CNP0356318	O=C(OCC1C(=CC(=O)C2C(C)(C)CCCC12C)C)CCCCCCCCCCCCCCCCC	Fungi	1.8836361582833006	9.7689	444.36	Test set	-8.32	-4.83232	1.47123e-05	Inactive	Inactive	0.896403
356405	CNP0356405	O=C(NC(C(=O)NCCOCCO)C(C)CC)C1=CN(C2=CC=3OCOC3C=C2C1=O)CC	Unclassified	0.745064225330869	1.0197	430.267	Test set	-8.353	-4.85545	1.39491e-05	Inactive	Inactive	0.715359
356821	CNP0356821	O=C1NC2=C(C(=O)NC(=O)N2C)C(N1)C3=CC=C(OCCC(C)C)C(OC)=C3	Unclassified	0.3279787469771374	1.7316	364.232	Test set	-8.003	-4.6101	2.45413e-05	Inactive	Inactive	0.770202
356839	CNP0356839	OC1C2=CCC3C4=C(C=CC4(C)CCC3(C)C5OC6OCC1(O)C(O)C6(O)C25)C(C)C	Fungi	2.4265885689420807	1.8304	396.269	Test set	-8.379	-4.87368	1.33758e-05	Inactive	Inactive	0.747818
357183	CNP0357183	O=C1OC(C)CCC(O)CCC=CC(=O)CC=2C=C(O)C=C(OC)C12	Plants	1.8260819725149142	2.5488	324.203	Test set	-7.809	-4.47411	3.35653e-05	Inactive	Inactive	0.740778
357277	CNP0357277	O=C(OCCC(C)CCC(C(=C)C)CCC=C)C	Unclassified	1.7340540086730407	4.5144	224.174	Test set	-7.074	-3.95887	0.000109932	Inactive	Inactive	0.916603
357356	CNP0357356	O=CC1=C2CC(C)(C)CC2CC34C(=O)OC(OCC5(C)CC6=C(C)C7(O)CCC7(C)CC6C5)C14C3	Fungi	1.8610714445237526	5.2655	440.325	Test set	-8.503	-4.9606	1.09496e-05	Inactive	Inactive	0.710207
357708	CNP0357708	O=C(O)CCC(=O)OCC1(C)CCCC2(C)C3C(C=C(CC3)C(C)C)=CCC12	Unclassified	2.042651409958978	5.5296	352.26	Test set	-8.748	-5.13235	7.37313e-06	Active	Inactive	0.911718
358019	CNP0358019	O=C(OC1CCC2(C)C3CCC4(C)C(CCC4C3CCC2C1(C)C)C(C)CCC=C(C)C)C=CC=5C=CC=CC5	Plants	2.0439473090213722	10.2891	488.416	Test set	-8.516	-4.96972	1.07222e-05	Inactive	Inactive	0.799036
358186	CNP0358186	O=C(NCC1OCCC1)C2=CC=CC(=C2)N3C(=O)N4CCC=5C=6C=CC=CC6NC5C4(C3=O)C	Unclassified	0.44183234454816417	3.3168	432.31	Test set	-9.329	-5.53963	2.8865e-06	Active	Active	0.95064
358258	CNP0358258	O=C1C=2C=3C(=CC=CC3N1C)C=C4C2C5OC5(C)CC(=O)NC4(C)C	Fungi	0.6464273841078538	3.0148	316.231	Test set	-8.868	-5.21647	6.0748e-06	Active	Inactive	0.505174
358535	CNP0358535	O=C(C1=CC=C2OC(C)(C)CCC2=C1O)CCC=3C=CC=CC3	Plants	1.1116253507180063	4.3113	288.217	Test set	-9.514	-5.66931	2.14134e-06	Active	Active	0.667403
358578	CNP0358578	O=C(NC1=CC=C2NC(=O)C3N(C(=O)C2=C1)CCC3)CC4(N5C=CC=C5)CCCCC4	Unclassified	0.6439918109046536	3.733	392.289	Test set	-9.02	-5.32302	4.75313e-06	Active	Active	0.884146
358856	CNP0358856	O=C(O)C1=CCCC2C1(C)CCC(C)C2(C)CC(=O)C3=COC=C3	Plants	2.1011552653456422	4.7159	304.216	Test set	-7.787	-4.45869	3.47787e-05	Inactive	Inactive	0.657924
358985	CNP0358985	O=C1C=CC2(OC3(OC(CCCCCCCCCCC)CC(O)C3)CC2)C(O)C1	Unclassified	2.2690785907404925	4.5826	368.259	Test set	-7.098	-3.9757	0.000105755	Inactive	Inactive	0.831117
359338	CNP0359338	OC1=CC=2C3=C(OC)C=C4OCOC4=C3CN(C2C5=CC=6OCOC6C=C15)C	Unclassified	0.8130632500560331	3.6282	362.232	Test set	-8.588	-5.02019	9.54579e-06	Active	Active	0.591273
359630	CNP0359630	O=CC=CC(=CC=CC=C(C=CC=C(C=CC=C(C)CCC=C(C)C)C)C)C	Unclassified	0.5341698882395566	7.9417	340.296	Test set	-9.956	-5.97916	1.04917e-06	Active	Active	0.899659
359910	CNP0359910	O=C1NC2CCN(C(=O)C3=CC=C(C=C3)C(C)(C)C)C2C(=O)N1C4=CC=C(C=C4)C	Unclassified	0.23489428181892402	3.63202	378.282	Test set	-7.99	-4.60099	2.50617e-05	Inactive	Active	0.553917
360109	CNP0360109	O=C(OC1(C)CCC2(O)C(=COC(OC3OC(CO)C(O)C(O)C3O)C21)C)C	Plants	2.0729636513244283	-1.4741	376.188	Test set	-7.354	-4.15515	6.99594e-05	Inactive	Inactive	0.784755
360172	CNP0360172	O=C1C(=COC=2C=C(OC(C)C)C(=CC21)CCC)C=3C=CC=4OCCOC4C3	Unclassified	0.8229635693139632	4.9709	356.248	Test set	-10.229	-6.17053	6.7526e-07	Active	Active	0.906822
360389	CNP0360389	O=C1NC(=O)C2C(C(=CC(C=C(C)C)C12)C)C	Unclassified	1.0525735230212725	2.0536	214.159	Test set	-6.977	-3.89088	0.000128565	Inactive	Inactive	0.91522
360820	CNP0360820	O=C(CC=1C=CC=CC1)C2CCOC(C)(CC)C2	Unclassified	1.1524918481291495	3.3935	224.174	Test set	-7.451	-4.22315	5.98204e-05	Inactive	Inactive	0.806529
361049	CNP0361049	O=C1OCC2=CC(=CC=C12)NC(=O)CCN3C=NC=4C=CC=CC4C3=O	Unclassified	-0.17641249775354276	2.0957	334.226	Test set	-11.959	-7.38326	4.13753e-08	Active	Active	0.913355
361313	CNP0361313	O=C(OC1=CC=2OC=C(C(=O)C2C=C1CCCCCC)C=3C=CC=CC3)C	Unclassified	1.0377208824038147	5.5081	340.249	Test set	-9.788	-5.86139	1.37598e-06	Active	Active	0.940342
361553	CNP0361553	O=C1C2=C(N=CN2CCNC(CO)(CO)CO)N(C(=O)N1C)C	Unclassified	0.30715348760096917	-3.261	306.173	Test set	-7.124	-3.99392	0.000101409	Inactive	Inactive	0.685071
361764	CNP0361764	N=1C(=C2C=3C=CC=CC3NC2=C4C1CC(C)(C)CC4=NN(C)C)C	Unclassified	0.030450810894646792	4.26262	296.248	Test set	-8.297	-4.8162	1.52687e-05	Inactive	Inactive	0.747014
361993	CNP0361993	FC(F)(F)C(OC=1N=C(N=C(N1)NC)NC=2N=C(C=C(N2)C)C)C(F)(F)F	Unclassified	-1.008481311918016	2.93574	384.179	Test set	-8.254	-4.78605	1.63661e-05	Inactive	Inactive	0.779277
362210	CNP0362210	O=C(OCC)C(NC(=O)CCCCCCCCCCC)C(O)C=1C=CC=CC1	Unclassified	1.199798971425399	4.6888	354.256	Test set	-7.789	-4.46009	3.46666e-05	Inactive	Inactive	0.746279
362425	CNP0362425	N=1C=2C=CC=CC2NC1CCC(N)C3=NC=4C=CC=CC4N3	Unclassified	-0.026847319606447984	3.0718	274.222	Test set	-10.32	-6.23432	5.83015e-07	Active	Active	0.866905
362765	CNP0362765	O=C(OC1CCC2(C)C(CCC3(C)C2CC(=O)C4(O)C5CC(C)(C)CCC5(C)CC(O)C43C)C1(C)C)C	Plants	2.528919582598405	6.0843	464.347	Test set	-7.429	-4.20773	6.19828e-05	Inactive	Inactive	0.843996
362842	CNP0362842	O1CC12CCC3(C)C(CCC4C5=C(CCC43)C(C)(C)CC5)C2	Unclassified	2.405131235769937	5.4984	268.23	Test set	-8.589	-5.02089	9.5304e-06	Active	Inactive	0.840971
363266	CNP0363266	O=C1C=C2CCC3C(CCC4(C)C3CCC54SC5)C2(C)CC1	Unclassified	2.268906676237686	5.0039	288.286	Test set	-8.259	-4.78956	1.62346e-05	Inactive	Inactive	0.865106
363505	CNP0363505	O=CN1C(C(=O)NC(C(=O)OC)CC(C)C)CSC1(C)C	Unclassified	0.8257207801415181	1.0002	292.231	Test set	-6.494	-3.55229	0.000280354	Inactive	Inactive	0.906193
363758	CNP0363758	O=C1NC(=O)CN(C(=O)CCCCCCCCCCCCCCCCC)C1	Unclassified	1.3426882942587477	4.7329	340.253	Test set	-7.733	-4.42083	3.79461e-05	Inactive	Inactive	0.983471
363972	CNP0363972	O=C(NC(C1=CC=C(OC)C=C1)C(C)C)N(C)CC2CCCN3CCCCC32	Unclassified	0.9024186552889899	4.2982	350.272	Test set	-8.156	-4.71736	1.9171e-05	Inactive	Inactive	0.502773
364196	CNP0364196	O=C1C=2C=CC=CC2C3N1C=4C=CC=CC4C(=O)N3CC(=O)N5CC=6NC=7C=CC=CC7C6CC5	Unclassified	0.09642655115474164	3.8676	440.333	Test set	-10.285	-6.20978	6.169e-07	Active	Active	0.94499
364437	CNP0364437	O=C1C=CC=C2N1CC3CN(CC2C3)CC4(C(=O)N(C(=O)N(C4=O)C)C)CC=5SC=CC5	Unclassified	0.47748714592418173	1.6084	428.344	Test set	-7.782	-4.45518	3.50605e-05	Inactive	Inactive	0.668556
364641	CNP0364641	O=C1OC=2C=C(OC(C(=O)NC(C(=O)O)C(C)CC)C)C=CC2C(=C1)C=3C=CC=CC3	Unclassified	0.6951972757901794	3.8428	398.265	Test set	-9.013	-5.31811	4.80714e-06	Active	Active	0.95155
364858	CNP0364858	OCC12COC(CCCCCC)C(C(=CC1C)C)C2C	Unclassified	2.00127966528318	4.1826	248.196	Test set	-6.045	-3.23754	0.000578702	Inactive	Inactive	0.947941
365071	CNP0365071	N(C1=CC=C(OC)C=C1)=C2C=C(C=C(OCC)C3=C(OC(=C23)C)C)C=4C=CC(OC)=CC4	Unclassified	0.004358987968982272	6.36494	402.3	Test set	-9.005	-5.3125	4.86962e-06	Active	Active	0.583157
365099	CNP0365099	O=C(O)CCCC=CCC=CCC(O)C=CC=CCC=CCC	Marine	1.96518952114635	4.9635	288.217	Test set	-8.214	-4.75801	1.74577e-05	Inactive	Inactive	0.88071
365529	CNP0365529	O=C(NC1C(OCCOCCCl)OC(CO)C(O)C1O)C	Unclassified	0.8158261707154411	-1.7979	305.585	Test set	-6.725	-3.71422	0.000193097	Inactive	Inactive	0.88968
365675	CNP0365675	O=C1C=C(OC2=C3C=CC(OC3=CC(O)=C12)(C)C)C=4C=CC(O)=C(O)C4	Plants	1.5108718001705466	3.761	336.214	Test set	-10.193	-6.14529	7.1566e-07	Active	Active	0.718653
365754	CNP0365754	O1C=2C=CC=CC2C=C3N4CCC(CC4)C13OC(C)C	Unclassified	0.5786686494015312	3.2668	250.192	Test set	-7.238	-4.07384	8.43649e-05	Inactive	Inactive	0.785783
365983	CNP0365983	O=C1N(C2=CC=C(C=C2C1(O)C3C(=O)CC(OC3)(C)C)C)C	Unclassified	0.809292035367464	1.54322	282.19	Test set	-9.004	-5.3118	4.87749e-06	Active	Inactive	0.53712
366156	CNP0366156	O=C(O)C(NC(=O)C1NC(=O)CC1)CCSC	Unclassified	1.063183887562431	-0.4125	244.187	Test set	-6.073	-3.25717	0.00055313	Inactive	Inactive	0.899437
366346	CNP0366346	OC1CN2C=3C=CC(=CC3C4=C2C(N(CC)C1)CCC4)C	Unclassified	0.7354750121265193	3.02352	260.211	Test set	-8.156	-4.71736	1.9171e-05	Inactive	Inactive	0.527016
366574	CNP0366574	O=C(O)CC(C=1C=CC=CC1)CNC(=O)CCCCCCC2C(=O)CCC2C=CC(O)CCCCC	Unclassified	1.6012371735262203	5.7944	454.332	Test set	-9.755	-5.83826	1.45126e-06	Active	Inactive	0.710623
366794	CNP0366794	O=C(OC)CC(C=1OC(=CC(=O)C1O)CN2CC3=CC(OC)=C(OC)C=C3CC2)C=4C=CC=CC4OC	Unclassified	0.8546937640373314	3.6245	478.307	Test set	-8.699	-5.098	7.97997e-06	Active	Active	0.806422
367181	CNP0367181	O=C(NN=C1C(=O)N(C=2C=CC=CC12)CN3CCC4=CC(OC)=C(OC)C=C4C3C)C=5C=NC=CC5	Unclassified	-0.029043113606460384	3.1563	458.328	Test set	-9.125	-5.39662	4.01213e-06	Active	Active	0.846464
367754	CNP0367754	O=C1C=CC=C2N1CC3CN(C4=NC5=CC=CC6=CC=CC4=C56)CC2C3	Unclassified	0.32469131170534404	3.5125	322.262	Test set	-9.374	-5.57117	2.68427e-06	Active	Active	0.874615
367955	CNP0367955	O=C1C=2C(=CN(C2C=3C=CC(OC)=CC3)C)N(C(=O)N1C)C	Unclassified	-0.20984238050050863	1.2513	282.194	Test set	-7.029	-3.92733	0.000118215	Inactive	Inactive	0.558283
368146	CNP0368146	O=C(OCC)C1=CC=C(C=C1)NC(=O)C(NC(=O)C2OC3OC(OC3C4OC(OC24)(C)C)(C)C)C	Unclassified	1.1559291568787537	1.703	460.269	Test set	-10.047	-6.04295	9.05843e-07	Active	Active	0.832891
368341	CNP0368341	O=C1C=C2C(=CC=C1NCCCC)C3=C(OC)C(OC)=C(OC)C=C3CCC2N(C)CC=4C=CC=CC4O	Unclassified	0.882380144962272	5.7765	480.35	Test set	-7.354	-4.15515	6.99594e-05	Inactive	Inactive	0.796515
368539	CNP0368539	O=C(NCC=1SC=CC1)CON=C2C=C3CCC4C(CCC5(C)C(O)CCC45)C3(C)CC2	Unclassified	1.7082650199317089	5.0606	420.364	Test set	-8.259	-4.78956	1.62346e-05	Inactive	Active	0.569607
368726	CNP0368726	OC1=CC(OC)C2(O)C1C3C4CC2(C)C3(C)C56CC(CC=7C=CC=CC7)CC6CCC4C5	Plants	1.995161729999752	5.5355	396.316	Test set	-8.628	-5.04823	8.94895e-06	Active	Inactive	0.511063
368928	CNP0368928	O=C(O)CCCCCCCCCCCCCCCCCCCCCCCCCCCCC(C)C	Unclassified	1.8025733803391657	11.6498	416.35	Test set	-6.995	-3.90349	0.000124883	Inactive	Inactive	0.958434
369173	CNP0369173	O=C(NC1=CC=C(OC)C=C1OC)CCC(=O)N2CC=3C=4C=C(OC)C=CC4NC3CC2	Unclassified	0.2662491429899606	3.4973	410.28	Test set	-11.022	-6.72642	1.87749e-07	Active	Active	0.858542
369383	CNP0369383	O=C1N(C(=O)C2N1C(C3=CC=C(C=C3)C(C)C)C=4NC=5C=CC=CC5C4C2)C=6C=CC=CC6C(O)=NCCC	Unclassified	0.36515630692547735	6.4888	488.377	Test set	-8.829	-5.18913	6.4695e-06	Active	Active	0.902987
369582	CNP0369582	O=C(NC1=CC=C(OCCC(C)C)C=C1)C2OC3OC4(OC3C5OC6(OC25)CCCCC6)CCCCC4	Unclassified	1.657953575375318	5.2951	474.319	Test set	-10.893	-6.63599	2.3121e-07	Active	Active	0.796582
369687	CNP0369687	O=CC(=CCCC(C)C1CCC2(C3=CCC4C(C3=CCC12C)(C)CCC(O)C4(C)C)C)C	Fungi	2.373469712218926	7.4341	392.328	Test set	-8.429	-4.90873	1.23387e-05	Inactive	Inactive	0.840414
369797	CNP0369797	O=C1C=2C=CC=CC2C3=NC=CC=4C=5C=C(OCC(=O)NCC=6C=CC=CC6OC)C=CC5N1C34	Unclassified	-0.19556129816484463	4.2957	442.325	Test set	-11.656	-7.17086	6.74752e-08	Active	Active	0.952443
370027	CNP0370027	O=C1OC2=C(C=CC(O)=C2CN3CC4(C)CC3CC(C)(C)C4)C=C1C5=NC=6C=CC=CC6N5	Unclassified	0.7048016746099129	5.4425	414.315	Test set	-11.843	-7.30194	4.9895e-08	Active	Active	0.909538
370217	CNP0370217	O=C1OC=2C=C(OCC(=O)NC(C(=O)O)CCCC)C=CC2C3=C1CCCC3	Unclassified	1.1461445917929798	2.8102	362.232	Test set	-9.734	-5.82353	1.50129e-06	Active	Active	0.933232
370412	CNP0370412	O(C1=CC=C(C=C1)C(C=2C=CC=CC2)CCNCC=3C=CC=CC3)C(C)C	Unclassified	0.1894395275156054	5.7856	330.281	Test set	-8.815	-5.17931	6.61736e-06	Active	Active	0.697313
370607	CNP0370607	O=C(OC)C1=C(OC2=C(C(=O)CCC2)C31C(=O)N(C=4C=CC=CC43)C)N	Unclassified	0.3326426655888563	1.2814	336.218	Test set	-7.944	-4.56874	2.69933e-05	Inactive	Inactive	0.768373
370819	CNP0370819	O=C(OCC)C1=C(OC=2C=CC(OCC(=O)OCC)=CC21)C=3C=CC=CC3	Unclassified	0.16662839762417556	4.2184	348.225	Test set	-8.076	-4.66128	2.18134e-05	Inactive	Active	0.628981
371064	CNP0371064	O=C(NC(=CC1=CC=C2C(=C1)C=3C=CC=CC3N2C)C(=O)NC=4C=CC=C(O)C4)C=5C=CC=CC5	Unclassified	-0.37045517062972977	5.4467	438.337	Test set	-11.544	-7.09234	8.08455e-08	Active	Active	0.932224
371292	CNP0371292	OC1=CC=C(C=C1)COC2OC(COC3OCC(O)(CO)C3O)C(O)C(O)C2O	Unclassified	1.0712959272662117	-2.8264	392.187	Test set	-7.954	-4.57575	2.65611e-05	Inactive	Inactive	0.662452
371498	CNP0371498	O=C(OC(C)(C)C)NC(C(=O)N1CCC(C(=O)NC(C(=O)NC2=CC=C(C=C2)C)C)CC1)C(C)C	Unclassified	0.6830419804835873	3.22612	448.309	Test set	-8.887	-5.22979	5.89133e-06	Active	Inactive	0.687931
371738	CNP0371738	O=C1NC(=O)N(C(=O)C1=CNCC2C3=C(OC)C=4OCOC4C=C3CCN2C)C	Unclassified	0.597421187028544	0.1346	380.231	Test set	-8.744	-5.12954	7.42089e-06	Active	Inactive	0.577221
371972	CNP0371972	O=C(C(C)C)C1(OC=2C=C(OC)C(OC)=CC2C=C1)C	Unclassified	1.0859795717091245	3.0932	256.172	Test set	-7.286	-4.10749	7.80754e-05	Inactive	Inactive	0.74756
372070	CNP0372070	O1C2C=C(C)CCC23C(C)CCC3C1(C)C	Plants	2.2481202913334957	3.9364	196.164	Test set	-6.822	-3.78222	0.000165112	Inactive	Inactive	0.927603
372160	CNP0372160	N(C1=CC=C(C=C1)NC=2C=CC=CC2)=C3C=C(C=C(OCC)C4=C(OC(=C34)C)C)C=5C=CC(OC)=CC5	Unclassified	-0.22285475474542427	8.09994	460.363	Test set	-8.981	-5.29568	5.06196e-06	Active	Active	0.717808
372344	CNP0372344	N=1N=C(C)C(C=2C=C(OCC)C(OCC)=CC2C1C=3C=CC(OC)=C(OC)C3)CC	Unclassified	0.16130608554082299	5.2217	380.274	Test set	-6.606	-3.63081	0.000233988	Inactive	Inactive	0.536417
372538	CNP0372538	O=C1N2CC=3NC=4C=CC=CC4C3CC2C(=O)N(C1)CCCCCO	Unclassified	0.894903063183497	1.426	318.227	Test set	-9.305	-5.5228	3.00051e-06	Active	Active	0.760009
372744	CNP0372744	O=C(OC1CC(OC(=O)C)C2(C)C(O)C3C(OC(=O)C3CN4CCOCC4)CC(C)C12)C	Unclassified	2.0794832477039202	0.7667	418.252	Test set	-7.683	-4.38578	4.11355e-05	Inactive	Inactive	0.793868
373040	CNP0373040	OC=1C=C2C(OC(C)(CCC=C(C)CCC=C(C)C)CC2)=CC1C	Bacteria	1.59906320704336	6.25722	296.24	Test set	-7.564	-4.30236	4.98467e-05	Inactive	Active	0.63364
373159	CNP0373159	O=C1N2CCC=3C=4C=C(OC)C=CC4NC3C2(C(=O)N(C1)C(C=5C=CC=CC5)C)C	Unclassified	0.36358989924032226	3.3798	378.282	Test set	-8.355	-4.85686	1.39042e-05	Inactive	Active	0.940342
373384	CNP0373384	N#CC(=CNC1=CC=C(C=C1)C)C2=NC=3C=CC=CC3N2C	Unclassified	-0.5039705506629637	3.8583	272.226	Test set	-8.264	-4.79306	1.61041e-05	Inactive	Active	0.710036
373587	CNP0373587	O=C(OC)CCCCCCC(O)CCC=CCC=CCCC	Unclassified	1.9774148117374541	4.9437	276.206	Test set	-7.373	-4.16847	6.78464e-05	Inactive	Inactive	0.917064
373808	CNP0373808	O=C(OCCCC)C1C2OC3(C=C2)CN(C(=O)C13)C4=CC=C(Br)C=C4	Unclassified	0.7672935749911403	3.0788	386.116	Test set	-8.839	-5.19614	6.36592e-06	Active	Inactive	0.531982
374027	CNP0374027	O=C(OC1COC2C1OCC2NS(=O)(=O)CC=3C=CC=CC3)NC4=CC=CC=5C=CC=CC54	Unclassified	0.27952571885548516	3.0427	444.339	Test set	-9.856	-5.90906	1.23295e-06	Active	Active	0.970883
374236	CNP0374236	O=C1OC=C(C=C1)C2CCC3(O)C4C(=CC(=O)C23C)C5(C)CCC(O)CC5CC4	Unclassified	2.4850809443196784	3.341	368.259	Test set	-8.851	-5.20455	6.2438e-06	Active	Active	0.519446
374430	CNP0374430	O=C1OC(C=2C=CC=CC12)N3C(=O)CCC3C(=O)NC=4C=C(Cl)C=C(Cl)C4	Unclassified	-0.07079920361657648	3.7921	391.125	Test set	-9.138	-5.40574	3.92882e-06	Active	Active	0.795946
374832	CNP0374832	O=C(OCC1OC(OC2C(O)COC(O)C2O)C(OC)C1O)C=CC3=CC=C(O)C(OC)=C3	Unclassified	1.3365418909772453	-1.4864	444.219	Test set	-9.365	-5.56487	2.72355e-06	Active	Active	0.692425
374994	CNP0374994	O=CC(=CC(=O)OC)CCC1C(=CC(=O)C2C(C)(C)CCCC12C)C	Unclassified	1.8946923074047946	4.0427	316.227	Test set	-7.528	-4.27713	5.2829e-05	Inactive	Inactive	0.854141
375178	CNP0375178	O=C(OC(C)(C)C)NC(C(=O)OC=1C=CC2=C(OC(=O)C(=C2C)C)C1)CCSC	Unclassified	0.8164786736225264	3.96164	394.299	Test set	-8.611	-5.03631	9.19791e-06	Active	Active	0.716105
375274	CNP0375274	OCCCC(O)C1OC(OC2=CC=C(C=C2)CC=C)C(OC(CCO)CCCC)C(O)C1O	Plants	1.8957681641664024	1.7004	428.267	Test set	-8.091	-4.67179	2.12916e-05	Inactive	Inactive	0.684578
375386	CNP0375386	O=C1OC=2C=C(OC(=O)C(NC(=O)OC(C)(C)C)CC3=CNC=4C=CC=CC43)C(Cl)=CC2C(=C1)CCC	Unclassified	0.8260062963357606	5.9216	495.769	Test set	-9.385	-5.57888	2.63703e-06	Active	Active	0.927562
375567	CNP0375567	O=C(OCC=1C=CC=CC1)NC(C(=O)OC=2C=CC3=C(OC(=O)C4=CC(OC)=CC=C34)C2)CC	Unclassified	0.31581642275577065	4.5652	438.286	Test set	-11.059	-6.75236	1.76865e-07	Active	Active	0.936073
375780	CNP0375780	O=C1C=CC=C2N1CC3CN(C(=O)NC(C(=O)NC4=CC=C(C=C4)C)CC=5C=CC=CC5)CC2C3	Unclassified	0.45679628909400893	3.53542	440.333	Test set	-10.667	-6.47757	3.32991e-07	Active	Active	0.908644
375964	CNP0375964	O=C(NCCC(C1=CC=C(OC)C=C1)C(C)C)CC2(C3=CC=C(Cl)C=C3)CCOC(C)(C)C2	Unclassified	0.7185538700390387	6.5116	433.765	Test set	-8.063	-4.65216	2.2276e-05	Inactive	Active	0.705918
376354	CNP0376354	O=C1OC2=C(C=CC(OCC=3C=CC=C(Cl)C3)=C2C)C(=C1CCC(=O)OCC)C	Unclassified	0.44847740712621587	5.13794	391.701	Test set	-10.184	-6.13898	7.26133e-07	Active	Active	0.923998
376552	CNP0376552	O=C1OC2=C(C=CC(OCC=3C=CC=C(C3)C)=C2C)C(=C1CCC(=O)O)C	Unclassified	0.6877788659409092	4.31446	344.237	Test set	-10.262	-6.19366	6.40233e-07	Active	Active	0.88874
376747	CNP0376747	OC1=CC=C(C(O)=C1)C(C2=CC(C=CC=3C=C(O)C=C(O)C3)=C(O)C=C2O)CC=4C=C(O)C=C(O)C4	Unclassified	1.1896503118965656	4.8764	464.3	Test set	-9.53	-5.68053	2.08675e-06	Active	Active	0.847555
376950	CNP0376950	O=C1OC2=CC(=CC(OCC(=O)C=3C=4C=C(OC)C=CC4N(C3C)C)=C2C(=C1CC=5C=CC=CC5)C)C	Unclassified	0.3108033082709441	6.07106	466.343	Test set	-9.669	-5.77797	1.66737e-06	Active	Active	0.801065
377151	CNP0377151	O=C1N(C=2C=CC=CC2OC3CN(C)C1C3)CC=4C=CC=CC4	Unclassified	0.21526635282882564	2.6849	288.221	Test set	-7.94	-4.56594	2.71681e-05	Inactive	Active	0.589279
377342	CNP0377342	O=C(OCC)C1=C(OC2=C(C(=O)CC(C)(C)C2)C31C(=O)N4C5=C(C=C(OC)C=C53)C(=CC4(C)C)C)N	Unclassified	0.40375811219190083	3.8819	460.316	Test set	-8	-4.608	2.46604e-05	Inactive	Inactive	0.930087
377958	CNP0377958	O=C1C2(C)CN3CC1(CN(C2)C3(C)C)CCCC	Unclassified	1.4775701478735335	2.1193	224.178	Test set	-6.345	-3.44784	0.000356578	Inactive	Inactive	0.89294
378168	CNP0378168	O=C1C(OC2=CC(O)=CC=C21)=CC=CC=3C=CC=CC3OC	Unclassified	0.3232226781515483	3.5732	280.194	Test set	-9.425	-5.60693	2.47215e-06	Active	Active	0.838547
378286	CNP0378286	O=C1C(O)=C(C)C2(C)CCC3CC(C=C)(C)CCC3(C)C2C1	Marine	2.304508902716707	5.2062	272.218	Test set	-7.502	-4.2589	5.50932e-05	Inactive	Inactive	0.880522
378362	CNP0378362	O=C(O)CC1CCNCC1CC2=NC=3C=CC=CC3N2C	Unclassified	0.8838404539949846	1.8162	266.195	Test set	-8.428	-4.90803	1.23587e-05	Inactive	Inactive	0.594719
378562	CNP0378562	O=C1OC2=C(C=C3C(OC(=C3C)C)=C2C)C(=C1CC(=O)NC(C(=O)O)C(C)CC)C	Unclassified	1.0983803946261814	3.93088	386.254	Test set	-8.973	-5.29007	5.12775e-06	Active	Active	0.54874
378582	CNP0378582	OC1C2=CC=3OCOC3C=C2C4N(C)CC5=C6OCOC6=CC=C5C4C1O	Plants	1.4321399332350315	1.8222	350.221	Test set	-8.64	-5.05664	8.77728e-06	Active	Active	0.535182
378762	CNP0378762	O=C1N2C(C3=CC=CC=4C=CC=CC43)C=5NC=6C=CC=CC6C5CC2C(=O)N(C1)C7CCCC7	Unclassified	0.6133978645071368	4.9486	422.338	Test set	-8.742	-5.12814	7.44489e-06	Active	Active	0.741421
378963	CNP0378963	O=C1C(OC2=CC(OCC3=CC(=CC=C3C)C)=CC=C21)=CC4=CC(OC)=C(OC)C=C4OC	Unclassified	0.4052643744499522	5.52444	420.291	Test set	-10.642	-6.46004	3.46703e-07	Active	Active	0.937054
379185	CNP0379185	O=C(C1=CC=C(C=C1)N2C(=O)C3C(C2=O)C4(C(=O)NC5=CC=C(Br)C=C54)N6CCCC63)C	Unclassified	0.454584024656547	3.0829	474.185	Test set	-8.646	-5.06085	8.69269e-06	Active	Active	0.698624
379396	CNP0379396	O=C(O)CCC(=O)N1CC2C3=C(C=CC(=O)N3CC(C1)C2)C4=CC=C(C=C4)NC(=O)C	Unclassified	0.7269220755921133	2.2842	398.269	Test set	-8.748	-5.13235	7.37313e-06	Active	Inactive	0.583279
379611	CNP0379611	O=C1OC2=C(C=C3C(OCN(CC4=CC(OC)=C(OC)C(OC)=C4)C3)=C2C)C=5C=CC=CC15	Unclassified	0.6767698141609417	4.63252	422.287	Test set	-9.565	-5.70506	1.97213e-06	Active	Active	0.892962
379819	CNP0379819	OC12CCN(CC=CC=3C=CC=CC3)C(C4=CC=C5OCOC5=C4)C2CCCC1	Unclassified	0.9146158187899475	4.7968	362.279	Test set	-9.479	-5.64478	2.2658e-06	Active	Active	0.738844
380023	CNP0380023	O=C1N2C(C=3NC=4C=CC=CC4C3CC2C(=O)N(C1)CCCO)C	Unclassified	0.8804687594037864	1.2068	306.216	Test set	-8.32	-4.83232	1.47123e-05	Inactive	Inactive	0.566537
380235	CNP0380235	O=C(C1=CC=C(OC)C=C1OC)N2CCC3(O)CCCCC3C2C=4C=CC=CC4OC	Unclassified	0.8792912163022519	4.2209	394.277	Test set	-8.555	-4.99705	1.0068e-05	Inactive	Active	0.525546
380627	CNP0380627	O=C1NC2(C=CC=3C=CC=C(OCC)C3)N(C=4C=CC=CC4C2(C)C)C1	Unclassified	0.18926914642711573	3.7224	324.254	Test set	-8.57	-5.00757	9.8272e-06	Active	Active	0.533671
380811	CNP0380811	O=C1NC2CSC(CCCCC(=O)NC3=NNC(=N3)CC4=CC=C(F)C=C4)C2N1	Unclassified	0.4049147725292033	2.1989	395.314	Test set	-9.9	-5.9399	1.14842e-06	Active	Active	0.879317
381011	CNP0381011	BrC1=CC=C(C=C1)COC=2C=CC(=C(O)C2)C=3N=CN=CC3OC4=CC=C(OC)C=C4	Unclassified	-0.17715686264223268	5.9916	460.178	Test set	-10.244	-6.18104	6.59107e-07	Active	Active	0.916647
381179	CNP0381179	O=C1OC=2C=C(OCC(=O)N3CCC4(O)CCCCC4C3)C(Cl)=CC2C(=C1CC=5C=CC=CC5)C	Unclassified	0.9540699350855011	4.87802	465.763	Test set	-10.635	-6.45513	3.50643e-07	Active	Active	0.980565
381356	CNP0381356	O=C1OC2=CC(O)=C3C(=O)C(=COC3=C2C(C4=CC=C(O)C=C4)C1)C=5C=CC(OC)=CC5	Unclassified	1.0396219492881147	4.3208	412.268	Test set	-9.34	-5.54734	2.8357e-06	Active	Active	0.933283
381703	CNP0381703	O=C1NC=2C(=CC=CC2C13N4CCCC4C(C(=O)C=5C=CC=C(OC)C5)C63C(=O)NC=7C=CC=CC76)CC	Unclassified	0.46627518526961914	4.2722	478.358	Test set	-8.727	-5.11763	7.62734e-06	Active	Active	0.909864
381872	CNP0381872	O=C(OC1CC2=CCC3C(CCC4(C)C3CC5OC(O)(CCC(C)CNC(=O)C)C(C)C54)C2(C)CC1)C	Unclassified	2.398631969128664	5.3829	466.343	Test set	-8.364	-4.86316	1.37036e-05	Inactive	Inactive	0.702124
381917	CNP0381917	O=C(C=C(C)C)NC1CCC2(C)C(CCC3(C)C4CC=C(C(N(C)C)C)C4(C)CCC23)C1O	Plants	1.970468405852753	5.3274	408.331	Test set	-8.148	-4.71175	1.94201e-05	Inactive	Inactive	0.68532
382042	CNP0382042	O=C1N2C(C=3C=CC=C(Cl)C3)C=4NC=5C=CC=CC5C4CC2C(=O)N(CC=6OC=CC6)C1	Unclassified	0.07102896267549892	4.2994	425.746	Test set	-8.811	-5.17651	6.66023e-06	Active	Active	0.616559
382223	CNP0382223	O=C1OC2=C(C=CC=3OCN(CC4=CC=C5OCOC5=C4)CC32)C(=C1)CCC	Unclassified	0.9475780668324938	3.8263	358.244	Test set	-8.516	-4.96972	1.07222e-05	Inactive	Inactive	0.504738
382426	CNP0382426	O=C1OC2=CC(=C(Cl)C(=C2C(=C1)CN3CCN(C4=CC=C(OC)C=C4)CC3)C)C	Unclassified	-0.019054211793037693	4.39404	387.717	Test set	-9.556	-5.69876	2.00099e-06	Active	Active	0.802265
382434	CNP0382434	O=C1OC2=CC(OCC=C(C)C)=CC(=C2C(OCC=C(C)C)=C1)C	Fungi	1.0897601151374054	4.79142	304.216	Test set	-8.974	-5.29077	5.11948e-06	Active	Active	0.527383
382602	CNP0382602	O=C1OC2=C(C=C3C(OC=C3C=4C=CC(Cl)=CC4)=C2C)C(=C1CC(=O)N5CCC(C(=O)O)CC5)C	Unclassified	0.6743132466375787	5.34214	469.751	Test set	-10.469	-6.33877	4.58386e-07	Active	Active	0.917275
382783	CNP0382783	O=C(NC1=CC=C2N(C1=O)CC3CN(CC4=CN(C=5C=CC=CC54)C)CC2C3)C=6C=CN=CC6	Unclassified	0.29030320185246317	3.6066	426.33	Test set	-11.456	-7.03066	9.31846e-08	Active	Active	0.935188
382957	CNP0382957	O=C1OC2=C(C=C3C(OC=C3C=4C=CC(Cl)=CC4)=C2C)C(=C1CC(=O)NC(C(=O)O)CC)C	Unclassified	0.7089075384376479	4.99834	445.729	Test set	-10.119	-6.09342	8.06457e-07	Active	Active	0.945174
383157	CNP0383157	O=C1C=CC=C2N1CC3CN(CC2C3)C(C(=O)O)C4=CNC=5C=C(Br)C=CC54	Unclassified	0.7823782969605134	3.3371	422.153	Test set	-8.452	-4.92485	1.18891e-05	Inactive	Active	0.629484
383331	CNP0383331	O=C1OC2=C(C=C3C(OCN(C4=CC=C(C=C4C)C)C3)=C2C)C(=C1)C=5C=CC(OC)=CC5	Unclassified	0.4538879790475929	5.75036	402.3	Test set	-10.251	-6.18595	6.51702e-07	Active	Active	0.955066
383523	CNP0383523	O=C(OCC)C1=CNC(=O)C2=C1OC(=O)CC2C3=CC=C(OCC(=C)C)C(OC)=C3	Unclassified	0.8956143934974811	2.9561	390.242	Test set	-7.68	-4.38368	4.13352e-05	Inactive	Inactive	0.675557
383716	CNP0383716	O=C1OC2=CC(=CC(OCC(=O)NCC3CCC(C(=O)O)CC3)=C2C(=C1)CCC)C	Unclassified	1.2684353546846445	3.43992	386.254	Test set	-9.259	-5.49056	3.23177e-06	Active	Active	0.53847
383880	CNP0383880	C(#CC(C)(C)C)C=CCN(C)CC1=CC=CC=2C=CC=CC21	Unclassified	0.6565853355026174	4.8773	266.238	Test set	-9.464	-5.63426	2.32133e-06	Active	Active	0.706471
384066	CNP0384066	O=C1N2C(C=3C=CC=CC3C)C=4NC=5C=CC=CC5C4CC2C(=O)N(C1)CCOC	Unclassified	0.397770434600122	2.80762	378.282	Test set	-8.708	-5.10431	7.86488e-06	Active	Active	0.830322
384271	CNP0384271	O=C1OCC2=C1C(OC)=C(C(OC)=C2C)CC=C(C)CCC(=O)NC(C(=O)OC)CC=3C=CC=CC3	Unclassified	1.0047711490106053	3.85212	462.308	Test set	-8.025	-4.62552	2.36851e-05	Inactive	Active	0.623396
384471	CNP0384471	O=C1OC=2C=C(OCC(=O)NC(C(=O)O)CCSC)C=CC2C(=C1)C=3C=CC(OC)=CC3	Unclassified	0.4281938823826595	3.1699	434.32	Test set	-10.016	-6.02122	9.52322e-07	Active	Active	0.945752
384664	CNP0384664	FC(F)(F)C=1N=C(N=C(C=2C=CC(OCC3=CC=C(Cl)C=C3)=CC2O)C1C4=CC=C(OC)C=C4)N	Unclassified	-0.34167887942903186	6.3582	482.74	Test set	-9.808	-5.87541	1.33227e-06	Active	Active	0.870788
384844	CNP0384844	O=C1OC2=C(C=C3C(OCN(C3)CC(C=4C=CC=CC4)C)=C2C)C(=C1)C=5C=CC=CC5	Unclassified	0.6246257034383351	5.72402	386.301	Test set	-10.989	-6.70329	1.98021e-07	Active	Active	0.942038
384958	CNP0384958	O=C(O)CC1(C)C(CCC2(C)C1CCC3C4C(C(=C)CO)CCC4(C)CCC32C)C(C(=O)O)(C)C	Plants	2.4850670916272817	6.4018	440.325	Test set	-7.275	-4.09978	7.9474e-05	Inactive	Inactive	0.629937
385026	CNP0385026	O=C1C=C(OC(=C1O)C(C=2C(=NOC2C)C)CC(=O)OCC)CO	Unclassified	1.0740597185704792	1.52764	318.176	Test set	-6.929	-3.85723	0.000138922	Inactive	Inactive	0.814287
385221	CNP0385221	O=C(O)C1N(C(=O)C2CCN(C(=O)C(N)CC=3C=CC=CC3)CC2)CCC1	Unclassified	0.8017591641334865	0.8706	346.237	Test set	-9.266	-5.49547	3.19546e-06	Active	Inactive	0.749866
385412	CNP0385412	O=C1NC2(C=CC3=CC=C(OC)C=C3OC)N(C4=CC=C(C=C4C2(C)C)C)C1	Unclassified	0.3886816767132345	3.64932	352.264	Test set	-8.34	-4.84634	1.42449e-05	Inactive	Active	0.518942
385599	CNP0385599	N#CC1=C(OC=2C(=O)C=C(OC2C1C3=CC=C(OC)C(OC)=C3)CO)N	Unclassified	0.36778432275931205	1.36748	340.206	Test set	-6.669	-3.67497	0.000211364	Inactive	Inactive	0.609801
385774	CNP0385774	ON=C1C=2C=C(C(OC)=CC2OC(=C1C=3OC=4C=CC=CC4C3)C)CC	Unclassified	0.43893731093161825	5.01532	330.234	Test set	-8.488	-4.95009	1.12179e-05	Inactive	Active	0.62732
386157	CNP0386157	O=C1NC(C(=O)N1CCC2=CC=C(OC)C=C2)CC(=O)NC3=CC=CC4=C3C=CN4C	Unclassified	0.16214408729746818	2.6786	396.277	Test set	-11.068	-6.75867	1.74314e-07	Active	Active	0.980621
386362	CNP0386362	O=C1C=CC2(C(=C1)CCC3C4CCC5C(=O)NCC54CC(O)C32)C	Unclassified	2.3407451630464484	1.9912	302.224	Test set	-8.398	-4.887	1.29719e-05	Inactive	Inactive	0.836126
386562	CNP0386562	O=C(NCC1=CC=C(F)C=C1)C(NC(=O)C2CCN(C(=O)C(N)CC=3C=CC=CC3)CC2)C	Unclassified	0.3684583499434151	1.7552	423.298	Test set	-9.254	-5.48705	3.25796e-06	Active	Active	0.906126
386773	CNP0386773	O=C(OCC(=O)C1(O)CCC2C3CC4OC54CC6(OCCO6)CCC5(C)C3CCC21C)C	Unclassified	2.394924520131032	2.7668	412.268	Test set	-8.171	-4.72787	1.87124e-05	Inactive	Inactive	0.759255
386971	CNP0386971	OC=1C=C(OC)C(=CC1C=2ON=CC2C=3C=CC=CC3)CCC	Unclassified	0.538417038738085	4.6753	290.213	Test set	-7.855	-4.50636	3.11634e-05	Inactive	Active	0.664523
387161	CNP0387161	O=C1C=C2C(=CC=C1NCCC3=CC=C(Cl)C=C3)C4=C(OC)C(OC)=C(OC)C=C4CCC2NC(=O)C	Unclassified	0.6399154148457031	5.171	491.781	Test set	-8.078	-4.66268	2.17431e-05	Inactive	Inactive	0.585801
387348	CNP0387348	O=C1N2CC(C3=CC=C(C=C3)CC)C=4C=5C=CC=CC5NC4C2(C(=O)N(C1)CCC6=CC=C(Cl)C=C6)C	Unclassified	0.22763843654809265	5.6579	481.813	Test set	-10.446	-6.32265	4.75723e-07	Active	Active	0.875378
387550	CNP0387550	O=C1N2CC(C=3C=CC=CC3OC)C=4C=5C=CC=CC5NC4C2(C(=O)N(C1)CCC)C	Unclassified	0.39828036884211115	3.618	390.293	Test set	-7.441	-4.21614	6.07938e-05	Inactive	Inactive	0.75985
387720	CNP0387720	OC1CCCC(O)(CCC2CCC3(CC(=C)C4CC5(CCCC(CC6(OC63)C)C45)C7CCCCC7)C2)C1	Plants	2.5492199958330115	7.7295	456.371	Test set	-9.287	-5.51019	3.08897e-06	Active	Active	0.501459
387737	CNP0387737	O=C1OC2=C(C=C3C(OC(=C3C)C)=C2C)C(=C1CC(=O)NCCCN(C)C)C	Unclassified	0.7709388911420544	3.38328	356.252	Test set	-9.432	-5.61183	2.44438e-06	Active	Active	0.714753
387916	CNP0387916	O=C(O)C(NC(=O)C1N(C(=O)C(N2C(=O)NC=3C=CC=CC3C2=O)CC=4C=CC=CC4)CCC1)CC(C)C	Unclassified	0.7047272407540629	2.0801	488.33	Test set	-8.566	-5.00477	9.89086e-06	Active	Active	0.672642
388094	CNP0388094	O=C(NCC1CCCN2CCCCC21)C3=CC(=NN3)C=4C=C(OC)C=CC4OC	Unclassified	0.6668608096585819	3.0882	368.267	Test set	-9.833	-5.89293	1.27958e-06	Active	Active	0.937654
388284	CNP0388284	O=C(NCCCC)C=1C=CC=CC1N2C(=O)N3C(C4=CC=C(OC)C=C4)C=5NC=6C=CC=CC6C5CC3C2=O	Unclassified	0.37657923283790956	5.1893	492.365	Test set	-8.43	-4.90943	1.23188e-05	Inactive	Active	0.754919
388893	CNP0388893	O(C1=CC(=CC=C1C(C)C)COCCC(C)C)C	Unclassified	0.8514180366106602	4.3813	224.174	Test set	-8.218	-4.76082	1.73453e-05	Inactive	Inactive	0.801087
389088	CNP0389088	O=C(O)C(NC(=O)C(N1C(=O)C=2C=CC=CC2N(C1=O)C)CC=3C=CC=CC3)C4=CC=C(O)C=C4	Unclassified	0.2965417651768269	2.1317	450.301	Test set	-8.937	-5.26484	5.43454e-06	Active	Active	0.910467
389534	CNP0389534	O=C1OC2=C(C=C3C(OC(=C3C)C)=C2C)C(=C1CC(=O)NCC=4C=CN=CC4)C	Unclassified	0.5924792569194021	4.02678	368.263	Test set	-9.495	-5.65599	2.20803e-06	Active	Active	0.903136
389730	CNP0389730	O=C(C=CC=CC(=CC(C)CC)C)C=1C(=O)NC(C1O)CC2=CC=C(O)C=C2	Unclassified	0.9278320000493699	3.9191	354.256	Test set	-8.897	-5.2368	5.797e-06	Active	Active	0.686325
389937	CNP0389937	O=C1OC2=CC(=C3C(OC=C3C=4C=CC=CC4)=C2C(=C1CC(=O)NCC=5C=CN=CC5)C)C	Unclassified	0.4392271350295826	5.07694	416.307	Test set	-12.104	-7.4849	3.27413e-08	Active	Active	0.957069
390137	CNP0390137	O=C(O)C1(C)C(O)C(O)CC2(C)C1CCC3(C)C2CC=C4C5CC(C)(C)CC(O)C5(C(=O)O)CCC43CO	Unclassified	2.701137793636442	3.2123	488.322	Test set	-7.929	-4.55823	2.76548e-05	Inactive	Inactive	0.538911
390328	CNP0390328	O=C1C=CC=C2N1CC3CN(C(=S)NC4=CC=C(C=C4)C)CC2C3	Unclassified	0.28545638869734835	2.97282	318.296	Test set	-7.557	-4.29746	5.04131e-05	Inactive	Inactive	0.503342
390573	CNP0390573	O=C1NC(C(=O)N1C=2C=CC=CC2)CC(=O)N3CC=4C=CC=CC4CC3C(=O)NC	Unclassified	0.2876985777887989	1.201	384.266	Test set	-10.437	-6.31634	4.82684e-07	Active	Active	0.931799
390849	CNP0390849	O=C1NC(O)=C(C(=O)N1CCC2=CC=C(OC)C=C2)C3C=4NC=5C=CC=CC5C4CCN3C	Unclassified	0.41329329531125447	2.5521	420.299	Test set	-10.217	-6.16212	6.88467e-07	Active	Active	0.723457
391078	CNP0391078	O=C(OC)C(NC(=O)C=1N=C(C=2C=C(OC)C(OC)=C(OC)C2)C=3NC=4C=CC=CC4C3C1)C	Unclassified	0.3490948226818364	3.7002	438.29	Test set	-8.591	-5.02229	9.49968e-06	Active	Active	0.512313
391259	CNP0391259	O=C1OC2=CC(=C3C(OC(=C3C)C)=C2C(=C1CC(=O)NC(C(=O)NCC(C)C)CCSC)C)C	Unclassified	0.9085616913101655	4.32548	452.362	Test set	-7.53	-4.27853	5.26587e-05	Inactive	Inactive	0.730087
391455	CNP0391455	O=C1N(C2=CC=C(C=C2)C)C(C(=O)N(C=3C(=CC=CC3C)C)C1)C(=CC=4C=CC=CC4)C	Unclassified	-0.12612127104994145	5.46376	396.32	Test set	-9.522	-5.67492	2.11387e-06	Active	Active	0.957906
391643	CNP0391643	OC1=CC=C(C=C1)CCCCCCCCC(O)C=2C(O)=CC=CC2O	Unclassified	1.5220950267299573	4.8102	316.227	Test set	-9.173	-5.43027	3.71302e-06	Active	Active	0.722152
391838	CNP0391838	O=C(O)C=1C(O)=CC=CC1CCCCCC=CCCCCCC	Unclassified	1.5698897051476686	5.7199	288.217	Test set	-8.483	-4.94658	1.13088e-05	Inactive	Inactive	0.764606
392039	CNP0392039	O=C(OC1CC(=C2CCC(O)(C)C2C(O)C1C(C)C)C)C3=CC=C(O)C=C3	Unclassified	1.8491626885335213	3.4319	344.237	Test set	-8.341	-4.84704	1.42219e-05	Inactive	Inactive	0.626628
392409	CNP0392409	O=C1OC=2C=C(O)C=CC2C(=C1CCC(=O)NC=3C=CC=4NC=CC4C3)C	Unclassified	0.45996991384260477	3.85962	344.241	Test set	-11.765	-7.24727	5.65894e-08	Active	Active	0.912386
392595	CNP0392595	O=C1OC=2C=C3OC=C(C3=CC2C(=C1CC(=O)NCC(C4=CC=C(Cl)C=C4)CC(=O)O)C)C	Unclassified	0.7025004936051866	4.72664	445.729	Test set	-9.379	-5.57468	2.66269e-06	Active	Active	0.959873
392780	CNP0392780	O=C1OC=2C=C(O)C=CC2C(=C1CC(=O)NCCC3=CNC=4C=C(OC)C=CC43)C	Unclassified	0.6492068848151038	3.19832	384.262	Test set	-9.409	-5.59571	2.53683e-06	Active	Active	0.905948
392971	CNP0392971	O=C(C=1C=CC=CC1)N2CCC3(O)CCCCC3C2C4=CC=C(C=C4)N(CC)CC	Unclassified	0.5764301306450893	5.0413	372.298	Test set	-8.169	-4.72647	1.87729e-05	Inactive	Inactive	0.511461
393171	CNP0393171	O=C(OCC(OC1OC(CO)C(O)C(O)C1O)CO)C=CC2=CC=C(O)C(O)=C2	Unclassified	1.176004157152002	-2.1684	392.187	Test set	-8.634	-5.05243	8.8627e-06	Active	Active	0.748362
393357	CNP0393357	O=C1OC2=CC(OC)=CC(OC)=C2C(=C1CC(=O)N3CC=4NC=NC4CC3)C	Unclassified	0.8521414554107967	1.96912	362.236	Test set	-9.128	-5.39873	3.99275e-06	Active	Inactive	0.660141
393574	CNP0393574	O=C1NC(C(=O)N1CCC2=CNC=3C=CC=CC32)CCC(=O)NC(C)CCCC(C)C	Unclassified	0.8604736681287566	3.742	392.289	Test set	-10.329	-6.24063	5.74607e-07	Active	Active	0.872764
393798	CNP0393798	O=C1C=CC=C2N1CC3CN(C=C4SC(=S)N(C4=O)CC5=CC=C(C=C5)C)CC2C3	Unclassified	0.324786184022018	3.47772	414.406	Test set	-9.225	-5.46672	3.41409e-06	Active	Active	0.772604
393976	CNP0393976	O=C(NCCC(=O)NCCC1=CNC=2C=CC=CC21)N3CCN(C(=O)C4=CC=5C=CC=CC5N4)CC3	Unclassified	0.0807312879791852	2.8656	456.336	Test set	-11.235	-6.87573	1.33127e-07	Active	Active	0.893357
393982	CNP0393982	O=CC1=C2C=C(OC=C2C(O)C3(OC(=O)C(C(=O)CCCCCCC)=C13)C)C	Plants	1.5913889776688714	3.216	360.236	Test set	-7.789	-4.46009	3.46666e-05	Inactive	Inactive	0.911483
394185	CNP0394185	N#CC1=C(OC2=NNC(=C2C1C3=CC=C(O)C(OC)=C3)C(C)C)N	Unclassified	-0.19679118232070364	2.46548	308.212	Test set	-6.653	-3.66375	0.000216894	Inactive	Inactive	0.799483
394414	CNP0394414	O=P(O)(O)OP(=O)(O)OCC=C(C)CCCC(C)CCCC(C)CCCC(C)C	Unclassified	1.655199976979888	6.5981	414.161	Test set	-7.862	-4.51126	3.08133e-05	Inactive	Inactive	0.969813
394537	CNP0394537	OCC12CCC(O)CC2(O)C(O)CC3C4CCC(C(C)CCC(=C)C(C)C)C4(C)CCC31	Marine	2.5506340159373897	4.6928	400.304	Test set	-8.027	-4.62693	2.36088e-05	Inactive	Inactive	0.860775
394615	CNP0394615	O=C1OC2=C(C(OC)=CC=3OC(C)(C)CCC32)C(=C1CC(=O)N4CCC(O)CC4)C	Unclassified	1.4341212054853683	2.73942	386.254	Test set	-8.538	-4.98514	1.03481e-05	Inactive	Inactive	0.723252
394724	CNP0394724	O=C1NC2=CC=C(C(O)=C2C(O)(C=3C=CC=CC3)C1OC)CC=C(C)C	Fungi	0.7956952218559568	3.1039	330.234	Test set	-7.824	-4.48462	3.27624e-05	Inactive	Inactive	0.524627
394816	CNP0394816	O=C(NCC1N2CCC(C1)C(C3=CC(=NN3C)C=4C=CC=CC4OC)C2)COC	Unclassified	0.6736057616378346	2.0361	368.267	Test set	-7.242	-4.07664	8.3822e-05	Inactive	Inactive	0.559063
395012	CNP0395012	O=C1OC2=CC(=C3C(OC(=O)CC3C4=CC=5C=CC(OC)=CC5N(C4=O)C)=C2C(=C1)C=6C=CC=CC6)C	Unclassified	0.5707932217799573	5.06992	470.331	Test set	-10.925	-6.65843	2.19571e-07	Active	Active	0.81972
395405	CNP0395405	O=C(OC)C(NC(=O)C(C=1C=CC=CC1)N2C(=O)C=3C=CC=CC3C2)CC(C)C	Unclassified	0.44967919510658727	3.0876	368.263	Test set	-9.18	-5.43518	3.6713e-06	Active	Active	0.560671
395576	CNP0395576	O=C(O)C(NC(=O)CCN1C=CC=2C=C(Br)C=CC21)CC3=CNC=4C=CC=CC43	Unclassified	0.25016439207463953	4.0873	434.164	Test set	-9.398	-5.588	2.58227e-06	Active	Active	0.933149
395771	CNP0395771	O=C(O)C1=CC=C(C=C1)COC=2C=C(O)C=3C(=O)C4=CC=CC(=C4OC3C2)C	Unclassified	0.5732794229049251	4.23742	360.236	Test set	-11.125	-6.79862	1.58992e-07	Active	Active	0.779201
395964	CNP0395964	OC1C2(C)CN3CC1(C)CN(C2)C3C=4C=CC=5NC=CC5C4	Unclassified	0.976463143771281	2.1848	274.218	Test set	-8.189	-4.74049	1.81765e-05	Inactive	Inactive	0.637571
396397	CNP0396397	OC1C2(C)CN3CC1(C)CN(C2)C3C=4C=CC=5C=CNC5C4	Unclassified	0.9566818034876478	2.1848	274.218	Test set	-8.347	-4.85125	1.40849e-05	Inactive	Inactive	0.59747
396573	CNP0396573	O=C(O)C(NC(=O)C=1C=CC2=C(C=CN2C)C1)CC=3C=CC=CC3	Unclassified	0.17926513534907965	2.604	304.22	Test set	-10.151	-6.11585	7.65859e-07	Active	Active	0.830918
396783	CNP0396783	O=C(NC=1C=NC=CC1)CCC(=O)N2CC=3C=4C=C(OC)C=CC4NC3CC2	Unclassified	0.16302579790470886	2.8751	356.256	Test set	-10.893	-6.63599	2.3121e-07	Active	Active	0.927371
396991	CNP0396991	O=C1C=2C=CC=CC2N3C(=O)CCC3(C(=O)NC4=CC=CC(=C4)C(=O)C)N1CCC	Unclassified	0.14010611777008425	3.2168	382.27	Test set	-8.253	-4.78535	1.63926e-05	Inactive	Inactive	0.864816
397041	CNP0397041	O=C1C2=C(O)C=C(C=C2C(C3=CC=C(O)C(OC)=C13)C4OC(O)C(O)C(O)C4O)C	Plants	1.1388905193060874	-0.10898	396.222	Test set	-7.583	-4.31568	4.83412e-05	Inactive	Inactive	0.567927
397192	CNP0397192	O=C(O)C(NC(=O)CCN1C=CC=2C=CC(Cl)=CC21)CCSC	Unclassified	0.2414669547637287	3.0073	335.707	Test set	-7.777	-4.45168	3.53446e-05	Inactive	Active	0.734722
397389	CNP0397389	O=C(O)C1=CN(C=2C=CC=CC2)C3=C1NC(=O)CC3C4=CC(OC)=C(O)C(OC)=C4	Unclassified	0.4948558496506312	3.3724	388.25	Test set	-9.172	-5.42957	3.71902e-06	Active	Inactive	0.556144
397792	CNP0397792	O=C1OCC2(C)CCCC13C4=CC(O)=C(C=C4CCC32)C(C)C	Unclassified	1.9029298238639836	4.0628	288.217	Test set	-9.37	-5.56837	2.70166e-06	Active	Inactive	0.82131
397994	CNP0397994	O=C(OCCC)C1=CC=C(C=C1)NC(=O)C(=O)N2CC=3C=4C=CC=CC4NC3CC2	Unclassified	0.1924988458668552	3.2581	382.27	Test set	-9.388	-5.58099	2.62429e-06	Active	Active	0.943867
398186	CNP0398186	O=C(N)C(NC(=O)C1=CC(OC2=CC=C(F)C=C2)C(O)C(O)C1)CC3=CC=C(O)C=C3	Unclassified	1.1972995145522223	0.5434	407.248	Test set	-9.57	-5.70857	1.95628e-06	Active	Active	0.90094
398354	CNP0398354	O=C1OC=2C=C(O)C=CC2C(O)=C1C(C(=CCC=C(C)CC(=O)C=C(C)C)C)C	Unclassified	1.430581542627998	5.5158	368.259	Test set	-9.853	-5.90695	1.23893e-06	Active	Active	0.719726
398546	CNP0398546	O=C1OCC2=C1C(OC)=C(C(OC)=C2C)CC=C(C)CCC(=O)NC3=NC=C(S3)C	Unclassified	0.7706815403469537	4.35524	404.318	Test set	-8.448	-4.92205	1.19661e-05	Inactive	Active	0.585012
398739	CNP0398739	O=C(N1CCC(C=2C=CC=CC2)CC1)CCC(C)C3CCC4C5CCC6CC(O)CCC6(C)C5CC(O)C34C	Unclassified	1.9989161786748284	6.7995	482.389	Test set	-8.96	-5.28096	5.23649e-06	Active	Inactive	0.712009
398931	CNP0398931	O=C(NCC(C)C)C1=CN(C(=O)C=2C=CC=CC21)C3=CC(OC)=C(OC)C(OC)=C3	Unclassified	0.24609113952346437	3.4023	384.262	Test set	-8.712	-5.10711	7.81426e-06	Active	Active	0.648542
399121	CNP0399121	O=C1OC2C=C3C(CCC4(C)C(O)COC34O)C56COC(O)(CC5)C1(C)C26	Unclassified	2.1890138058110664	0.4693	352.213	Test set	-8.843	-5.19894	6.32495e-06	Active	Inactive	0.85946
399309	CNP0399309	O=C1C2=C(O)C(OC)=C(OC)C=C2OC(C3=CC=C(OC4OC(CO)C(O)C(O)C4O)C=C3)C1	Unclassified	1.444002610685445	0.2946	452.242	Test set	-8.745	-5.13024	7.40892e-06	Active	Inactive	0.579832
399486	CNP0399486	O=C(OCC)CC(C1=CC=C(OC)C(O)=C1)C=2C(=O)NC=3C=CC=CC3C2O	Unclassified	0.5817753976245117	3.033	362.232	Test set	-8.219	-4.76152	1.73173e-05	Inactive	Inactive	0.620595
399669	CNP0399669	O=C(N)C1CCN(C(=O)C(NC(=O)C2CCC(CC2)C(C)C)CC=3C=CC=CC3)CC1	Unclassified	1.0507865833709706	2.9002	390.293	Test set	-9.579	-5.71488	1.92806e-06	Active	Active	0.654028
399866	CNP0399866	O=C1OC(C)CCCC(=O)CCCC=CC=2C=C3OC(=O)CC(C=4C=CC=CC4OC)C3=C(O)C12	Unclassified	1.4197436747272845	5.3236	448.301	Test set	-8.419	-4.90172	1.25395e-05	Inactive	Active	0.860949
400035	CNP0400035	O=C(NC1CCOC(C)(C)C1)CCCC2=CN(C=3C=CC=CC32)CCOC	Unclassified	0.864810603154444	3.6842	340.253	Test set	-9.471	-5.63917	2.29524e-06	Active	Active	0.791558
400200	CNP0400200	O=C1C=2C=CC=CC2N=NN1CCCC(=O)NCC3CCCN4CCCCC43	Unclassified	0.7005114781801416	1.9524	354.264	Test set	-10.645	-6.46214	3.45029e-07	Active	Active	0.752598
400253	CNP0400253	O=C1OC2C(C1=C)C(OC(=O)C)CC3(OC43CC=C(C)C24)C	Plants	2.4769792967421274	1.9135	284.182	Test set	-7.56	-4.29956	5.01695e-05	Inactive	Inactive	0.900156
400402	CNP0400402	O=C1C=2C(O)=C(C=C(C2OC(C=3C=CC=CC3)C1)CC=4C=CC=CC4O)CC=5C=CC=CC5O	Unclassified	0.9128303325928072	5.6915	428.314	Test set	-9.741	-5.82844	1.48443e-06	Active	Active	0.789884
400583	CNP0400583	O=C1C=C(N(C(=C1O)CN2CCCCC2)C)CN3CCCCC3	Unclassified	1.0025314291645926	2.0627	290.217	Test set	-7.856	-4.50706	3.11132e-05	Inactive	Inactive	0.845604
400774	CNP0400774	OC1C(NCC=2C=CC=CC2OC)C3OC(OC3)C1N4CCN(C=5C=CC=CC5OC)CC4	Unclassified	0.5528777587398933	1.4688	422.291	Test set	-8.637	-5.05454	8.81989e-06	Active	Active	0.584363
400950	CNP0400950	O=C1C=C2OC3=C(C(=O)C)C(O)=C(C(O)=C3C2(C(=O)C1=C(NC4=CC=CC(=C4)CC(=O)NC)C)C)C	Unclassified	0.9114871843402	2.96922	464.304	Test set	-9.325	-5.53682	2.90519e-06	Active	Active	0.702132
401136	CNP0401136	O=C(NCC1CCCN2CCCCC21)C3=CC(=NN3)C=4C=CC=C(OC)C4	Unclassified	0.6150487864772982	3.0796	340.257	Test set	-10.258	-6.19086	6.4438e-07	Active	Active	0.97027
401319	CNP0401319	O=C1C2=C(O)C=3C=CC(OC3C(=C2OC(C4=CC(O)=C(O)C(=C4)CC=C(C)C)C1)CC=C(C)C)(C)C	Unclassified	1.7704790341275236	6.7115	456.324	Test set	-7.485	-4.24698	5.66259e-05	Inactive	Active	0.724053
401492	CNP0401492	O=C1OC(O)C(C=CC2(C)C(C(=O)O)CCC3(C)C(C(=O)OC)CC(OC(=O)C)C(=O)C23)=C1	Unclassified	2.162695211233859	1.1613	436.243	Test set	-7.167	-4.02407	9.46091e-05	Inactive	Inactive	0.75525
401681	CNP0401681	O=C1OC2=CC(OC)=CC=C2C(OC)=C1C=3C=CC(O)=CC3OC	Unclassified	0.7273761911836457	3.1914	312.192	Test set	-8.143	-4.70824	1.95775e-05	Inactive	Active	0.695401
401888	CNP0401888	O=C1C=CC=C2N1CC3CN(C(=O)C4=CC=5C(OC)=CC=C(OC)C5N4)CC2C3	Unclassified	0.6360558374259055	2.6063	370.259	Test set	-8.499	-4.9578	1.10205e-05	Inactive	Inactive	0.61322
402073	CNP0402073	O=C1OCC2=C1C(O)=C(C(OC)=C2C)CC=C(C)CCC(=O)NC3CCOC(C)(C)C3	Unclassified	1.4306747480866704	3.72242	398.265	Test set	-10.605	-6.4341	3.6804e-07	Active	Active	0.613259
402256	CNP0402256	O=C(NC1=CC=C2NC(=O)C3N(C(=O)C2=C1)CCC3)C4=CC(=NN4)C=5C=CC(OC)=C(OC)C5	Unclassified	-0.055293605303974265	2.9029	438.294	Test set	-11.659	-7.17296	6.71492e-08	Active	Active	0.907536
402435	CNP0402435	O=C(N)C1C(=O)N(CCC2=CC=C(OC)C=C2)C34OC=5C=CC=CC5C1C4COCC3	Unclassified	0.6130424107758821	2.0904	396.273	Test set	-9.172	-5.42957	3.71902e-06	Active	Active	0.824039
402606	CNP0402606	O=C1C=CC(NC(=O)C=2OC=CC2)=C3N1CC4CN(C(=O)C5=CC=C(OC)C=C5)CC3C4	Unclassified	0.22667829327036723	2.9617	410.28	Test set	-8.653	-5.06575	8.59502e-06	Active	Inactive	0.566277
402769	CNP0402769	O=C(OC1CCC2(C)C(CCC3C4C(=O)CC(C(=O)OC)C4(C)CCC32)C1)C	Unclassified	2.441079889523069	3.929	356.248	Test set	-7.514	-4.26731	5.40363e-05	Inactive	Inactive	0.906882
402968	CNP0402968	OC1=CC=C2OC=C(C=3OC=CC3)C2=C1	Unclassified	0.42498408169813173	3.3984	192.129	Test set	-8.751	-5.13445	7.33751e-06	Active	Inactive	0.611344
403196	CNP0403196	OC=1C=CC2=C(OC3=C2N=C4NN=CC4=C3C=5C=CC(OC)=CC5OC)C1	Unclassified	0.2761741289189904	4.2471	346.237	Test set	-7.846	-4.50005	3.16194e-05	Inactive	Active	0.640592
403258	CNP0403258	O=C(O)C=CC=CC1C(C(=CC)C)C(=CC2C(O)CCC(C)C12)C	Plants	2.056325651322717	4.3651	300.228	Test set	-6.938	-3.86354	0.000136918	Inactive	Inactive	0.667218
403466	CNP0403466	O=C(NCC(C)C)CN1C=CC=2C=C(OC)C(OC)=CC2CC1=O	Unclassified	0.5535828096010861	1.8314	308.208	Test set	-8.816	-5.18002	6.60669e-06	Active	Inactive	0.59203
403932	CNP0403932	O=C1C=CC=C2N1CC3CN(C(=O)CCC4NC(=O)N(C4=O)CC=5C=CC=CC5Cl)CC2C3	Unclassified	0.5558805870387417	2.3482	443.741	Test set	-8.708	-5.10431	7.86488e-06	Active	Active	0.858919
404185	CNP0404185	OC1(C)CC23CCCC(C)C3(C)CC1CC2	Unclassified	2.460952097845291	3.7539	196.164	Test set	-6.766	-3.74297	0.000180732	Inactive	Inactive	0.871932
404438	CNP0404438	O=C(OC)C=C(C)CCC1=C(C)CCCC1(C)C	Unclassified	1.5058392054348635	4.4125	224.174	Test set	-7.566	-4.30377	4.9686e-05	Inactive	Inactive	0.922483
404629	CNP0404629	O=C(OC)CC1OOC(OC)(CCCC=CC(OC)(C)C(O)C)CC1C	Unclassified	1.737155101441846	2.7612	340.202	Test set	-7.571	-4.30727	4.92866e-05	Inactive	Inactive	0.90296
404811	CNP0404811	O=C(NCCC1=CNC=2C=CC(OC)=CC21)CN3C=CC=4C(=CC=CC43)NS(=O)(=O)C	Unclassified	-0.16358519900507706	2.8616	416.333	Test set	-10.176	-6.13338	7.3557e-07	Active	Active	0.955752
405008	CNP0405008	O=C1C=CC=C2N1CC3CN(C(=O)C4=CC(=NN4C=5C=CC=CC5)C(C)C)CC2C3	Unclassified	0.36467368007162587	3.4169	376.29	Test set	-8.65	-5.06365	8.63674e-06	Active	Active	0.817718
405166	CNP0405166	O=C1OCC2=C1C(O)=C(C(OC)=C2C)CC=C(C)CCC(=O)NC3=CC=CC(=C3)C(=O)C	Unclassified	0.872900101483562	4.48992	410.276	Test set	-10.854	-6.60865	2.46233e-07	Active	Active	0.887634
405341	CNP0405341	O=C1OCC2=C1C(OC)=C(C(OC)=C2C)CC=C(C)CCC(=O)NCC3CC4C=CC3C4	Unclassified	1.5468564944082128	4.28002	406.288	Test set	-7.742	-4.42714	3.73988e-05	Inactive	Inactive	0.535364
405507	CNP0405507	O=C(OC(C)C)C=1OC(=CC1)COC=2C=CC=3OC=C(C=4C=C(OC)C(OC)=C(OC)C4)C3C2	Unclassified	0.547438933734815	5.8628	440.278	Test set	-9.799	-5.8691	1.35176e-06	Active	Active	0.647362
405676	CNP0405676	O=C(NC(C=1C=CC=CC1)C)C(NC(=O)C2NCC=3C=CC=CC3C2)CC4=CNC=5C=CC=CC54	Unclassified	0.4061404020307407	3.7871	436.345	Test set	-11.623	-7.14772	7.11667e-08	Active	Active	0.905968
405866	CNP0405866	O=C1C=2C=CC=CC2C3N1C=4C=CC=CC4C(=O)N3CCCCCC(=O)NCC(C)C	Unclassified	0.5199576809551323	4.134	390.293	Test set	-8.632	-5.05103	8.89136e-06	Active	Active	0.539793
406051	CNP0406051	O=C(OC)CCNC(=O)CCCN1C(=O)C=2C=CC=CC2N3C(=O)C4=C(OC)C(OC)=CC=C4C31	Unclassified	0.5830543259622798	2.2781	454.289	Test set	-8.579	-5.01388	9.68548e-06	Active	Active	0.551783
406183	CNP0406183	O=C1OC2C=C(COC3OC(CO)C(O)C(O)C3O)CCC=C(C)CCC2C1=C	Plants	2.3203577903364025	0.3474	380.223	Test set	-8.159	-4.71946	1.90784e-05	Inactive	Inactive	0.723308
406243	CNP0406243	O=C1OC2=C(C=C1)C(OCC=C(C)C)=CC(OC)=C2C(=O)C=C(C)C	Unclassified	1.2146653530909355	4.2955	320.215	Test set	-7.901	-4.5386	2.89334e-05	Inactive	Inactive	0.543846
406365	CNP0406365	O=C(O)C1=C(C(=O)OC1CCCCCCCCCCCCC)C	Fungi	1.7376541671412216	5.014	292.205	Test set	-7.604	-4.3304	4.673e-05	Inactive	Inactive	0.952646
406445	CNP0406445	O=C1OC=2C=C3OC=C(C3=CC2C(=C1CC(=O)NCCN4CC5C6=CC=CC(=O)N6CC(C4)C5)C)C	Unclassified	0.9477125391627585	3.09574	458.324	Test set	-10.879	-6.62618	2.36494e-07	Active	Active	0.890354
406627	CNP0406627	O=C1C=CC=C2N1CC3CN(C(=O)CCC4NC(=O)N(C5=CC=C(OC)C=C5)C4=O)CC2C3	Unclassified	0.6645395461307462	1.7078	424.287	Test set	-8.36	-4.86036	1.37924e-05	Inactive	Active	0.914939
406808	CNP0406808	C#CCCC1CCC(N2CCCC21)CC(O)C(O)C#C	Unclassified	2.174026528199416	1.3879	250.192	Test set	-6.611	-3.63431	0.000232107	Inactive	Inactive	0.863549
406992	CNP0406992	OCC1C(O)CC(NCC2CC2)C1CC=3N=C(N=CC3)C4=CN=CC=C4	Unclassified	1.316583612086369	1.4386	328.246	Test set	-7.849	-4.50215	3.14667e-05	Inactive	Inactive	0.926341
407171	CNP0407171	O=C1C=C(OC=2C1=C(O)C=C(O)C2C(C3=CC=4C=CC=CC4OC3)CC(=O)N5CCCCC5)C=6C=CC=CC6	Unclassified	0.9129662399750574	5.8334	494.353	Test set	-8.932	-5.26133	5.47858e-06	Active	Active	0.614902
407375	CNP0407375	O=C(NCCCC(=O)NCC=1C=CN=CC1)N2CC=3NC=4C=CC=CC4C3CC2	Unclassified	0.29653232568262133	2.7272	366.275	Test set	-11.383	-6.97948	1.04838e-07	Active	Active	0.930376
407569	CNP0407569	O=C(C=C1NCCC2=CC=3OCOC3C=C12)C(C=4C=CC=CC4)C=5C=CC=CC5	Unclassified	0.3440246066377408	4.3031	362.279	Test set	-9.523	-5.67562	2.11046e-06	Active	Active	0.804786
407777	CNP0407777	O=C1C=C(OC=2C=C(OCC(=O)NCC3=CC=C4OCOC4=C3)C=C(O)C12)C=5C=CC=CC5	Unclassified	0.41276594236788616	3.5895	426.275	Test set	-11.563	-7.10566	7.84038e-08	Active	Active	0.891681
407993	CNP0407993	O=C(N1CCN(C)CC1)C2NC(C=3C=CC=C4C3C(=CN4CC=5C(=NOC5C)C)C2)CC(C)C	Unclassified	0.5998076934754418	3.66994	426.33	Test set	-8.216	-4.75942	1.74014e-05	Inactive	Inactive	0.535002
408094	CNP0408094	O=C(NCCC=1C=CC=CC1)CC(O)C	Bacteria	0.8348757921486922	1.1162	190.137	Test set	-7.885	-4.52738	2.96903e-05	Inactive	Inactive	0.590549
408204	CNP0408204	O=C1OC=2C=C(OCC(=O)NC(C=3C=CC=CC3)C4=NC=5C=CC=CC5N4)C=CC2C(=C1)C	Unclassified	-0.013101299954156041	4.26232	418.303	Test set	-10.336	-6.24554	5.68151e-07	Active	Active	0.958875
408431	CNP0408431	O=C1C=CC=C2N1CC3CN(C(=S)NC(C)C45CC6CC(CC(C6)C4)C5)CC2C3	Unclassified	1.429948686824419	3.7468	378.351	Test set	-6.905	-3.8404	0.000144409	Inactive	Inactive	0.575063
408495	CNP0408495	O=C1N=C(NC2=NC(=C(N2C)CC3=CC=C(OC)C=C3)C(OC)C4=CC=C(OC)C=C4)C(=O)N1C	Marine	0.2249457263435464	3.1663	450.305	Test set	-7.446	-4.21965	6.03051e-05	Inactive	Inactive	0.555537
408620	CNP0408620	O=C(OC)CC1C2=CC=CN=C2OC3=CC=C4C(=O)C(OC4=C31)=CC5=CC=C(OC)C(O)=C5	Unclassified	0.766933145518604	4.2127	426.275	Test set	-8.411	-4.89611	1.27025e-05	Inactive	Active	0.604943
408813	CNP0408813	O=C1NC2CSC(CCCCC(=O)N3CCCC4=CC5CC(CN6CCCCC65)C43)C2N1	Unclassified	1.4601257675351524	3.1338	420.368	Test set	-8.207	-4.75311	1.7656e-05	Inactive	Active	0.636255
409016	CNP0409016	O=C(C1=NNC(=C1)C2=CSC=C2)N3CCCC4=CC5CC(CN6CCCCC65)C43	Unclassified	0.7355801230139023	4.1734	380.347	Test set	-9.159	-5.42046	3.79788e-06	Active	Active	0.836596
409231	CNP0409231	O=C(O)C1=CC=C(C=C1)C2C=3C(OC(=O)C2)=CC=C4C(=O)C(OC43)=CC5=CC(OC)=C(OC)C=C5OC	Unclassified	0.7948604740256195	4.4678	480.299	Test set	-7.902	-4.5393	2.88867e-05	Inactive	Active	0.746393
409439	CNP0409439	N=1C=NC(NCCC2=CC=C(OC)C(OC)=C2)=C3C=CC=CC13	Unclassified	0.011204004817228755	3.3016	290.217	Test set	-9.33	-5.54033	2.88184e-06	Active	Active	0.856859
409643	CNP0409643	O=C1OC=2C=C(OCC(=O)NCCCN3CCOCC3)C=CC2C(=C1)C=4C=CC=CC4	Unclassified	0.20832400692961628	2.6773	396.273	Test set	-9.021	-5.32372	4.74547e-06	Active	Active	0.98604
409685	CNP0409685	O=C1CC2C(CCC3(C)CC(CC23)C(C)C4N(C)CC(C)CC4)C5(C)CCC(O)CC15	Plants	2.3955514905753543	5.5516	382.313	Test set	-9.277	-5.50318	3.13923e-06	Active	Inactive	0.74724
409825	CNP0409825	O=C1NC=NC2=C1N=C(SCC(=O)NC=3C=CC=CC3CC)N2C	Unclassified	-0.3306538969131308	1.9498	326.276	Test set	-9.243	-5.47934	3.31632e-06	Active	Active	0.584526
410010	CNP0410010	O=C(N(C)CC#C)CC1CCNCC1CC2=NOC(=C2)CCCC	Unclassified	1.2866162186852552	2.2671	302.228	Test set	-8.085	-4.66758	2.14988e-05	Inactive	Inactive	0.835701
410244	CNP0410244	O=C1C=C2OC3=C(C(=O)C)C(O)=C(C(O)=C3C2(C(=O)C1=C(NC4CCC(O)CC4)C)C)C	Unclassified	1.6316026507144248	2.46172	414.264	Test set	-8.893	-5.23399	5.83455e-06	Active	Inactive	0.788666
410471	CNP0410471	O=C1OC2=CC(=CC(OCC=3C=CC=CC3OC)=C2C(=C1)CCC)C	Unclassified	0.6493635366151509	4.64152	316.227	Test set	-7.551	-4.29325	5.09037e-05	Inactive	Active	0.674012
410695	CNP0410695	O=C(OC(C)(C)C)NC(C(=O)NCC1OC=2C=CC=CC2OC1)CC3=CN(C=4C=CC=CC43)C	Unclassified	0.5673886106921339	3.5703	434.302	Test set	-9.359	-5.56066	2.75005e-06	Active	Active	0.654973
411112	CNP0411112	O=C1OC2=C(C(=O)CC(C)(C)C2)C(C3=COC4=CC=C(OC)C=C4C3=O)C1	Unclassified	1.0064256560805651	3.4753	348.225	Test set	-8.729	-5.11903	7.60276e-06	Active	Inactive	0.554486
411322	CNP0411322	O=C(NC1COC2C1OCC2NC3=NC=CC(=N3)C(C)(C)C)C4CCCCC4	Unclassified	1.4819212809646551	2.4173	356.256	Test set	-8.265	-4.79376	1.60781e-05	Inactive	Inactive	0.555077
411487	CNP0411487	O=C(C=C(C)C)N1CC(NC(=O)NC=2C=CC=C(SC)C2)CC1C(=O)NC(C(=O)N)CC(C)C	Unclassified	0.5927515392783557	2.4819	454.362	Test set	-9.342	-5.54874	2.82656e-06	Active	Active	0.613785
411681	CNP0411681	O=C1C=CC=C2N1CC3CN(CCNC(=O)COC=4C=C(O)C5=C(OC(C)(C)CC5=O)C4)CC2C3	Unclassified	1.0272866141706036	1.912	450.301	Test set	-11.108	-6.78671	1.63415e-07	Active	Active	0.688765
411863	CNP0411863	O=C1C=CC=C2N1CC3CN(CCNC(=O)CN4C(=O)NC=5C=CC=CC5C4=O)CC2C3	Unclassified	0.39503840979471505	0.087	410.284	Test set	-9.887	-5.93079	1.17277e-06	Active	Active	0.882708
412042	CNP0412042	O=C1OC2=C(C=C(C(O)=C2C)CN(CCCOC)CC3CCCN4CCCCC43)C(=C1)C	Unclassified	1.2482077892086925	4.21844	404.296	Test set	-7.195	-4.04369	9.04284e-05	Inactive	Inactive	0.55545
412215	CNP0412215	O=C(OC(C)(C)C)NC(C(=O)NCC1CCC(C(=O)NC(C(=O)O)C)CC1)C(C)C	Unclassified	1.3531400816143357	2.0476	390.246	Test set	-8.286	-4.80849	1.55423e-05	Inactive	Inactive	0.875809
412410	CNP0412410	O=CN1CCN(CC=2OC(=C(O)C(=O)C2)C(C3=CC(OC)=C4OCOC4=C3)CC(=O)OC)CC1	Unclassified	0.8702275346540549	1.0517	448.258	Test set	-8.064	-4.65286	2.22401e-05	Inactive	Inactive	0.761469
412589	CNP0412589	O=C1OC=2C=C(OC)C(=CC2C(=C1)C=3C=CC=CC3)CCC(=O)N4CC5CN6C(=O)CCCC6C(C4)C5	Unclassified	1.0392674797521173	4.2606	468.339	Test set	-10.313	-6.22941	5.8964e-07	Active	Active	0.817644
412785	CNP0412785	O=C(O)CC1CCN(C(=O)C(CC)CC)CC1CC2=NC=3C=NC=CC3N2	Unclassified	1.0003082182285716	2.876	344.245	Test set	-7.911	-4.54561	2.84701e-05	Inactive	Inactive	0.787392
412904	CNP0412904	O=C1OC(O)C=C1C2CC3OC34C5C(=O)C(O)=C6C(C=CC(=O)C6(C)C)(C)C5CCC24C	Plants	2.619982679592089	2.5442	412.268	Test set	-8.531	-4.98023	1.04657e-05	Inactive	Inactive	0.640797
413006	CNP0413006	O=C(OC)CC(C1=CC(OC)=C(OC)C(OC)=C1)C2=C(O)C=C(N(C2=O)CCC=3N=CNC3)C	Unclassified	0.8298085318225423	2.54892	442.278	Test set	-6.876	-3.82008	0.00015133	Inactive	Inactive	0.840062
413233	CNP0413233	O=C(C=1C=CC=CC1)C=2C(=O)C(=O)C(C2C=3C=CC=CC3)=C4N(C=5C=CC=CC5C4(C)C)C	Unclassified	0.29407952325865555	5.1566	410.323	Test set	-9.06	-5.35106	4.45595e-06	Active	Active	0.645423
413444	CNP0413444	OC=1C=C2OCOC2=CC1C3=C(OC=4C=C5OCOC5=CC43)C=6C(OC)=CC=CC6OC	Unclassified	0.7987798935438849	4.947	416.256	Test set	-8.516	-4.96972	1.07222e-05	Inactive	Active	0.842942
413692	CNP0413692	O=C(OC)COC1=CC(=CC=C1OC)C(C=2C(=O)N(C(=CC2O)C)CCC=3N=CNC3)CC(=O)OC	Unclassified	0.7059876519624364	2.08352	470.288	Test set	-7.581	-4.31428	4.84975e-05	Inactive	Inactive	0.63743
413880	CNP0413880	O=C1C=C2OC3=C(C(=O)C)C(O)=C(C(O)=C3C2(C(=O)C1=C(NC=4C=CC=5N=C(NC5C4)COC)C)C)C	Unclassified	0.8765624815847892	3.70342	478.311	Test set	-9.181	-5.43588	3.66538e-06	Active	Inactive	0.62856
414089	CNP0414089	O=C1C=COC2=C1C(O)=C(C(O)=C2CC=C(C)C)CCC(O)(C)C	Unclassified	1.8678801804254206	3.4164	308.204	Test set	-8.041	-4.63674	2.30812e-05	Inactive	Active	0.702701
414331	CNP0414331	O=C(NCCCO)COC=1C=2OCOC2C=C3C1C(=O)N(C)CC3	Unclassified	0.8946463484462067	-0.0792	316.184	Test set	-7.683	-4.38578	4.11355e-05	Inactive	Inactive	0.717731
414598	CNP0414598	O=C1C=C(OC(=C1O)C2(CC(=O)NCC=3C=NNC3C)CCOCC2)C	Unclassified	0.6835454346473147	1.44004	338.214	Test set	-7.803	-4.4699	3.3892e-05	Inactive	Inactive	0.634911
414824	CNP0414824	O=C1C2=C(NC3=CC=CC4=C3C(=CN4CCOC)C2C5=CC=C(SC)C=C5)CN1C(=O)C	Unclassified	-0.029716231419494837	4.2098	422.36	Test set	-7.362	-4.16076	6.90618e-05	Inactive	Active	0.676282
415060	CNP0415060	O=C1C=2C=CC=CC2C3=C1C=4C=CC(OC)=C(OC)C4C(=O)N3CC5=NC(=NO5)CCOC	Unclassified	0.41862767595469147	2.8503	426.279	Test set	-8.361	-4.86106	1.37702e-05	Inactive	Inactive	0.871363
415396	CNP0415396	O=C(OC)CC12C=3C(O)=C(OC)C(=CC3CCC1C(C)(C)CCC2)C(C)C	Unclassified	1.6922112940932812	5.0976	340.249	Test set	-6.664	-3.67146	0.000213077	Inactive	Active	0.693524
415660	CNP0415660	OC1CCC2(C)C(CCC3(C)C2C(OC)C=C4C5C(C)C(C)CCC5(C)CC(O)C43C)C1(C)C	Unclassified	2.5187373264832957	6.6205	420.338	Test set	-7.833	-4.49093	3.22899e-05	Inactive	Inactive	0.764436
415846	CNP0415846	O=C1C=C2C(CC=C3C(CCC23C)C(O)(C)C(O)CCC(C)CO)C4(C)CC(O)C(O)CC14	Plants	2.7736164266340224	2.5167	420.291	Test set	-7.787	-4.45869	3.47787e-05	Inactive	Inactive	0.526084
416621	CNP0416621	O=C1N2C(CCC1)C3CCCN4CCCC(C43)C2C(O)O	Plants	1.7484573672349448	0.551	268.187	Test set	-7.945	-4.56944	2.69498e-05	Inactive	Inactive	0.69032
416676	CNP0416676	O=C(OC)C1(O)C=2C=CC=CC2NC(=O)C1	Unclassified	0.5319959203281159	0.3894	210.124	Test set	-7.322	-4.13272	7.36679e-05	Inactive	Active	0.505839
417176	CNP0417176	O=C(C=C(O)C(CC=C(C)C)CC=C(C)C)C	Unclassified	1.4338213969010982	4.3461	212.163	Test set	-7.244	-4.07804	8.35518e-05	Inactive	Active	0.576397
417454	CNP0417454	O=C1C2=C(C(O)C3(OC2(C)CC3)C(C)C)C(C)C1	Plants	1.9194562929985945	2.2303	228.162	Test set	-7.174	-4.02897	9.35462e-05	Inactive	Active	0.776616
417762	CNP0417762	OC(CCCCC)CC(O)CCCCCCCCCCCCCCCCCCCCCCCCC	Unclassified	2.0047428119893365	11.0609	428.361	Test set	-6.853	-3.80395	0.000157053	Inactive	Inactive	0.762101
418180	CNP0418180	O=C(OC1(CCC2=CC=C(O)C(OC3CCCC3)=C2)CCC(CCCCCCO)C(O)C1)C	Plants	2.0877560511187574	5.0519	420.291	Test set	-7.862	-4.51126	3.08133e-05	Inactive	Inactive	0.503802
418821	CNP0418821	OCCC(CCOC1OC(CO)C(O)C(O)C1O)C(C=C)CO	Unclassified	2.462757303449726	-2.0139	308.157	Test set	-6.492	-3.55089	0.00028126	Inactive	Active	0.645925
419261	CNP0419261	O=C(OC1CC2C(C(=O)CCC2(C)C3CC(=C)C4(C(=O)C(OC(=O)C4C13C)(C(=O)OC)C)C)(C)C)C	Fungi	2.133227178537746	3.5959	464.3	Test set	-8.635	-5.05313	8.84841e-06	Active	Inactive	0.716052
419372	CNP0419372	O=C(NC1=CC=C(C=C1)C)C2=C(OC=3C=CC(OCC)=CC32)C	Unclassified	-0.11420689578055623	4.70064	290.213	Test set	-10.218	-6.16282	6.87356e-07	Active	Active	0.513774
419840	CNP0419840	O=C1OCC23CCCC1(C)C3C(CC(=O)C)CC(=C)C2(O)CCC4=COC=C4	Plants	2.164101429623028	3.8481	356.248	Test set	-7.446	-4.21965	6.03051e-05	Inactive	Inactive	0.841147
419959	CNP0419959	ClC1=CC=C(C=C1)C(C=2C=CC=CC2Cl)C(Cl)(Cl)Cl	Unclassified	-0.9166270455984512	6.4955	345.419	Test set	-6.622	-3.64202	0.000228023	Inactive	Inactive	0.829724
420509	CNP0420509	O=C(NC1=CC=C(C=C1)C2OCC(=O)N(CC3=NC=CN3C)C2CO)C4=CC=C5OCOC5=C4	Unclassified	0.418004779975708	1.8621	440.286	Test set	-10.233	-6.17333	6.70914e-07	Active	Inactive	0.732505
420527	CNP0420527	O=C(C=CCCCC(C)CCC=1C=CC=CC1)C(C2=CC=C3C=CC(O)=CC3=C2)CC4=CC=C(O)C(OC)=C4	Plants	0.9487095290668255	8.1504	484.381	Test set	-10.431	-6.31213	4.87381e-07	Active	Active	0.601258
421121	CNP0421121	O=C(O)CCCCCCC=CCCC=CCC=CC	Unclassified	1.9658719007883778	5.2704	236.185	Test set	-7.173	-4.02827	9.36973e-05	Inactive	Active	0.641448
421263	CNP0421263	OC1C2=CC(OC)=CC=C2OCC1C3COC=4C=C(C(OC)=CC4C3O)CNC	Plants	1.3311720170899635	2.2074	374.243	Test set	-8.98	-5.29498	5.07014e-06	Active	Inactive	0.700364
421759	CNP0421759	O=C1NC=2C=C(OC)C=CC2C=C1C=3C=4OC=5C=C(O)C=CC5C4N=C6C3C=NN6C(C)C	Unclassified	0.1480522216770745	5.1343	420.299	Test set	-8.942	-5.26834	5.39086e-06	Active	Inactive	0.641622
422088	CNP0422088	O=C(CC=C(C)C)C(C)C1(OC(C=C)(C)CC1)C	Plants	1.8542874787140597	4.0617	224.174	Test set	-6.426	-3.50463	0.000312877	Inactive	Inactive	0.950947
422404	CNP0422404	O=C(C(=CCCC1(OC1CCC(=CCO)C)CO)C)CC(=C)C(C)C	Unclassified	1.8473830829930327	3.733	316.227	Test set	-6.63	-3.64763	0.000225097	Inactive	Inactive	0.66537
422626	CNP0422626	O=C1OCC(=CC=CC(O)(C)C)C2CCC3(C)CC(=CCC3O)C12	Marine	2.234225838413549	2.9103	304.216	Test set	-9.222	-5.46462	3.43066e-06	Active	Inactive	0.772442
422921	CNP0422921	OC1=CC=C(C=C1OCO)CCC2OC(C3=CC(OC)=C(O)C(OCCNCC)=C3)C(CCO)C(O)C2	Plants	1.8013428893139203	2.2456	482.295	Test set	-6.238	-3.37284	0.000423801	Inactive	Active	0.577419
422993	CNP0422993	O=C(NCC1OC(CC(=O)NCCOC)C(O)C1O)C	Unclassified	1.4086379544236234	-2.2356	268.14	Test set	-6.661	-3.66936	0.000214111	Inactive	Inactive	0.663564
423610	CNP0423610	O=C1OCC=C1CCC(=O)C2(C)CCCC(C)(C)C2C(OC(=O)C)C(=O)CC	Unclassified	1.9111626864782045	3.5623	360.236	Test set	-7.331	-4.13903	7.26054e-05	Inactive	Inactive	0.647529
423652	CNP0423652	OC1(CCCCC1)CCC2CCC3(CC(=C)C4CC5(C)CCCC(CC6(OC63)C)C45)C2	Plants	2.430098596538803	7.1983	380.317	Test set	-8.373	-4.86947	1.3506e-05	Inactive	Active	0.582924
5	CNP0000005	O=C(OC1CC(C)(CCOC(=O)C(C)(C)C)C2CC(C)(C)CC2C1OC(=O)C=3C=CC=CC3)C=4C=CC=CC4	Unclassified	1.3502964970313893	6.8794	492.357	Training set	-8.77	-5.14777	7.1159e-06	Active	Active
7	CNP0000007	O=C1OC(C)C(O)C12C(O)C(O)CCC2C	Unclassified	2.751130237889619	-0.5693	212.116	Training set	-6.8	-3.7668	0.00017108	Inactive	Inactive
9	CNP0000009	O=C(OCCC1(C)CC(OC(=O)C)C(OC(=O)C)C2CC(C)(C)CC21)C	Unclassified	2.208594739064527	3.2654	336.214	Training set	-6.758	-3.73736	0.00018308	Inactive	Inactive
13	CNP0000013	IC1=C(OC)C=C(OC)C2=C1OC(C3=CC=C(OC)C(OC)=C3)C(OC)C2	Unclassified	0.9513691004169802	4.0168	463.118	Training set	-6.354	-3.45415	0.000351436	Inactive	Inactive
14	CNP0000014	O=C(OC=1C(I)=C2OC(C=3C=CC=CC3)CCC2=C(OC)C1C)C	Unclassified	0.8596676321680794	4.59982	419.109	Training set	-7.779	-4.45308	3.52307e-05	Inactive	Inactive
18	CNP0000018	OC1=CC=C(C=CC)C=C1C(=C)C2=CC(C=3OC4=CC=C(C=CC)C=C4C3)=C(OC)C=C2O	Unclassified	0.8089534939638394	7.6473	412.315	Training set	-10.598	-6.4292	3.72222e-07	Active	Active
22	CNP0000022	OC1=CC=C(C=C1)C=2OC3=CC=C(C=C3C2C)C4C=5C=C6OC(C7=CC=C(O)C=C7)=C(C6=CC5C(CC)C4C)C	Unclassified	0.872608803271155	9.81624	496.392	Training set	-11.742	-7.23114	5.87297e-08	Active	Active
23	CNP0000023	O=C(OC(C=C(C)C)C(=O)C(C)C1CCC(C=C)(C)C21C(=O)OC3=CC(OC)=CC=C3C2=O)C	Unclassified	1.6427363565094593	4.4887	436.29	Training set	-7.726	-4.41593	3.83773e-05	Inactive	Inactive
26	CNP0000026	N=1OC(C=COC)=CC1C=2C=CC=CC2	Unclassified	-0.16037549127969933	2.9587	190.137	Training set	-8.23	-4.76923	1.70126e-05	Inactive	Active
27	CNP0000027	N=1OC(=CC1C=2ON=C(C2)C3=CC=CC=C3)C=4C=CC=CC4	Unclassified	-0.42803196827894147	4.6636	276.21	Training set	-11.853	-7.30895	4.90961e-08	Active	Active
28	CNP0000028	OC1=CC=C(C=C1)C2OC3=CC=C(C=C3C2C)C=C(C)C(C4=CC=C5OC(C6=CC=C(O)C=C6)C(C5=C4)C)CC	Unclassified	0.9003819186976338	9.1693	496.392	Training set	-9.378	-5.57398	2.66699e-06	Active	Active
29	CNP0000029	O=C(OCC1=C2C(=O)C(OC(=O)C)C2(C)C3CC(C)(C)CC3C1OC(=O)C)C	Unclassified	1.7838685034388637	2.3645	364.224	Training set	-7.046	-3.93925	0.000115015	Inactive	Inactive
34	CNP0000034	O=C(OCC1(C)CC2=CC3=C(C(=O)COC3)C(=C2C1)C)C	Unclassified	1.1725511172085625	2.37592	268.183	Training set	-8.226	-4.76643	1.71228e-05	Inactive	Inactive
35	CNP0000035	O=C(OC1C(=CC(=O)C(C)C1OC(=O)C)C2OC2C(O)(C)C)C	Unclassified	2.4103695279484465	0.5333	304.169	Training set	-6.442	-3.51584	0.0003049	Inactive	Inactive
36	CNP0000036	O=C(OC1C(=CC(=O)C(C)C1O)C2OC2C(O)(C)C)C	Unclassified	2.527611069604771	-0.0375	264.148	Training set	-6.808	-3.77241	0.000168885	Inactive	Inactive
37	CNP0000037	O=C(OC1=CC2=C(OC34C(=O)C(=CC(=O)C4(C=CC(O)(C)C)C2C=C(C)C3)C)C=C1C)C	Unclassified	1.6781596875725435	3.89672	408.28	Training set	-7.925	-4.55542	2.7834e-05	Inactive	Inactive
38	CNP0000038	O=C(O)C=1OC=C2C1C(=C3CC(C)(COC(=O)C)CC3C2)C	Unclassified	1.6661599862743626	3.2868	284.182	Training set	-7.649	-4.36195	4.34561e-05	Inactive	Inactive
39	CNP0000039	O=C(OC)C=1OC=C2C1C(=C3CC(C)(C)CC3C2)C	Unclassified	1.5079709584888248	3.832	240.173	Training set	-7.87	-4.51687	3.0418e-05	Inactive	Inactive
40	CNP0000040	OC=1C=C(C=C2OC3(C)CCC(C(C12)C3)C(C)C)C	Unclassified	1.8610728835313493	4.39142	236.185	Training set	-6.784	-3.75558	0.000175556	Inactive	Inactive
41	CNP0000041	OC=1C=C(OC2CC(C)CCC2C(C)C)C=C(C1)C	Unclassified	1.6245341769564112	4.54022	236.185	Training set	-6.934	-3.86073	0.000137805	Inactive	Inactive
43	CNP0000043	O=C(O)C=1C(OC(=O)C)=CC(OC(=O)C)=CC1CCCCCCCCCCCCCC(OC(=O)C)C	Unclassified	1.6478144083855681	6.4107	464.3	Training set	-7.717	-4.40962	3.89388e-05	Inactive	Inactive
46	CNP0000046	O=C(OC=1C=C(OC2C(=CCC(C)C2)C(C)C)C=C(C1)C)C	Unclassified	1.2713809862662016	4.68002	276.206	Training set	-8.484	-4.94728	1.12906e-05	Inactive	Inactive
48	CNP0000048	OC1=CC(=CC(O)=C1C2=C(CCC(C)C2)C(C)C)C	Unclassified	1.4602511689484048	4.63582	236.185	Training set	-6.812	-3.77521	0.000167798	Inactive	Inactive
49	CNP0000049	OC=1C=C(C=C2OC3(CCC(C)CC3C12)C(C)C)C	Unclassified	1.7070694039248986	4.39142	236.185	Training set	-7.301	-4.118	7.62077e-05	Inactive	Inactive
50	CNP0000050	O=C1NC(=O)C(=C1C)CCCCCCCCCCCCCCC(O)C	Unclassified	1.5746636135563223	4.8015	314.235	Training set	-7.563	-4.30166	4.99272e-05	Inactive	Inactive
51	CNP0000051	O=C1NC(=O)C(=C1C)CCCCCCCCCCCCCCC(=O)C	Unclassified	1.4278390951511986	5.0097	314.235	Training set	-7.987	-4.59889	2.51833e-05	Inactive	Inactive
52	CNP0000052	O=C1OCC(=C1C)CCCCCCCCCCCCCCC(O)C	Unclassified	1.768809954047087	5.7019	300.228	Training set	-7.361	-4.16006	6.91734e-05	Inactive	Inactive
55	CNP0000055	O=C1C=2C=NC=CC2C=C(C=3C=CC=CC3)N1CC4=CNC=5C=CC=CC54	Unclassified	-0.2444679784683877	4.5931	334.273	Training set	-9.207	-5.45411	3.51474e-06	Active	Active
64	CNP0000064	C=1C=CC2=C(C1)NC3=C2CCN4CC=5C=CC=CC5CC34C	Unclassified	0.417953390807692	3.9975	268.234	Training set	-9.222	-5.46462	3.43066e-06	Active	Active
66	CNP0000066	OC=1C=C2OC=3C=C(OC)C4=C(OC(C=5C=CC=CC5)CC4)C3C6C2=C(OC(C=7C=CC=CC7)C6)C1	Unclassified	1.2441784520424308	7.2285	452.336	Training set	-8.869	-5.21717	6.065e-06	Active	Active
70	CNP0000070	OC=1C=C(C=C2OC3=CC(=CC=C3C(C12)(C)C)C)CCCCC	Unclassified	1.0832736177704343	5.86492	284.229	Training set	-8.594	-5.02439	9.45379e-06	Active	Inactive
71	CNP0000071	O=C(OC=1C=C2OC3C(=CCC(C)C3)C(C2=C(C1)CCCCC)(C)C)C	Unclassified	1.6705366339599066	5.7395	324.25	Training set	-8.455	-4.92695	1.18316e-05	Inactive	Inactive
72	CNP0000072	OC=1C=C(C=C2OC3C(=CCC(C)C3)C(C12)(C)C)CCCCC	Unclassified	1.7726923505834056	5.5198	284.229	Training set	-8.467	-4.93537	1.16047e-05	Inactive	Inactive
73	CNP0000073	OC=1C=C2OC3C(=C(C)C)C(C2=C(C1)CCCCC)CC(C)C3	Unclassified	1.6547732064788019	5.7358	284.229	Training set	-6.966	-3.88317	0.000130868	Inactive	Inactive
76	CNP0000076	OC=1C=C2OC(C3=CCC(C)CC3C2=C(C1)CCCCC)(C)C	Unclassified	1.626748132567215	5.7358	284.229	Training set	-7.611	-4.33531	4.6205e-05	Inactive	Inactive
77	CNP0000077	O=C1OC=2C=CC=CC2C=C1C=3C=CC=CC3OCC=4C=CC=CC4	Unclassified	-0.13580836340925678	5.039	312.239	Training set	-9.1	-5.3791	4.17734e-06	Active	Active
93	CNP0000093	O(C=1C=C(C=C(OC)C1OC)C2OC3=CC(=CC=C3OC2C)CC=C)C	Unclassified	0.9918684346986089	4.3419	332.226	Training set	-8.545	-4.99004	1.02319e-05	Inactive	Inactive
97	CNP0000097	O=C1C2=C(O)C=C3C=C4C(=CC3=C2OC(C)C1)CCC4	Unclassified	1.560963126925605	3.3878	252.184	Training set	-9.62	-5.74362	1.8046e-06	Active	Inactive
98	CNP0000098	OC=1C=C2C(=C3OC(C)CCC13)CC4CCCC4C2	Unclassified	2.1865197922301673	3.6206	236.185	Training set	-8.077	-4.66198	2.17783e-05	Inactive	Inactive
99	CNP0000099	O=C1C2=C(O)C=C3C(=C2OC(C)C1)CC4CCCC4C3	Unclassified	2.18596887297927	3.2608	252.184	Training set	-8.38	-4.87438	1.33543e-05	Inactive	Inactive
101	CNP0000101	O=C1C(O)=C(C=2C=3C1=C(OC)C=C4OCOC5=CC(OC)=C6C(=O)C=7OC(C)CC7C2C6=C5C43)CC(O)C	Unclassified	1.6464760685482864	3.5936	492.31	Training set	-9.901	-5.9406	1.14657e-06	Active	Inactive
103	CNP0000103	O=C(OC1=CC=C2C3=C1C(=O)CC(OC(=O)C)C3C4=CC=C(OC(=O)C)C5C(=O)CC(OC(=O)C)C2C45)C	Unclassified	1.966609099422701	2.8347	496.298	Training set	-7.931	-4.55963	2.75657e-05	Inactive	Active
104	CNP0000104	O1CN(CC=2C=CC=CC2)CCCC1OCC	Unclassified	0.7319015081942462	2.6191	214.159	Training set	-8.408	-4.89401	1.27642e-05	Inactive	Inactive
105	CNP0000105	O(CC)C1OC[N+](C)(CC=2C=CC=CC2)CCC1	Unclassified	0.5248113053109568	2.7637	226.17	Training set	-7.922	-4.55332	2.79691e-05	Inactive	Active
116	CNP0000116	O=C(OC1OCCN(CC=2C=CC=CC2)C1)C	Unclassified	0.33028737594890256	1.408	218.147	Training set	-7.094	-3.97289	0.00010644	Inactive	Inactive
118	CNP0000118	O=C(OC1OCCN(C)C1)CCC(C=2C=CC=CC2)C=3C=CC=CC3	Unclassified	0.3966710840499317	3.43	314.235	Training set	-7.856	-4.50706	3.11132e-05	Inactive	Active
123	CNP0000123	O=C(OC1(C(=O)C2=C(CC(OC2)CCC)CC1OC(=O)C)C)C=3C(O)=CC(OC)=CC3C	Unclassified	1.6726971256643608	3.41482	416.256	Training set	-8.023	-4.62412	2.37617e-05	Inactive	Inactive
125	CNP0000125	O=C1OC=2C=C(O)C(=CC2C=C1C(=O)OCC)CC=C(C)CCC=C(C)C	Unclassified	1.115423715941827	4.9105	344.237	Training set	-9.543	-5.68964	2.04342e-06	Active	Active
126	CNP0000126	O=CC1=CC=C(O)C(=C1O)CC=C(C)CCC=C(C)C	Unclassified	1.562800067655893	4.1455	252.184	Training set	-8.872	-5.21927	6.0357e-06	Active	Inactive
127	CNP0000127	O=CC=1C=C(C(O)=CC1O)CC=C(C)CCC=C(C)C	Unclassified	1.4967515036603352	4.1455	252.184	Training set	-8.392	-4.88279	1.30981e-05	Inactive	Inactive
128	CNP0000128	O=CC=1C=C(C(O)=C(C1O)CC=C(C)CCC=C(C)C)CC=C(C)CCC=C(C)C	Unclassified	1.6363421953260948	7.3807	372.294	Training set	-9.685	-5.78918	1.62486e-06	Active	Inactive
130	CNP0000130	O=C(OC1=CC(=CC=2OC(C=CC12)(C)CCC=C(C)CCC=C(C)C)C)C	Unclassified	1.3996301519960055	6.55752	336.261	Training set	-7.132	-3.99953	0.000100108	Inactive	Active
131	CNP0000131	OC=1C=C(C(=C(O)C1CC=C(C)CCC=C(C)CCC=C(C)C)CC=C(C)CCC=C(C)CCC=C(C)C)C	Unclassified	1.6823348653045478	11.3296	476.405	Training set	-10.267	-6.19717	6.35087e-07	Active	Active
136	CNP0000136	OCC1=CC=CC2=C1C(O)C3C=4NC=5C=CC=CC5C4CCN3C2	Unclassified	0.8443377690637736	2.8066	300.232	Training set	-8.018	-4.62062	2.39542e-05	Inactive	Active
139	CNP0000139	O=C(OC)C1CCCC1C2(OC2C(=O)OCC)C	Unclassified	1.8141184149215595	1.2963	236.138	Training set	-5.92	-3.14992	0.000708076	Inactive	Inactive
140	CNP0000140	O=C1OC=2C=CC(OCC=C(C)CCC=C(C)C)=CC2C=C1C=3C=CC=CC3	Unclassified	0.7334275541380889	6.5315	348.272	Training set	-11.033	-6.73413	1.84445e-07	Active	Active
141	CNP0000141	O=C(C=CC1=CC=C(O)C=C1)C=2C=C(C(OC)=C(C2)C(C)(C)C)C(C)(C)C	Unclassified	0.5957523606837195	5.8919	336.261	Training set	-9.368	-5.56697	2.71039e-06	Active	Active
142	CNP0000142	O=C(C=CC=1C=C(C(O)=C(C1)C(C)(C)C)C(C)(C)C)C=2C=C(C(OC)=C(C2)C(C)(C)C)C(C)(C)C	Unclassified	0.7371355495609052	8.4869	432.349	Training set	-7.883	-4.52598	2.97863e-05	Inactive	Active
143	CNP0000143	OC=1C(=CC(=CC1C(C)(C)C)C2COC=3C=CC=CC3C2)C(C)(C)C	Unclassified	0.8194005443974222	5.7059	308.251	Training set	-9.239	-5.47654	3.33781e-06	Active	Active
144	CNP0000144	OC1=CC=C(C=CC2=CC=C(O)C(=C2)CC=C)C=C1CC=C	Unclassified	0.8275245994418006	4.7252	272.218	Training set	-9.508	-5.66511	2.16218e-06	Active	Active
148	CNP0000148	C#CCC(O)(C=1C=NC=NC1)C=2C=CC=CC2	Unclassified	0.4667847246493461	1.7358	212.167	Training set	-6.549	-3.59085	0.000256538	Inactive	Inactive
149	CNP0000149	C#CCC(O)(C=1C=CC=CC1)C2=CC=C(C=C2)C	Unclassified	0.38845446154915875	3.25422	220.186	Training set	-7.333	-4.14043	7.23714e-05	Inactive	Inactive
151	CNP0000151	O=C(OC1=CC=C(C=C1)C(O)(C=2C=CC=CC2)CC#C)C	Unclassified	0.5927889657478875	2.8711	264.195	Training set	-7.493	-4.25259	5.58994e-05	Inactive	Active
152	CNP0000152	O=C(OC)C=1N=C2C3=C(C1)C=4C=CC=CC4N3C(C)C5C(OC=C(C(=O)OC)C5C2)OC(=O)C	Unclassified	0.9014963654445824	3.3019	440.282	Training set	-9.126	-5.39733	4.00566e-06	Active	Active
153	CNP0000153	O=C(OC)C(OC)C(OC=1C=CC=CC1)C=2C=CC=CC2	Unclassified	0.5269494368437289	2.9947	268.183	Training set	-6.915	-3.84741	0.000142097	Inactive	Active
154	CNP0000154	O=C(O)C(O)C(OC=1C=CC=CC1)C=2C=CC=CC2	Unclassified	0.6140916466026968	2.2522	244.161	Training set	-7.881	-4.52458	2.98826e-05	Inactive	Active
155	CNP0000155	N#CC(O)C(OC=1C=CC=CC1)C=2C=CC=CC2	Unclassified	0.3383048072092315	2.69118	226.17	Training set	-6.683	-3.68478	0.000206641	Inactive	Active
156	CNP0000156	O=C1OC(C2=COC(=C(OC)C2=O)CCC)C=3C(OC)=CC(OC)=CC13	Unclassified	1.1121590833356898	2.8779	340.202	Training set	-7.086	-3.96729	0.000107824	Inactive	Inactive
157	CNP0000157	O=C1OC(C2=COC(=C(OC(=O)C)C2=O)CCC)C=3C(OC)=CC(OC)=CC13	Unclassified	1.2263617120913755	2.7946	368.212	Training set	-7.359	-4.15866	6.9397e-05	Inactive	Inactive
160	CNP0000160	O=C(O)C(=CC=C(C)C)C1OC(=O)C(=C1O)CCCCCCC	Unclassified	1.4221399031192512	4.0616	296.193	Training set	-7.662	-4.37106	4.25538e-05	Inactive	Inactive
162	CNP0000162	OC=1C=C2OC3(CCC(C)C(C2=C(C1)CCCCC)C3)C(C)C	Unclassified	1.8233388931577414	5.8157	284.229	Training set	-8.011	-4.61571	2.42264e-05	Inactive	Inactive
163	CNP0000163	OC=1C=C(C=C2OC3(CCC(C)C(C12)C3)C(C)C)CCCCC	Unclassified	1.8657015258266183	5.8157	284.229	Training set	-7.564	-4.30236	4.98467e-05	Inactive	Inactive
164	CNP0000164	OC=1C=C(C=C2OC(N3CCCC3C12)(C)C)CCCCC	Unclassified	1.2461581695942394	4.3903	262.203	Training set	-7.723	-4.41382	3.85635e-05	Inactive	Inactive
165	CNP0000165	OC=1C=C(O)C(=C(C1)CCCCC)C2NCCOC2	Unclassified	1.4024027403492745	2.4914	242.169	Training set	-6.644	-3.65744	0.000220068	Inactive	Inactive
167	CNP0000167	OC=1C=C(O)C(=C(C1)CCCCC)C2NCCCC2	Unclassified	1.468411687374644	3.6451	238.181	Training set	-6.919	-3.85022	0.000141183	Inactive	Inactive
168	CNP0000168	OC=1C=C(O)C(=C(C1)CCCCC)C2N(CCC2)C(C)C	Unclassified	1.3022278336760507	4.3758	262.203	Training set	-6.783	-3.75488	0.00017584	Inactive	Inactive
169	CNP0000169	OC=1C=C(C=C(O)C1C2NCCSC2)CCCCC	Unclassified	1.2218218888050565	3.208	258.237	Training set	-7.377	-4.17128	6.74098e-05	Inactive	Inactive
170	CNP0000170	OC=1C=C(C=C(O)C1C2NCCC2)CCCCC	Unclassified	1.459017743529385	3.255	226.17	Training set	-8.897	-5.2368	5.797e-06	Active	Inactive
171	CNP0000171	O=CN1CCOCC1C=2C(O)=CC(O)=CC2CCCCC	Unclassified	1.2348043192009395	2.3602	270.179	Training set	-6.572	-3.60697	0.000247188	Inactive	Inactive
172	CNP0000172	O=C1NC(C=2C(O)=CC(O)=CC2CCCCC)CSC1	Unclassified	0.9855482848449693	2.7346	274.236	Training set	-6.405	-3.48991	0.000323664	Inactive	Inactive
173	CNP0000173	O=C1N(C(C=2C(O)=CC(O)=CC2CCCCC)CC1)C(C)C	Unclassified	1.2758808629631126	3.9024	278.202	Training set	-7.235	-4.07174	8.47745e-05	Inactive	Inactive
174	CNP0000174	O=C1NC(C=2C(O)=CC(O)=CC2CCCCC)CC1	Unclassified	1.3973672789946512	2.7816	242.169	Training set	-7.065	-3.95256	0.000111541	Inactive	Inactive
175	CNP0000175	O=C1NC(C2=C(O)C=C(C=C2O)CCCCC)CSC1	Unclassified	1.005407562882401	2.7346	274.236	Training set	-9.446	-5.62165	2.38976e-06	Active	Inactive
176	CNP0000176	O=C1N(CC=C)C(C2=C(O)C=C(C=C2O)CCCCC)CC1	Unclassified	1.298975217400468	3.68	278.202	Training set	-8.705	-5.1022	7.90305e-06	Active	Inactive
177	CNP0000177	O=C1N(C(C2=C(O)C=C(C=C2O)CCCCC)CC1)C(C)C	Unclassified	1.2924978098923925	3.9024	278.202	Training set	-8.214	-4.75801	1.74577e-05	Inactive	Inactive
179	CNP0000179	OC=1C=C(C=C2SC(C)(C)CC(=NCCCCC)C12)CCCCC	Unclassified	0.8733170819755148	6.3786	314.304	Training set	-7.558	-4.29816	5.03317e-05	Inactive	Inactive
180	CNP0000180	OC=1C=C(C=C2SC(C)(C)CC(=NCCC)C12)CCCCC	Unclassified	0.7285039793525702	5.5984	290.282	Training set	-7.534	-4.28133	5.23198e-05	Inactive	Inactive
181	CNP0000181	OC=1C=C(C=C2OC(C)(C)CC(=NCCCC)C12)C(C)(C)CCCCCC	Unclassified	1.393056078613532	6.7905	334.269	Training set	-7.463	-4.23156	5.86728e-05	Inactive	Inactive
182	CNP0000182	OC=1C=C(OCCCC)C=C2OC(C)(C)CC(=NCCCCCCCC)C12	Unclassified	1.365291987476883	6.2818	338.257	Training set	-7.458	-4.22806	5.91483e-05	Inactive	Inactive
183	CNP0000183	OC=1C=C(OCCCC)C=C2OC(C)(C)CC(=NCCCCC)C12	Unclassified	1.2829970131014137	5.1115	302.224	Training set	-6.944	-3.86774	0.000135599	Inactive	Inactive
184	CNP0000184	OC=1C=C(OCCCC)C=C2OC(C)(C)CC(=NCCCC(OC)OC)C12	Unclassified	1.2440057090125916	4.3204	346.233	Training set	-7.421	-4.20212	6.27883e-05	Inactive	Inactive
185	CNP0000185	OC1=NOC(=C1)CN=C2C3=C(O)C=C(OCCCC)C=C3OC(C)(C)C2	Unclassified	1.0988921394465767	3.8151	336.218	Training set	-7.693	-4.39279	4.04769e-05	Inactive	Inactive
186	CNP0000186	O=C(O)CCCN=C1C=2C(O)=CC(=CC2OC(C)(C)C1)C=3C=CC=CC3	Unclassified	0.8914970553033559	4.2742	330.234	Training set	-8.777	-5.15268	7.03595e-06	Active	Active
187	CNP0000187	O=C(O)CCCN=C1C=2C(O)=CC=CC2OC(C)(C)C1	Unclassified	1.1623242686045967	2.6072	258.168	Training set	-6.967	-3.88387	0.000130657	Inactive	Inactive
188	CNP0000188	O=C(O)CCCN=C1C2=C(O)C=C(OCCCC)C=C2OC(C)(C)C1	Unclassified	1.2939738848640598	3.7861	322.211	Training set	-7.322	-4.13272	7.36679e-05	Inactive	Inactive
189	CNP0000189	O(C=1C=CC=2NC(=C(C2C1)C)CCN(C)CC)C	Unclassified	0.23342758387881254	2.97912	224.178	Training set	-7.973	-4.58907	2.57589e-05	Inactive	Inactive
191	CNP0000191	O=C(OCC)C=1C(O)=C2C=CC(OC2=CC1CCCCC)(C)CCC=C(C)C	Unclassified	1.366310368843963	6.2123	352.26	Training set	-7.657	-4.36756	4.28986e-05	Inactive	Inactive
193	CNP0000193	O=C1N(C=2C=CC=CC2)N(C=3C=CC=CC3)C(=O)C1(O)N4CCCCC4	Unclassified	-0.12713364164231053	2.1559	330.238	Training set	-7.889	-4.53019	2.94993e-05	Inactive	Active
194	CNP0000194	O=C1N(C=2C=CC=CC2)N(C=3C=CC=CC3)C(=O)C1(O)N4CCCC4	Unclassified	-0.2631795071932466	1.7658	318.227	Training set	-7.84	-4.49584	3.19271e-05	Inactive	Active
195	CNP0000195	O=C1N(C=2C=CC=CC2)N(C=3C=CC=CC3)C(=O)C1(O)N4CCOCC4	Unclassified	-0.42862986608612236	1.0022	334.226	Training set	-8.219	-4.76152	1.73173e-05	Inactive	Active
200	CNP0000200	O=C1C(=C(O)N(C=2C=CC=CC2)N1C=3C=CC=CC3)C(O)C=4C=NC=CC4	Unclassified	-0.36194931648303724	2.8105	342.249	Training set	-8.689	-5.09099	8.10982e-06	Active	Active
203	CNP0000203	O=C1C(=CC2=CNC=3C=CC=CC23)C(=O)N(C=4C=CC=CC4)N1C=5C=CC=CC5	Unclassified	-0.8436551491112776	4.5463	362.283	Training set	-8.517	-4.97042	1.07049e-05	Inactive	Active
204	CNP0000204	O=C1C(=CC2=CC=CN2)C(=O)N(C=3C=CC=CC3)N1C=4C=CC=CC4	Unclassified	-1.0171409375886011	3.3931	314.239	Training set	-7.495	-4.25399	5.57192e-05	Inactive	Active
206	CNP0000206	O=C1C(=CC=CC)C(=O)N(C=2C=CC=CC2)N1C=3C=CC=CC3	Unclassified	-0.7722363674914217	3.4839	288.221	Training set	-7.657	-4.36756	4.28986e-05	Inactive	Active
207	CNP0000207	O=C(OCC)C(C(=O)OCC)C(C(=O)NC=1C=CC=CC1)C(=O)NC=2C=CC=CC2	Unclassified	-0.16038288003799916	2.6224	388.25	Training set	-7.689	-4.38999	4.07391e-05	Inactive	Inactive
213	CNP0000213	O=C1C(=NC=2C=C3C=CC=CC3=CC2N1C)C	Unclassified	-0.39130470423727143	2.39512	212.167	Training set	-9.267	-5.49617	3.19031e-06	Active	Active
215	CNP0000215	O=C(C=C(NCCCC(=O)O)C)C=1C=CC=CC1	Unclassified	0.4629141206600436	2.2275	230.158	Training set	-7.819	-4.48112	3.30279e-05	Inactive	Inactive
226	CNP0000226	O(C1=CC=2C=CC(OC2C(=C1)CC=CC=3C=CC=CC3)C=4C=CC=CC4)C	Unclassified	0.41569340621242223	6.098	332.273	Training set	-9.642	-5.75904	1.74164e-06	Active	Active
228	CNP0000228	OC1C(C=2OC3=CC(OC)=C4C(OC(C=5C=CC=CC5)CC4)=C3C2)C(C)C(O)C1(C)C	Unclassified	1.6522790966763514	4.989	392.281	Training set	-9.044	-5.33984	4.57252e-06	Active	Inactive
229	CNP0000229	OC=1C=C(OC)C2=C(OC(C=3C=CC=CC3)CC2)C1C=4OC5=CC(O)=C(C(OC)=C5C4)C	Unclassified	1.2060783982893744	5.90292	408.28	Training set	-8.744	-5.12954	7.42089e-06	Active	Inactive
231	CNP0000231	O=C(OC=1C=C(OC(=O)C)C(=C(OC)C1C=2OC3=CC(OC)=C4C(OC(C=5C=CC=CC5)CC4)=C3C2)C)C	Unclassified	1.161534585473817	6.34232	488.322	Training set	-9.347	-5.55225	2.80384e-06	Active	Active
232	CNP0000232	OC=1C=C2C(=CC1OC)CCC32SC=4C=CC=CC4CS3	Unclassified	0.2820130635929488	4.5389	300.319	Training set	-10.274	-6.20207	6.27951e-07	Active	Active
239	CNP0000239	O=C(OC1=CC(OC)=CC(OC)=C1I)C=CC2=CC=C(OC)C(O)=C2	Unclassified	0.34981216518291347	3.6414	439.096	Training set	-8.505	-4.96201	1.09143e-05	Inactive	Active
241	CNP0000241	O=C(OC)C1=C(OC)C(OCC)=C(OC)C=C1C(=O)C2=CC=C(OCC)C=C2OC	Unclassified	0.428907449436777	3.5274	392.234	Training set	-6.715	-3.70721	0.000196239	Inactive	Inactive
242	CNP0000242	O=C(C1=CC(OC)=C(OCC)C(OC)=C1)C2=CC=C(OCC)C=C2OC	Unclassified	0.31274603925262356	3.7408	336.214	Training set	-7.437	-4.21334	6.11875e-05	Inactive	Active
244	CNP0000244	OC=1C=CC(=C(OC)C1)C2=C3C=C(OC)C(O)=C(OC)C3=CC(O)=C2CC4=CC=C(O)C(O)=C4	Unclassified	1.0602420579524066	4.6514	440.278	Training set	-7.84	-4.49584	3.19271e-05	Inactive	Active
245	CNP0000245	O=CC=1C(O)=CC=2C(OC)=C(O)C(OC)=CC2C1C=3C=CC(O)=CC3OC	Unclassified	0.9554819341822227	3.4619	352.213	Training set	-7.144	-4.00794	9.81875e-05	Inactive	Inactive
257	CNP0000257	OC1=CC=CC=2C=CC(OC12)(C)C	Unclassified	1.239501928001034	2.5764	164.119	Training set	-7.687	-4.38859	4.08708e-05	Inactive	Inactive
261	CNP0000261	O(C=1C=C(OC)C(=C(OC)C1C)CCC2=C(OC)C=C(OC)C3=C2OC(C=4C=CC=CC4)CC3)C	Unclassified	1.0849970888086375	5.88952	444.313	Training set	-7.618	-4.34022	4.56859e-05	Inactive	Inactive
262	CNP0000262	OC=1C=C(OC)C(=C(OC)C1CCC2=C(OC)C=C(OC)C3=C2OC(C=4C=CC=CC4)CC3)C	Unclassified	1.1887629499530752	5.58652	432.302	Training set	-7.645	-4.35914	4.37376e-05	Inactive	Inactive
263	CNP0000263	O(C=1C=C(OC)C(=C(OC)C1C=CC2=C(OC)C=C(OC)C3=C2OC(C=4C=CC=CC4)CC3)C)C	Unclassified	0.8805803848036534	6.27472	444.313	Training set	-7.235	-4.07174	8.47745e-05	Inactive	Active
264	CNP0000264	OC=1C=C(OC)C(=C(OC)C1C=CC2=C(OC)C=C(OC)C3=C2OC(C=4C=CC=CC4)CC3)C	Unclassified	0.9780068961086207	5.97172	432.302	Training set	-7.66	-4.36966	4.26914e-05	Inactive	Active
266	CNP0000266	O=C(C=1C=C(C(O)=CC1O)CC=C(C)CCC=C(C)C)C	Unclassified	1.4598672067666516	4.5356	264.195	Training set	-8.635	-5.05313	8.84841e-06	Active	Active
267	CNP0000267	O=C(C1=CC(OC)=C(OC)C(=C1O)CC=C(C)CCC=C(C)C)C	Unclassified	1.3560551160778007	4.8472	304.216	Training set	-8.18	-4.73418	1.84425e-05	Inactive	Inactive
269	CNP0000269	O=C(C1=CC(O)=C2OC(C)(CCC2=C1O)CCCC(C)C)CCC3=CC(O)=CC=C3O	Unclassified	1.7066193326202512	5.2345	396.269	Training set	-9.804	-5.8726	1.3409e-06	Active	Active
271	CNP0000271	O=C(C1=CC(O)=C2OC(C)(CCC2=C1O)CCCC(C)C)CCC=3C(O)=CC=CC3O	Unclassified	1.7668970685618908	5.2345	396.269	Training set	-9.685	-5.78918	1.62486e-06	Active	Active
273	CNP0000273	O=C(OC1=CC=C2C(=O)C3=C(O)C=4C=CC(OC4C(=C3OC2=C1OC(=O)C)C(C=C)(C)C)(C)C)C	Unclassified	1.6340112689087019	5.1502	452.289	Training set	-8.315	-4.82881	1.48315e-05	Inactive	Inactive
277	CNP0000277	O=CC(=CC=CC=C(C=CC=C(C=CC1C(O)(C)CC(OC(=O)C)CC1(C)C)C)C)C	Unclassified	1.1257043468405572	5.8117	388.293	Training set	-9.77	-5.84877	1.41654e-06	Active	Active
282	CNP0000282	O=C(C=CCC=CCC#CC#C)NCC(C)C	Unclassified	1.3893214216429761	2.2878	210.171	Training set	-7.551	-4.29325	5.09037e-05	Inactive	Inactive
283	CNP0000283	O=C(C=CC=CCCC#CC#CCCC)NCCC1=CC=C(O)C=C1	Unclassified	1.3315628167893032	3.7504	310.247	Training set	-9.686	-5.78989	1.62224e-06	Active	Active
288	CNP0000288	O(C1=CC=C(C=C1)CCC2C3=CC=C(OC)C=C3OC(C4=CC=C(OC)C=C4)C2)C	Unclassified	0.6675100848159307	5.9526	376.282	Training set	-9.029	-5.32933	4.68458e-06	Active	Active
289	CNP0000289	O(C1=CC=C(C=C1)C=CC2C=3C(OC)=CC(OC)=CC3OC(C4=CC=C(OC)C=C4)C2)C	Unclassified	0.7368535625256325	6.0418	404.292	Training set	-7.812	-4.47621	3.34032e-05	Inactive	Active
290	CNP0000290	O=C(OC1=CC=C(C=C1)C=CC2C=3C(OC)=CC(OC)=CC3OC(C4=CC=C(OC(=O)C)C=C4)C2)C	Unclassified	0.9316141007097897	5.8752	460.312	Training set	-8.832	-5.19123	6.43825e-06	Active	Active
293	CNP0000293	O=C(C=CC=CCCC#CC#CCCC)NCCC(C)C	Unclassified	1.5502169765029976	3.8482	258.215	Training set	-7.991	-4.60169	2.50212e-05	Inactive	Inactive
294	CNP0000294	O=C(C=CC=1C=C(OC)C=2OCOC2C1)N3C=CCCC3	Unclassified	0.7007814314865839	2.5732	270.179	Training set	-9.862	-5.91326	1.22106e-06	Active	Active
295	CNP0000295	O=C(O)C=1C=CC=C(NC(=O)CCCCCCCCCCCCCCC)C1N	Unclassified	1.1264343660430378	6.3868	352.264	Training set	-8.246	-4.78045	1.65788e-05	Inactive	Inactive
296	CNP0000296	O=C(C=CCC(=O)C1=CC=C2OCOC2=C1)N3CCCCC3	Unclassified	0.7222320057971916	2.5568	282.19	Training set	-10.329	-6.24063	5.74607e-07	Active	Inactive
297	CNP0000297	O=C(C=CC=CCCCCCCC=1C=CC=C2OCOC21)NCC(C)C	Unclassified	0.9486528131428843	4.7929	326.246	Training set	-8.925	-5.25643	5.54083e-06	Active	Active
298	CNP0000298	O=C(C=CCCC=CC=CC=CC=CC)NCC(C)C	Unclassified	0.7637022923872354	4.3397	246.204	Training set	-8.353	-4.85545	1.39491e-05	Inactive	Inactive
299	CNP0000299	O=C(C=CC=CCC=1SC(=CC1)C)NCC(C)C	Unclassified	0.15128106144830825	3.48362	242.238	Training set	-8.215	-4.75871	1.74295e-05	Inactive	Inactive
300	CNP0000300	O=C(C=CC=CCC#CC#C)NCC(C)C	Unclassified	0.914828613860111	1.8977	198.16	Training set	-7.679	-4.38298	4.1402e-05	Inactive	Inactive
301	CNP0000301	O=C(C=CCCCCCCCCC(=O)CCCCCC)N1C=CCC1	Unclassified	1.609039167533035	5.9489	310.247	Training set	-7.801	-4.4685	3.40016e-05	Inactive	Inactive
302	CNP0000302	O=C(C=CCCCC(O)C=CC#CC#C)NCC(C)C	Unclassified	1.7155222257215914	2.0388	250.192	Training set	-7.79	-4.46079	3.46107e-05	Inactive	Inactive
303	CNP0000303	O=C(NCC(C)C)C(O)CCCCC=CC=CC	Unclassified	1.4357180876673576	2.8122	226.17	Training set	-7.844	-4.49864	3.17217e-05	Inactive	Inactive
304	CNP0000304	O=C(NCCC=1C=CC=CC1)C2OC2C	Unclassified	0.6332321782308423	1.1326	190.137	Training set	-7.804	-4.4706	3.38373e-05	Inactive	Inactive
305	CNP0000305	O=C(C=CC=CCCC=CC=CC#CC=CCCC)NCC(C)CC	Unclassified	1.4205593831561871	5.5134	306.259	Training set	-8.397	-4.8863	1.29928e-05	Inactive	Inactive
307	CNP0000307	O=C(C=CCCC(O)C=CC=CC(=O)C)NCC(C)C	Unclassified	1.2428512508472909	2.1573	254.18	Training set	-8.178	-4.73278	1.85021e-05	Inactive	Inactive
308	CNP0000308	O=C(C=CCCCCCC=CCC#CC#CC)NCC	Unclassified	1.5055950814905856	3.6022	246.204	Training set	-8.01	-4.61501	2.42655e-05	Inactive	Inactive
314	CNP0000314	N=NC1=CNC2=COC=C12	Unclassified	1.1516620107505753	2.42337	130.086	Training set	-6.211	-3.35391	0.000442679	Inactive	Inactive
318	CNP0000318	N1=CC=C2ON(N=C)C=C12	Unclassified	0.34958339744266115	1.0446	130.086	Training set	-5.54	-2.88354	0.00130756	Inactive	Inactive
320	CNP0000320	N=C1ON2N=CC=C2C1=C	Unclassified	0.7730852566274667	-0.46403	130.086	Training set	-6.525	-3.57402	0.000266671	Inactive	Inactive
321	CNP0000321	N=1ON(C=C)C2=NC=CC12	Unclassified	-0.09477974196647103	1.0764	130.086	Training set	-5.764	-3.04056	0.000910827	Inactive	Inactive
322	CNP0000322	N=CC=1NC=C2C=NOC21	Unclassified	0.16754237528692711	1.15357	130.086	Training set	-6.228	-3.36583	0.000430697	Inactive	Inactive
326	CNP0000326	O=NC1=CNC=2C=CNC12	Unclassified	0.4099566264921853	1.8939	130.086	Training set	-5.661	-2.96836	0.00107557	Inactive	Inactive
327	CNP0000327	N1=CN(N=C)C=2OC=CC12	Unclassified	0.26547107994104135	1.093	130.086	Training set	-5.591	-2.91929	0.00120423	Inactive	Inactive
331	CNP0000331	N=NN1OC=C2C=CC=C21	Unclassified	-0.2555320086066761	1.97997	130.086	Training set	-6.894	-3.83269	0.000146996	Inactive	Inactive
332	CNP0000332	N(=C)C=1ONC2=CC=NC12	Unclassified	0.2598572656844717	1.4396	130.086	Training set	-5.786	-3.05599	0.000879051	Inactive	Inactive
333	CNP0000333	N=1C=C(C=C)C2=NNOC12	Unclassified	0.5299763279796096	1.1455	130.086	Training set	-6	-3.206	0.0006223	Inactive	Inactive
334	CNP0000334	N=1NN=C2C1OC=C2C=C	Unclassified	0.5167087940275408	1.1939	130.086	Training set	-6.001	-3.2067	0.000621297	Inactive	Inactive
341	CNP0000341	O=CN1N=CC2=CC=CN21	Unclassified	-0.5333184971921934	0.1741	130.086	Training set	-6.14	-3.30414	0.000496432	Inactive	Inactive
342	CNP0000342	OC=C1C=NN2C=NC=C12	Unclassified	-0.25222609305930477	-0.2558	130.086	Training set	-5.847	-3.09875	0.000796623	Inactive	Inactive
343	CNP0000343	N(=C)C=1NOC2=CC=NC12	Unclassified	-0.13240896783924014	1.4396	130.086	Training set	-6.002	-3.2074	0.000620295	Inactive	Inactive
345	CNP0000345	N=NN1C=CC=2OC=CC21	Unclassified	-0.28933460187414833	2.02837	130.086	Training set	-6.377	-3.47028	0.000338628	Inactive	Inactive
348	CNP0000348	N=1NOC2=NC(C=C)=CC12	Unclassified	0.23231691763234613	1.1455	130.086	Training set	-6.014	-3.21581	0.000608396	Inactive	Inactive
349	CNP0000349	N(=C)C=1OC2=CNN=C2C1	Unclassified	-0.7748344363038151	1.488	130.086	Training set	-5.722	-3.01112	0.000974716	Inactive	Inactive
350	CNP0000350	N=NC=1C=CC2=CNOC12	Unclassified	-0.2909126083239585	2.37497	130.086	Training set	-6.46	-3.52846	0.000296169	Inactive	Inactive
351	CNP0000351	N1=NC2=C(O1)C(=C)NC2=C	Unclassified	1.2651689032173792	-0.6285	130.086	Training set	-6.182	-3.33358	0.000463893	Inactive	Inactive
352	CNP0000352	O=C1NC=C2C=NC(=C)N12	Unclassified	0.10066919382063538	-0.8482	130.086	Training set	-6.111	-3.28381	0.000520222	Inactive	Inactive
363	CNP0000363	O=NC=1C=C2C=CNN2C1	Unclassified	-0.5930909878291123	1.6653	130.086	Training set	-5.723	-3.01182	0.000973144	Inactive	Inactive
367	CNP0000367	N(=C)C1=CC=2OC=NC2N1	Unclassified	-0.669453043863325	1.488	130.086	Training set	-5.898	-3.1345	0.000733672	Inactive	Inactive
368	CNP0000368	N=CC=1OC2=NNC=C2C1	Unclassified	-0.904443654217841	1.15357	130.086	Training set	-6.153	-3.31325	0.000486124	Inactive	Inactive
369	CNP0000369	N1=NN2C(OC=C2C1=C)=C	Unclassified	1.0392722832036183	-0.8571	130.086	Training set	-6.094	-3.27189	0.000534695	Inactive	Inactive
370	CNP0000370	N1=NC2=C(C=C)C=CN2O1	Unclassified	0.7605745306851055	0.9653	130.086	Training set	-6.247	-3.37915	0.000417689	Inactive	Inactive
371	CNP0000371	N=1C=NC=2C1NOC2C=C	Unclassified	-0.05089635940385043	1.1455	130.086	Training set	-5.823	-3.08192	0.000828089	Inactive	Inactive
372	CNP0000372	N(=C)C1=CC=2N=COC2N1	Unclassified	-0.4703341738881778	1.488	130.086	Training set	-5.891	-3.12959	0.000742009	Inactive	Inactive
373	CNP0000373	N=NC1=CNC=2C=COC12	Unclassified	0.24780270941494942	2.42337	130.086	Training set	-6.122	-3.29152	0.000511067	Inactive	Inactive
375	CNP0000375	N=NC1=CC=2C=COC2N1	Unclassified	0.35563819810657005	2.42337	130.086	Training set	-6.253	-3.38335	0.000413663	Inactive	Inactive
379	CNP0000379	N=1N=C2OC=C(C=C)N2C1	Unclassified	0.12111286944596109	0.9653	130.086	Training set	-5.9	-3.1359	0.000731307	Inactive	Inactive
380	CNP0000380	O=NC=1C=C2NC=CN2C1	Unclassified	0.14259741610852128	1.6653	130.086	Training set	-5.612	-2.93401	0.00116409	Inactive	Inactive
381	CNP0000381	N(=C)C=1N=CN2OC=CC12	Unclassified	0.29266023219395476	1.2594	130.086	Training set	-5.635	-2.95013	0.00112167	Inactive	Inactive
384	CNP0000384	N1=NN2C=CC(C=C)=C2O1	Unclassified	0.7232113991394856	0.9653	130.086	Training set	-6.275	-3.39877	0.000399232	Inactive	Inactive
390	CNP0000390	O=NC1=CNN2C=CC=C12	Unclassified	-0.632930361958873	1.6653	130.086	Training set	-5.832	-3.08823	0.000816146	Inactive	Inactive
394	CNP0000394	N(=C)C=1OC=2NC=NC2C1	Unclassified	-0.05336673488751084	1.488	130.086	Training set	-5.727	-3.01463	0.000966881	Inactive	Inactive
395	CNP0000395	O=CN1C=NC2=CC=CN21	Unclassified	-0.7104815309635231	0.1741	130.086	Training set	-6.149	-3.31045	0.000489273	Inactive	Inactive
397	CNP0000397	OC1=NN2N=CC(=C)C2=C1	Unclassified	-0.415553085273526	-0.4359	130.086	Training set	-6.362	-3.45976	0.000346927	Inactive	Inactive
399	CNP0000399	O=NC=1C=CN2C=CNC12	Unclassified	0.2918686056877826	1.6653	130.086	Training set	-5.665	-2.97116	0.00106865	Inactive	Inactive
400	CNP0000400	N=1C=C2C=C(N=C)ON2C1	Unclassified	0.6272228229556	1.2594	130.086	Training set	-5.676	-2.97888	0.00104984	Inactive	Inactive
402	CNP0000402	O=NC1=CC=C2C=CNN12	Unclassified	-0.5442234666216504	1.6653	130.086	Training set	-6.031	-3.22773	0.000591928	Inactive	Inactive
405	CNP0000405	N=NC=1OC=2NC=CC2C1	Unclassified	0.006964346602883216	2.42337	130.086	Training set	-6.283	-3.40438	0.00039411	Inactive	Inactive
406	CNP0000406	N=NC=1OC=2C=CNC2C1	Unclassified	0.0036794703984882383	2.42337	130.086	Training set	-6.222	-3.36162	0.000434889	Inactive	Inactive
407	CNP0000407	N(=C)C1=NC=2NC=CC2O1	Unclassified	-0.5112550380343523	1.488	130.086	Training set	-5.775	-3.04828	0.000894798	Inactive	Inactive
408	CNP0000408	N1=NN2C(OC(=C)C2=C1)=C	Unclassified	0.3408386892577703	-0.8571	130.086	Training set	-6.171	-3.32587	0.000472203	Inactive	Inactive
411	CNP0000411	N(=C)C1=NC=C2OC=CN12	Unclassified	0.23611065257965375	1.2594	130.086	Training set	-5.614	-2.93541	0.00116034	Inactive	Inactive
412	CNP0000412	O=NC1=CN2C=CC=C2N1	Unclassified	-0.4534391179023084	1.6653	130.086	Training set	-5.928	-3.15553	0.000698992	Inactive	Inactive
420	CNP0000420	N(=C)C=1N=CN2C=COC12	Unclassified	0.31207801309655653	1.2594	130.086	Training set	-5.538	-2.88214	0.00131178	Inactive	Inactive
421	CNP0000421	N(=C)C1=COC2=NC=CN21	Unclassified	0.3622875753009537	1.2594	130.086	Training set	-5.367	-2.76227	0.00172875	Inactive	Inactive
422	CNP0000422	N(=C)C1=CN=C2OC=CN21	Unclassified	0.05218716144599223	1.2594	130.086	Training set	-5.465	-2.83096	0.00147583	Inactive	Inactive
423	CNP0000423	N=C1OC=C2C(=C)C=NN12	Unclassified	0.6473361508643999	-0.46403	130.086	Training set	-6.61	-3.63361	0.000232482	Inactive	Inactive
424	CNP0000424	N=1N=C2C=CON2C1C=C	Unclassified	-1.5318050005529808E-4	0.9653	130.086	Training set	-5.96	-3.17796	0.000663804	Inactive	Inactive
426	CNP0000426	N1=COC=2N=C(C=C)NC12	Unclassified	-0.04641866999535183	1.1939	130.086	Training set	-6.04	-3.23404	0.000583391	Inactive	Inactive
427	CNP0000427	N(=C)C=1C=NN2C=COC12	Unclassified	0.06579646196933923	1.2594	130.086	Training set	-5.42	-2.79942	0.00158701	Inactive	Inactive
429	CNP0000429	N=1N=C(C=C)N2C=COC12	Unclassified	-0.1306680998999166	0.9653	130.086	Training set	-5.812	-3.07421	0.000842923	Inactive	Inactive
430	CNP0000430	N=1N=C2C(OC(=C)N2C1)=C	Unclassified	-0.3338012398941835	-0.8571	130.086	Training set	-6.135	-3.30063	0.000500455	Inactive	Inactive
433	CNP0000433	OC1=NN2C(N=CC2=C)=C1	Unclassified	-0.40315576727314334	-0.4359	130.086	Training set	-6.366	-3.46257	0.000344694	Inactive	Inactive
457	CNP0000457	N1=NN2C=NC=C2C=C1	Unclassified	-0.647943433902877	0.1243	116.083	Training set	-5.571	-2.90527	0.00124374	Inactive	Inactive
458	CNP0000458	N1=NN2C=CC=C2N=C1	Unclassified	-0.6189870703614597	0.1243	116.083	Training set	-5.723	-3.01182	0.000973144	Inactive	Inactive
459	CNP0000459	N=1C=C2N=CC=NN2C1	Unclassified	-0.5836516025836104	0.1243	116.083	Training set	-5.207	-2.65011	0.00223817	Inactive	Inactive
460	CNP0000460	N1=NC2=C(O1)C=CN2C=C	Unclassified	0.30914314508598933	1.1248	130.086	Training set	-5.74	-3.02374	0.000946804	Inactive	Inactive
461	CNP0000461	N=1N=C2ON(C=C)C=C2C1	Unclassified	0.06131894980822663	1.0764	130.086	Training set	-5.789	-3.05809	0.000874804	Inactive	Inactive
462	CNP0000462	N(=C)N1N=CC2=COC=C21	Unclassified	0.18802599223921337	1.093	130.086	Training set	-5.679	-2.98098	0.00104477	Inactive	Inactive
463	CNP0000463	N=1ON=C2C1C=CN2C=C	Unclassified	-1.4995682154073051	1.1248	130.086	Training set	-5.809	-3.07211	0.000847015	Inactive	Inactive
464	CNP0000464	N=1OC=2C=CN(N=C)C2C1	Unclassified	-0.5017815676220712	1.093	130.086	Training set	-5.712	-3.00411	0.000990576	Inactive	Inactive
465	CNP0000465	N1=NC2=CN(OC2=C1)C=C	Unclassified	0.11704534527545726	1.0764	130.086	Training set	-5.571	-2.90527	0.00124374	Inactive	Inactive
466	CNP0000466	N1=NN(C=C)C2=COC=C12	Unclassified	0.5456524987533294	1.1248	130.086	Training set	-5.718	-3.00832	0.000981029	Inactive	Inactive
467	CNP0000467	N=1OC2=C(C1)C=CN2N=C	Unclassified	-0.43097829162953993	1.093	130.086	Training set	-5.83	-3.08683	0.000818785	Inactive	Inactive
468	CNP0000468	N=1OC=2N=CN(C=C)C2C1	Unclassified	-0.9554360727029685	1.1248	130.086	Training set	-5.661	-2.96836	0.00107557	Inactive	Inactive
469	CNP0000469	N=1OC=C2C1C=CN2N=C	Unclassified	-0.18703309560159187	1.093	130.086	Training set	-5.588	-2.91719	0.00121007	Inactive	Inactive
470	CNP0000470	N1=NC=2C=CN(C=C)C2O1	Unclassified	0.1349615977829562	1.1248	130.086	Training set	-5.877	-3.11978	0.000758967	Inactive	Inactive
471	CNP0000471	N1=NC2=CON(C=C)C2=C1	Unclassified	0.11159705132719958	1.0764	130.086	Training set	-5.638	-2.95224	0.00111625	Inactive	Inactive
473	CNP0000473	N(=C)C=1N=CC2=CONC12	Unclassified	0.06813105094523607	1.4396	130.086	Training set	-5.711	-3.00341	0.000992177	Inactive	Inactive
474	CNP0000474	N=1OC2=C(N=CN2C=C)C1	Unclassified	-0.6001805227660345	1.1248	130.086	Training set	-5.853	-3.10295	0.000788945	Inactive	Inactive
475	CNP0000475	N1=CC2=CON(N=C)C2=C1	Unclassified	0.08188761737022401	1.0446	130.086	Training set	-5.586	-2.91579	0.00121399	Inactive	Inactive
476	CNP0000476	N=1ONC2=CC(N=C)=CC12	Unclassified	-0.4746859768021397	1.4396	130.086	Training set	-5.894	-3.13169	0.000738424	Inactive	Inactive
479	CNP0000479	N=1OC=2NC(N=C)=CC2C1	Unclassified	-0.39834091462443644	1.488	130.086	Training set	-5.949	-3.17025	0.000675695	Inactive	Inactive
481	CNP0000481	O=NC1=CC2=CNC=C2N1	Unclassified	0.8904220374463908	1.8939	130.086	Training set	-5.816	-3.07702	0.000837498	Inactive	Inactive
482	CNP0000482	O=CN1NC=C2N=CC=C21	Unclassified	-0.7476979923360079	0.3543	130.086	Training set	-5.902	-3.1373	0.00072895	Inactive	Inactive
483	CNP0000483	N=NC1=CC2=CONC2=C1	Unclassified	-0.38424427956553386	2.37497	130.086	Training set	-6.047	-3.23895	0.000576837	Inactive	Inactive
485	CNP0000485	N1=COC2=NN(C=C)C=C12	Unclassified	-0.2420875279824336	1.1248	130.086	Training set	-5.627	-2.94453	0.00113625	Inactive	Inactive
486	CNP0000486	N1=COC2=CN(N=C12)C=C	Unclassified	-0.448988150804375	1.1248	130.086	Training set	-5.629	-2.94593	0.00113259	Inactive	Inactive
490	CNP0000490	N1=NC=2C=C(C=C)NC2O1	Unclassified	0.507967338044921	1.1939	130.086	Training set	-6.138	-3.30274	0.000498037	Inactive	Inactive
491	CNP0000491	N=1ON=C2C1NC(=C)C2=C	Unclassified	-0.2552759798176139	-0.6285	130.086	Training set	-6.369	-3.46467	0.000343029	Inactive	Inactive
493	CNP0000493	N1=NC=2NC(C=C)=CC2O1	Unclassified	0.6210104816954368	1.1939	130.086	Training set	-6.123	-3.29222	0.000510243	Inactive	Inactive
496	CNP0000496	O=NC=1C=CC2=CNNC12	Unclassified	-0.5221854248356196	1.8455	130.086	Training set	-6.046	-3.23825	0.000577769	Inactive	Inactive
497	CNP0000497	N=1OC=2C=CNC2C1N=C	Unclassified	0.3283664893414437	1.488	130.086	Training set	-5.82	-3.07982	0.000832109	Inactive	Inactive
499	CNP0000499	N(=C)N1N=CC=2C=COC21	Unclassified	0.023732069773798325	1.093	130.086	Training set	-5.927	-3.15483	0.000700121	Inactive	Inactive
501	CNP0000501	O=NN1NC=C2C=CC=C21	Unclassified	-0.29771176208708855	1.4505	130.086	Training set	-6.255	-3.38475	0.00041233	Inactive	Inactive
502	CNP0000502	N1=NC2=C(O1)NC(=C)C2=C	Unclassified	0.7970596522423042	-0.6285	130.086	Training set	-6.235	-3.37073	0.000425858	Inactive	Inactive
503	CNP0000503	N1=NN(C=C)C=2C=COC12	Unclassified	0.011224557758623514	1.1248	130.086	Training set	-5.685	-2.98518	0.0010347	Inactive	Inactive
508	CNP0000508	N1=NC=2C(ONC2C=C)=C1	Unclassified	0.4422888268313109	1.1455	130.086	Training set	-6.098	-3.2747	0.000531254	Inactive	Inactive
510	CNP0000510	N=CN1C=CC2=NOC=C21	Unclassified	0.03647227501001452	1.08447	130.086	Training set	-6.304	-3.4191	0.000380975	Inactive	Inactive
511	CNP0000511	O=NC1=CC2=CNNC2=C1	Unclassified	-0.7193550392956435	1.8455	130.086	Training set	-5.949	-3.17025	0.000675695	Inactive	Inactive
514	CNP0000514	N=1OC=2C=C(N=C)NC2C1	Unclassified	-0.31591011605527275	1.488	130.086	Training set	-5.734	-3.01953	0.000956018	Inactive	Inactive
518	CNP0000518	O=CN1C=CC2=NNC=C21	Unclassified	-0.47314224497295737	0.4027	130.086	Training set	-5.843	-3.09594	0.000801783	Inactive	Inactive
519	CNP0000519	N1=CC2=COC(N=C)=C2N1	Unclassified	-0.3569485152577318	1.488	130.086	Training set	-5.824	-3.08262	0.000826753	Inactive	Inactive
520	CNP0000520	N1=CC2=C(N=C)OC=C2N1	Unclassified	-0.29843259571067615	1.488	130.086	Training set	-5.831	-3.08753	0.000817465	Inactive	Inactive
522	CNP0000522	N1=CN(N=C)C2=COC=C12	Unclassified	0.7404839354403175	1.093	130.086	Training set	-5.379	-2.77068	0.00169559	Inactive	Inactive
523	CNP0000523	O=CN1N=C2C=CNC2=C1	Unclassified	-0.2932062220405715	0.4027	130.086	Training set	-5.865	-3.11137	0.000773811	Inactive	Inactive
525	CNP0000525	O=CN1N=CC=2C=CNC21	Unclassified	-0.40556777964572244	0.4027	130.086	Training set	-6.121	-3.29082	0.000511893	Inactive	Inactive
526	CNP0000526	N1=NC2=C(ONC2=C1)C=C	Unclassified	-0.06160286536948423	1.1455	130.086	Training set	-5.902	-3.1373	0.00072895	Inactive	Inactive
527	CNP0000527	N=1N=C2ONC(C=C)=C2C1	Unclassified	0.19310092706023918	1.1455	130.086	Training set	-6.136	-3.30134	0.000499648	Inactive	Inactive
528	CNP0000528	N=1OC2=NNC(C=C)=C2C1	Unclassified	-0.4327061209434627	1.1939	130.086	Training set	-6.039	-3.23334	0.000584334	Inactive	Inactive
529	CNP0000529	O=CN1C=C2C=CN=C2N1	Unclassified	-0.7158830572656701	0.3543	130.086	Training set	-6.089	-3.26839	0.000539028	Inactive	Inactive
530	CNP0000530	N=1OC2=NNC=C2C1C=C	Unclassified	-0.284466236324751	1.1939	130.086	Training set	-5.872	-3.11627	0.000765117	Inactive	Inactive
532	CNP0000532	O=CN1N=C2C=CC=C2N1	Unclassified	-0.6528079129302572	0.3543	130.086	Training set	-6.225	-3.36372	0.000432788	Inactive	Inactive
534	CNP0000534	N(=C)C1=COC2=CNN=C12	Unclassified	-0.03712295833763506	1.488	130.086	Training set	-5.5	-2.8555	0.00139476	Inactive	Inactive
537	CNP0000537	N=1C=C2ONN=C2C1C=C	Unclassified	0.5470378237870729	1.1455	130.086	Training set	-5.776	-3.04898	0.000893355	Inactive	Inactive
539	CNP0000539	O=CN1C=CC2=CN=CN21	Unclassified	-0.38768862821424493	0.1741	130.086	Training set	-6.021	-3.22072	0.00060156	Inactive	Inactive
540	CNP0000540	N1=COC=2C=NN(C=C)C12	Unclassified	-0.5702168555874638	1.1248	130.086	Training set	-5.57	-2.90457	0.00124575	Inactive	Inactive
542	CNP0000542	O=CN1NN=C2C=CC=C21	Unclassified	-0.7152187876751781	0.3543	130.086	Training set	-6.366	-3.46257	0.000344694	Inactive	Inactive
544	CNP0000544	N=C1C(OC2=CN=CN12)=C	Unclassified	0.57074254507525	-0.46403	130.086	Training set	-6.055	-3.24455	0.000569436	Inactive	Inactive
545	CNP0000545	O=NC=1NC=C2C=CNC21	Unclassified	0.6856087064891	1.8939	130.086	Training set	-6.021	-3.22072	0.00060156	Inactive	Inactive
546	CNP0000546	N=NC=1C=CC2=CONC12	Unclassified	-0.33419804604325637	2.37497	130.086	Training set	-6.432	-3.50883	0.000309862	Inactive	Inactive
548	CNP0000548	O=NC=1NC=C2NC=CC12	Unclassified	0.7656531302583232	1.8939	130.086	Training set	-5.929	-3.15623	0.000697864	Inactive	Inactive
550	CNP0000550	N(=C)C1=CC=C2ONN=C12	Unclassified	0.2625992843059025	1.4396	130.086	Training set	-5.701	-2.9964	0.00100832	Inactive	Inactive
551	CNP0000551	N1=CN(N=C)C=2C=COC12	Unclassified	-0.16949931568998222	1.093	130.086	Training set	-5.463	-2.82956	0.0014806	Inactive	Inactive
554	CNP0000554	N(=C)C1=NC2=CNOC2=C1	Unclassified	-0.08089177768032284	1.4396	130.086	Training set	-5.653	-2.96275	0.00108955	Inactive	Inactive
555	CNP0000555	O=CN1C=CC=2N=CNC21	Unclassified	-0.09877392433950409	0.4027	130.086	Training set	-5.821	-3.08052	0.000830767	Inactive	Inactive
556	CNP0000556	N=1ON=C2C1C(=C)NC2=C	Unclassified	-0.9175005047930597	-0.6285	130.086	Training set	-6.154	-3.31395	0.00048534	Inactive	Inactive
557	CNP0000557	N(=C)C=1OC=C2NC=NC12	Unclassified	0.6190784584122727	1.488	130.086	Training set	-5.655	-2.96415	0.00108604	Inactive	Inactive
559	CNP0000559	N1=NN2C(O1)=CC(=C)C2=C	Unclassified	1.2454472144736612	-0.8571	130.086	Training set	-6.61	-3.63361	0.000232482	Inactive	Inactive
562	CNP0000562	N=1ON2N=CC(C=C)=C2C1	Unclassified	0.13750630917844928	0.9653	130.086	Training set	-6.089	-3.26839	0.000539028	Inactive	Inactive
563	CNP0000563	N1=COC2=C1N=CN2C=C	Unclassified	-0.1827191839541183	1.1248	130.086	Training set	-5.675	-2.97817	0.00105154	Inactive	Inactive
564	CNP0000564	N1=NN2C=C(C=C)C=C2O1	Unclassified	0.6678183149882039	0.9653	130.086	Training set	-6.326	-3.43453	0.000367683	Inactive	Inactive
568	CNP0000568	O=CN1C=CC2=CC=NN21	Unclassified	-0.9737825227702306	0.1741	130.086	Training set	-6.024	-3.22282	0.000598654	Inactive	Inactive
569	CNP0000569	N=1ON2N=C(C=C)C=C2C1	Unclassified	0.11951081493602542	0.9653	130.086	Training set	-5.929	-3.15623	0.000697864	Inactive	Inactive
571	CNP0000571	N=1ON2C(N=C)=CC=C2C1	Unclassified	0.1324128402664672	1.2594	130.086	Training set	-5.797	-3.0637	0.000863581	Inactive	Inactive
572	CNP0000572	O=CN1N=CN2C=CC=C12	Unclassified	-0.5088516112107262	0.1741	130.086	Training set	-6.018	-3.21862	0.00060448	Inactive	Inactive
573	CNP0000573	N=C1ON2C=CN=C2C1=C	Unclassified	0.9531878563966996	-0.46403	130.086	Training set	-6.384	-3.47518	0.000334824	Inactive	Inactive
574	CNP0000574	N=1OC2=CN=C(C=C)N2C1	Unclassified	0.15168562683453943	0.9653	130.086	Training set	-5.828	-3.08543	0.000821433	Inactive	Inactive
576	CNP0000576	N1=NC2=CC(=C)C(=C)N2O1	Unclassified	1.4290748607988566	-0.8571	130.086	Training set	-6.429	-3.50673	0.000311366	Inactive	Inactive
583	CNP0000583	N(=C)C=1NC=C2OC=NC12	Unclassified	-0.009134538210475747	1.488	130.086	Training set	-5.731	-3.01743	0.000960658	Inactive	Inactive
584	CNP0000584	N1=NN2OC(=C)C(=C)C2=C1	Unclassified	0.9259757935770117	-0.8571	130.086	Training set	-6.251	-3.38195	0.000415001	Inactive	Inactive
585	CNP0000585	N(=C)C=1NC=C2N=COC21	Unclassified	0.1889339550152869	1.488	130.086	Training set	-5.668	-2.97327	0.00106349	Inactive	Inactive
587	CNP0000587	O=CN1C=CC2=NC=CN21	Unclassified	-0.5161706735542074	0.1741	130.086	Training set	-5.935	-3.16043	0.000691138	Inactive	Inactive
588	CNP0000588	N=NC=1NC=C2OC=CC21	Unclassified	0.4789179723801913	2.42337	130.086	Training set	-6.259	-3.38756	0.000409676	Inactive	Inactive
589	CNP0000589	OC1=NC(=C)N2N=CC=C12	Unclassified	-0.3529376649084634	-0.4359	130.086	Training set	-6.285	-3.40578	0.000392839	Inactive	Inactive
590	CNP0000590	N=CC1=NC2=CNOC2=C1	Unclassified	0.07846732911111748	1.10517	130.086	Training set	-6.028	-3.22563	0.000594801	Inactive	Inactive
591	CNP0000591	N1=NC2=COC(=C)N2C1=C	Unclassified	0.7535170134870628	-0.8571	130.086	Training set	-6.149	-3.31045	0.000489273	Inactive	Inactive
592	CNP0000592	N=NC=1OC2=CNC=C2C1	Unclassified	0.4666438333252557	2.42337	130.086	Training set	-6.119	-3.28942	0.000513548	Inactive	Inactive
594	CNP0000594	N(=C)C1=NC2=CNC=C2O1	Unclassified	0.3551577191382848	1.488	130.086	Training set	-5.608	-2.93121	0.00117163	Inactive	Inactive
599	CNP0000599	N=1OC(=C)N2C1N=CC2=C	Unclassified	0.34262592545586146	-0.8571	130.086	Training set	-6.068	-3.25367	0.000557612	Inactive	Inactive
603	CNP0000603	N=NC=1C=CN2OC=CC12	Unclassified	0.10545835945109525	2.19477	130.086	Training set	-6.353	-3.45345	0.000352004	Inactive	Inactive
607	CNP0000607	N(=C)C1=CN=C2C=CON12	Unclassified	0.23415553459545124	1.2594	130.086	Training set	-5.555	-2.89405	0.00127628	Inactive	Inactive
610	CNP0000610	O=CC1=CC2=NC=CN2N1	Unclassified	-0.40456407367715286	0.4749	130.086	Training set	-5.625	-2.94312	0.00113992	Inactive	Inactive
611	CNP0000611	N(=C)C=1C=CN2N=COC12	Unclassified	0.11274729917045091	1.2594	130.086	Training set	-5.497	-2.8534	0.00140153	Inactive	Inactive
612	CNP0000612	N(=C)C=1N=C2OC=CN2C1	Unclassified	-0.17768464414883697	1.2594	130.086	Training set	-5.572	-2.90597	0.00124173	Inactive	Inactive
617	CNP0000617	N=NC1=CC=C2C=CON12	Unclassified	-0.19795370329878936	2.19477	130.086	Training set	-6.455	-3.52495	0.000298569	Inactive	Inactive
620	CNP0000620	N1=CON2N=CC(C=C)=C12	Unclassified	0.5097681345647797	0.9653	130.086	Training set	-6.064	-3.25086	0.000561224	Inactive	Inactive
622	CNP0000622	N=NC=1C=CN2C=COC12	Unclassified	-0.07579657204993374	2.19477	130.086	Training set	-6.029	-3.22633	0.000593842	Inactive	Inactive
625	CNP0000625	N=NC1=COC2=CC=CN12	Unclassified	0.0543004888623797	2.19477	130.086	Training set	-6.365	-3.46186	0.000345251	Inactive	Inactive
626	CNP0000626	N=CC1=NC=C2OC=CN12	Unclassified	0.1550286420006103	0.92497	130.086	Training set	-6.198	-3.3448	0.000452066	Inactive	Inactive
627	CNP0000627	N1=COC2=C(C=NN12)C=C	Unclassified	0.09311061850406009	0.9653	130.086	Training set	-6.044	-3.23684	0.000579637	Inactive	Inactive
628	CNP0000628	N1=CC2=NC(ON2C1=C)=C	Unclassified	0.7331108808825243	-0.8571	130.086	Training set	-5.792	-3.06019	0.000870579	Inactive	Inactive
629	CNP0000629	N1=CN2OC(N=C2C1=C)=C	Unclassified	1.0787814291629663	-0.8571	130.086	Training set	-5.859	-3.10716	0.000781342	Inactive	Inactive
631	CNP0000631	N=C1ON2C(N=CC2=C)=C1	Unclassified	0.682626695847785	-0.46403	130.086	Training set	-6.168	-3.32377	0.000474495	Inactive	Inactive
634	CNP0000634	N(=C)C1=NN2C=CC=C2O1	Unclassified	-0.17898285773418993	1.2594	130.086	Training set	-5.906	-3.14011	0.000724259	Inactive	Inactive
635	CNP0000635	N=NC=1OC2=CC=CN2C1	Unclassified	-0.39028254545611246	2.19477	130.086	Training set	-6.127	-3.29503	0.000506959	Inactive	Inactive
641	CNP0000641	N1=CON2C1=NC=C2C=C	Unclassified	0.6243273437346282	0.9653	130.086	Training set	-5.867	-3.11277	0.000771317	Inactive	Inactive
646	CNP0000646	N=CC=1OC2=CC=NN2C1	Unclassified	-0.7282269313888446	0.92497	130.086	Training set	-5.926	-3.15413	0.000701252	Inactive	Inactive
651	CNP0000651	N=1C=CN2OC(=NC12)C=C	Unclassified	0.4066996823704913	0.9653	130.086	Training set	-5.832	-3.08823	0.000816146	Inactive	Inactive
652	CNP0000652	N=1OC=C(C1)N2C=NC=C2	Unclassified	-0.41844387253046933	0.8603	130.086	Training set	-5.553	-2.89265	0.0012804	Inactive	Inactive
653	CNP0000653	BrC=1C=CC(=CC1)C2=CC(=C(O)C(=C2)C3C4CC5CC(C4)CC3C5)CO	Unclassified	1.4266753040565467	5.8537	388.155	Training set	-9.079	-5.36438	4.32137e-06	Active	Active
654	CNP0000654	BrC=1C=CC(=CC1)C2=CC=C(O)C(=C2)C3C4CC5CC(C4)CC3C5	Unclassified	1.2494511012397767	6.3614	360.145	Training set	-9.013	-5.31811	4.80714e-06	Active	Active
655	CNP0000655	O=C(O)C=CC=1C=CC(=CC1)C2=CC(=C(O)C(=C2)C3C4CC5CC(C4)CC3C5)CN	Unclassified	1.3269108356115527	5.1554	374.29	Training set	-10.248	-6.18385	6.54865e-07	Active	Active
657	CNP0000657	O=C(OC)C=CC1=CC=C(C(Cl)=C1)C=2C=CC(O)=C(C2)C3C4CC5CC(C4)CC3C5	Unclassified	1.1462578304398872	6.4385	395.736	Training set	-10.107	-6.08501	8.22229e-07	Active	Active
658	CNP0000658	O=C(O)C(=CC=1C=CC(=CC1)C2=CC=C(O)C(=C2)C3C4CC5CC(C4)CC3C5)C	Unclassified	1.3870698881919148	6.0868	360.283	Training set	-10.138	-6.10674	7.82099e-07	Active	Active
659	CNP0000659	O=C(O)CCC1=CC=C(C=C1)C=2C=CC(O)=C(C2)C3C4CC5CC(C4)CC3C5	Unclassified	1.5079525235561657	5.6161	348.272	Training set	-9.606	-5.73381	1.84584e-06	Active	Active
660	CNP0000660	O=CC=1C=CC(=CC1)C2=CC=3OCOC3C(=C2)C4C5CC6CC(C5)CC4C6	Unclassified	1.434524392610552	5.4345	336.261	Training set	-9.998	-6.0086	9.80397e-07	Active	Active
663	CNP0000663	BrC=1C=CC(=CC1)C2=CC(O)=C(O)C(=C2)C3C4CC5CC(C4)CC3C5	Unclassified	1.479838274379387	6.067	376.144	Training set	-9.113	-5.38821	4.0906e-06	Active	Active
664	CNP0000664	O=C(OCC)C(Br)=CC=1C=CC(=CC1)C2=CC=C(OC)C(=C2)C3C4CC5CC(C4)CC3C5	Unclassified	0.9349497198847337	7.2008	464.209	Training set	-9.992	-6.00439	9.89938e-07	Active	Active
666	CNP0000666	OC1=CC(=CC=C1OC)C2OC=3C=CC=CC3CC2	Unclassified	0.8764976056100516	3.4671	240.173	Training set	-9.852	-5.90625	1.24093e-06	Active	Active
671	CNP0000671	O=CC=1C=C(C=C(C1O)C2C3CC4CC(C3)CC2C4)C=5C=CC(C=CC(=O)O)=CC5	Unclassified	1.4197743293120368	5.5092	376.282	Training set	-10.1	-6.0801	8.31572e-07	Active	Active
680	CNP0000680	O=C(O)C=CC=1C=CC(=CC1)C2=CC=C(C(O)=C2)C3C4CC5CC(C4)CC3C5	Unclassified	1.359176129874011	5.6967	348.272	Training set	-10.907	-6.64581	2.26044e-07	Active	Active
681	CNP0000681	O=C(OC)C=CC=1C=CC(=CC1)C2=CC=C(C(O)=C2)C3C4CC5CC(C4)CC3C5	Unclassified	1.2947844887876112	5.7851	360.283	Training set	-11.269	-6.89957	1.26018e-07	Active	Active
682	CNP0000682	BrC1=CC=C(C(O)=C1)C2C3CC4CC(C3)CC2C4	Unclassified	1.6799072310126184	4.6944	288.079	Training set	-8.602	-5.03	9.3325e-06	Active	Inactive
684	CNP0000684	O=C(O)C(Br)=CC=1C=CC(=CC1)C2=CC=3OCOC3C(=C2)C4C5CC6CC(C5)CC4C6	Unclassified	1.2607190060707258	6.4424	456.186	Training set	-10.897	-6.6388	2.29722e-07	Active	Active
685	CNP0000685	BrC=1C=CC(=CC1)C2=CC(O)=CC(=C2)C3C4CC5CC(C4)CC3C5	Unclassified	1.3192470741724596	6.3614	360.145	Training set	-9.454	-5.62725	2.3591e-06	Active	Active
686	CNP0000686	BrC1=CC=C(C=C1)C=2C=CC=C(C2)C3C4CC5CC(C4)CC3C5	Unclassified	1.1256478299242554	6.6558	344.146	Training set	-10.226	-6.16843	6.78538e-07	Active	Active
688	CNP0000688	O=C(C=CC=1C=CC(=CC1)C2=CC=C(O)C(=C2)C3C4CC5CC(C4)CC3C5)NC=6C=CC=CC6N	Unclassified	0.7621681196238711	6.833	432.353	Training set	-14.099	-8.8834	1.30798e-09	Active	Active
690	CNP0000690	OC1=CC(=CC=C1OC)C2CSC=3C=CC=CC3C2	Unclassified	0.16300452205733898	3.8328	256.241	Training set	-9.85	-5.90485	1.24494e-06	Active	Active
695	CNP0000695	O=C(C1=CC=C(SC)C(O)=C1)CSC=2C=CC=CC2O	Unclassified	-0.6494930648422628	3.7947	292.296	Training set	-8.877	-5.22278	5.98719e-06	Active	Active
696	CNP0000696	O=C(C1=CC=C(OC)C(O)=C1)CSC=2C=CC=CC2S	Unclassified	-0.3967878458778072	3.6645	292.296	Training set	-9.04	-5.33704	4.60214e-06	Active	Active
699	CNP0000699	O=C(OC)C=CC=1C=CC(=CC1)C2=CC(O)=CC(=C2)C3C4CC5CC(C4)CC3C5	Unclassified	1.338550677812191	5.7851	360.283	Training set	-10.55	-6.39555	4.02207e-07	Active	Active
700	CNP0000700	O=P(OCC)(OCC)C=CC=1C=CC(=CC1)C2=CC=C(O)C(=C2)C3C4CC5CC(C4)CC3C5	Unclassified	1.0808875172114767	7.8357	431.278	Training set	-10.069	-6.05837	8.74241e-07	Active	Active
711	CNP0000711	O=C(O)C=CC=1C=CC(=CC1)C2=CC(O)=C(OC)C(=C2)C3C4CC5CC(C4)CC3C5	Unclassified	1.43008482621762	5.7053	376.282	Training set	-10.056	-6.04926	8.92779e-07	Active	Active
712	CNP0000712	O=C1OC2C=3C(O)=CC=C(O)C3C(OC)C(=CCCCC4OC24C1)C	Unclassified	2.2213435002273023	3.0411	324.203	Training set	-7.637	-4.35354	4.4306e-05	Inactive	Inactive
713	CNP0000713	O=C(OC(=C)C1=CC=CC(=C1)C=2C=CC=CC2)N3CCCCC3	Unclassified	0.2343912025359737	4.9468	286.225	Training set	-11.611	-7.13931	7.25586e-08	Active	Active
714	CNP0000714	O=C(OC(=C)C1=CC=CC(=C1)C=2C=CC=CC2)N(C=3C=CC=CC3)C	Unclassified	-0.3592483777338468	5.5973	310.247	Training set	-11.577	-7.11548	7.66519e-08	Active	Active
807	CNP0000807	N=1N=CC2=CNC=C2N1	Unclassified	0.2975859228374858	0.3529	116.083	Training set	-5.804	-3.0686	0.000853878	Inactive	Inactive
809	CNP0000809	O=C1C=CN2C=NNC2=C1	Unclassified	-0.5121659076811923	0.0226	130.086	Training set	-6.01	-3.21301	0.000612336	Inactive	Inactive
810	CNP0000810	O=C1C=CC=2C=NNNC12	Unclassified	-0.22423328500538514	-0.17722	130.086	Training set	-6.417	-3.49832	0.000317456	Inactive	Inactive
812	CNP0000812	O=C1C=CN2C=CN=CN12	Unclassified	-0.43231071800295584	-0.206	130.086	Training set	-5.931	-3.15763	0.000695615	Inactive	Inactive
813	CNP0000813	N1=NC2=CC=C(C2=NO1)C	Unclassified	-0.4158764024692345	0.87782	130.086	Training set	-6.476	-3.53968	0.000288618	Inactive	Inactive
818	CNP0000818	N=1N=CC=2OC(=CC2N1)C	Unclassified	-0.34493728957322517	0.92622	130.086	Training set	-6.151	-3.31185	0.000487696	Inactive	Inactive
823	CNP0000823	O=C1C=CN2C=NNC=C12	Unclassified	-0.6160672022944883	-0.0016	130.086	Training set	-5.978	-3.19058	0.000644796	Inactive	Inactive
824	CNP0000824	O=C1N=CC2=CNNC=C12	Unclassified	-0.8992715938570053	0.2028	130.086	Training set	-6.178	-3.33078	0.000466898	Inactive	Inactive
825	CNP0000825	O=C(C=CCCCCCCCCC)NCC(O)(C)C	Unclassified	1.5014156870037387	3.5704	238.181	Training set	-7.04	-3.93504	0.000116134	Inactive	Inactive
829	CNP0000829	N=C1OC=C2C=NNC=C12	Unclassified	-0.3941745508879745	0.58697	130.086	Training set	-6.458	-3.52706	0.000297127	Inactive	Inactive
831	CNP0000831	N1=CNC(=C1)C=2N=COC2	Unclassified	0.41182622592819157	1.0647	130.086	Training set	-5.611	-2.93331	0.00116597	Inactive	Inactive
832	CNP0000832	N1=NC2=CN=CC2=C(O1)C	Unclassified	0.2651822405527378	0.87782	130.086	Training set	-6.199	-3.3455	0.000451337	Inactive	Inactive
835	CNP0000835	N=1N=C2C(=NC=C2C)OC1	Unclassified	-0.3735923055605882	0.87782	130.086	Training set	-6.124	-3.29292	0.00050942	Inactive	Inactive
836	CNP0000836	OC1=CC=2N=NC=CC2N1	Unclassified	-0.21292743804616474	0.6635	130.086	Training set	-6.279	-3.40158	0.000396662	Inactive	Inactive
837	CNP0000837	OC=1C=C2C=NN=CN2C1	Unclassified	-0.8906821967539972	0.4349	130.086	Training set	-6.032	-3.22843	0.000590973	Inactive	Inactive
838	CNP0000838	N=C1C=CN2ON=CC2=C1	Unclassified	-0.18546340131549058	0.40677	130.086	Training set	-6.289	-3.40859	0.000390311	Inactive	Inactive
839	CNP0000839	N=C1ON=CC=2NC=CC12	Unclassified	-0.0034848292995541224	0.63537	130.086	Training set	-6.489	-3.54879	0.000282625	Inactive	Inactive
842	CNP0000842	O=C1C=CC2=CNC=NN12	Unclassified	-0.5705136519231437	-0.0016	130.086	Training set	-6.156	-3.31536	0.000483776	Inactive	Inactive
845	CNP0000845	O=C1N=CC=2NC=CNC12	Unclassified	0.10443579780739547	-0.17722	130.086	Training set	-5.852	-3.10225	0.00079022	Inactive	Inactive
846	CNP0000846	N=1OC=NC1C2=CC=CN2	Unclassified	-0.044049327755716024	1.0647	130.086	Training set	-5.971	-3.18567	0.000652122	Inactive	Inactive
848	CNP0000848	N=1OC=2C(=NC1)N=CC2C	Unclassified	-0.19877396941362446	0.87782	130.086	Training set	-6.145	-3.30764	0.000492442	Inactive	Inactive
851	CNP0000851	N1=NC=2N=COC2C(=C1)C	Unclassified	-0.11540223170470862	0.92622	130.086	Training set	-6.129	-3.29643	0.000505325	Inactive	Inactive
852	CNP0000852	OC1=CN=C2C=NC=C2N1	Unclassified	-0.1654745493333106	0.6151	130.086	Training set	-5.911	-3.14361	0.000718438	Inactive	Inactive
853	CNP0000853	N=C1C=CC2=NOC=CN12	Unclassified	-0.18162460003983713	0.38257	130.086	Training set	-6.365	-3.46186	0.000345251	Inactive	Inactive
856	CNP0000856	N=1C=NC=2C(=NOC2C1)C	Unclassified	-0.22676038811170032	0.92622	130.086	Training set	-6.013	-3.21511	0.000609378	Inactive	Inactive
857	CNP0000857	N1=COC=2N=CC(=NC12)C	Unclassified	-0.34172090614100564	0.92622	130.086	Training set	-5.858	-3.10646	0.000782604	Inactive	Inactive
858	CNP0000858	N1=COC=2N=C(C=NC12)C	Unclassified	-0.21949056519097027	0.92622	130.086	Training set	-5.844	-3.09664	0.00080049	Inactive	Inactive
862	CNP0000862	N=C1C=C2OC=NNC2=C1	Unclassified	-0.7573120619225431	0.58697	130.086	Training set	-6.196	-3.3434	0.000453528	Inactive	Inactive
864	CNP0000864	O=C1C=CNN2C=NC=C12	Unclassified	-0.14760419644166461	0.0226	130.086	Training set	-5.935	-3.16043	0.000691138	Inactive	Inactive
866	CNP0000866	N=C1C=CC=C2C=NON12	Unclassified	-0.13805632712506194	0.40677	130.086	Training set	-6.588	-3.61819	0.000240886	Inactive	Inactive
867	CNP0000867	N1=NC=2C=NC(=CC2O1)C	Unclassified	0.1655173319136386	0.92622	130.086	Training set	-6.183	-3.33428	0.000463145	Inactive	Inactive
868	CNP0000868	N1=NC2=COC=C2C(N)=C1	Unclassified	0.18579981017219818	0.805	130.086	Training set	-5.687	-2.98659	0.00103137	Inactive	Inactive
871	CNP0000871	N=1ON=C2C=NC(=C2C1)C	Unclassified	-1.2737690878042838	0.87782	130.086	Training set	-6.304	-3.4191	0.000380975	Inactive	Inactive
875	CNP0000875	N1=NC=2C(=C1)C=NOC2C	Unclassified	-0.35460814621399295	0.87782	130.086	Training set	-6.128	-3.29573	0.000506142	Inactive	Inactive
877	CNP0000877	N=1OC=C(C1)N2N=CC=C2	Unclassified	-1.1015104685640769	0.8603	130.086	Training set	-5.751	-3.03145	0.000930141	Inactive	Inactive
878	CNP0000878	N=1N=CN(C1)C2=COC=C2	Unclassified	-0.7250647965842502	0.8603	130.086	Training set	-5.828	-3.08543	0.000821433	Inactive	Inactive
879	CNP0000879	N=1OC(=CC1)N2N=CC=C2	Unclassified	-1.0419625194548354	0.8603	130.086	Training set	-5.893	-3.13099	0.000739617	Inactive	Inactive
880	CNP0000880	N=1C=CN(C1)C=2N=COC2	Unclassified	0.25983848380833746	0.8603	130.086	Training set	-5.552	-2.89195	0.00128247	Inactive	Inactive
882	CNP0000882	N=1OC=C(C1)C2=CC=NN2	Unclassified	-1.6046859642891194	1.0647	130.086	Training set	-6.147	-3.30905	0.000490855	Inactive	Inactive
883	CNP0000883	N=1C=NN(C1)C2=COC=C2	Unclassified	-0.1589672915815184	0.8603	130.086	Training set	-5.817	-3.07772	0.000836148	Inactive	Inactive
884	CNP0000884	O=C1C=NNC2=CNC=C12	Unclassified	-0.08009158984413614	0.2512	130.086	Training set	-5.927	-3.15483	0.000700121	Inactive	Inactive
885	CNP0000885	O=C1N=CC2=CNNC2=C1	Unclassified	-0.9895885175010529	0.2028	130.086	Training set	-6.17	-3.32517	0.000472966	Inactive	Inactive
886	CNP0000886	N1=NC(=CO1)C=2C=CNC2	Unclassified	0.8905824241339337	1.0647	130.086	Training set	-5.814	-3.07561	0.000840206	Inactive	Inactive
887	CNP0000887	O=C1C=NNC2=CC=CN12	Unclassified	-0.5918822801816975	0.0226	130.086	Training set	-6.267	-3.39317	0.00040442	Inactive	Inactive
888	CNP0000888	N1=NC2=CON=C2C(=C1)C	Unclassified	-0.27454011198799655	0.92622	130.086	Training set	-6.137	-3.30204	0.000498842	Inactive	Inactive
890	CNP0000890	N=1OC(=CC1)C=2C=NNC2	Unclassified	-1.0814555116207865	1.0647	130.086	Training set	-6.127	-3.29503	0.000506959	Inactive	Inactive
891	CNP0000891	O=C1C=NC=C2C=CNN12	Unclassified	-0.6658434850919563	0.0226	130.086	Training set	-5.992	-3.20039	0.000630388	Inactive	Inactive
892	CNP0000892	N1=CC=NN1C2=COC=C2	Unclassified	-0.2151356954561922	0.8603	130.086	Training set	-5.536	-2.88074	0.00131602	Inactive	Inactive
893	CNP0000893	N1=COC(=C1)N2C=NC=C2	Unclassified	0.0074710232339122665	0.8603	130.086	Training set	-5.544	-2.88634	0.00129914	Inactive	Inactive
894	CNP0000894	N=1OC=CC1C2=CC=NN2	Unclassified	-1.1712137560009555	1.0647	130.086	Training set	-6.044	-3.23684	0.000579637	Inactive	Inactive
895	CNP0000895	O=C1N=CC=C2NNC=C12	Unclassified	-1.0177915446846328	0.2028	130.086	Training set	-6.306	-3.42051	0.000379747	Inactive	Inactive
897	CNP0000897	N1=NC=2C=NOC2C(=C1)C	Unclassified	-0.27670412161771846	0.92622	130.086	Training set	-6.132	-3.29853	0.000502884	Inactive	Inactive
899	CNP0000899	N=1OC=C(C1)C2=CN=CN2	Unclassified	-0.3830230202531457	1.0647	130.086	Training set	-5.724	-3.01252	0.000971574	Inactive	Inactive
900	CNP0000900	N=C1C=NC=C2NOC=C12	Unclassified	0.019321527291689906	0.58697	130.086	Training set	-5.958	-3.17656	0.000665951	Inactive	Inactive
901	CNP0000901	N=C1C=NC2=CNOC2=C1	Unclassified	0.034105159306305	0.58697	130.086	Training set	-6.299	-3.4156	0.000384062	Inactive	Inactive
902	CNP0000902	N1=NC(=CO1)C2=CC=CN2	Unclassified	0.2525538577388107	1.0647	130.086	Training set	-5.987	-3.19689	0.000635496	Inactive	Inactive
903	CNP0000903	N=1N=C(OC1)N2C=CC=C2	Unclassified	-0.272140991749995	0.8603	130.086	Training set	-5.721	-3.01042	0.00097629	Inactive	Inactive
904	CNP0000904	N1=NC2=COC=C2N=C1C	Unclassified	0.348703130321926	0.92622	130.086	Training set	-5.945	-3.16744	0.000680072	Inactive	Inactive
907	CNP0000907	N=C1OC2=CNC=C2N=C1	Unclassified	0.5835555283966708	0.63537	130.086	Training set	-6.262	-3.38966	0.000407697	Inactive	Inactive
908	CNP0000908	N=1ON=C(C1)C2=CC=CN2	Unclassified	-0.908939223826966	1.0647	130.086	Training set	-6.002	-3.2074	0.000620295	Inactive	Inactive
910	CNP0000910	N=1N=C2ON=CC(=C2C1)C	Unclassified	-0.46923335408532835	0.87782	130.086	Training set	-6.336	-3.44154	0.000361796	Inactive	Inactive
911	CNP0000911	N1=CC(=CN1)C=2N=COC2	Unclassified	-0.5983782365526887	1.0647	130.086	Training set	-5.799	-3.0651	0.000860798	Inactive	Inactive
912	CNP0000912	N=1OC=C(C1)C2=NC=CN2	Unclassified	-0.46961085332150065	1.0647	130.086	Training set	-5.623	-2.94172	0.00114361	Inactive	Inactive
913	CNP0000913	N1=NC=C(O1)C2=CC=CN2	Unclassified	0.20382321330367562	1.0647	130.086	Training set	-5.966	-3.18217	0.000657407	Inactive	Inactive
915	CNP0000915	O=C1C=NN2NC=CC2=C1	Unclassified	-0.7541141201319612	0.0226	130.086	Training set	-6.101	-3.2768	0.000528687	Inactive	Inactive
917	CNP0000917	N1=NOC2=CC=C(C2=N1)C	Unclassified	-0.14930750801132972	0.87782	130.086	Training set	-6.611	-3.63431	0.000232107	Inactive	Inactive
919	CNP0000919	ON1C=C2N=NC=CC2=C1	Unclassified	0.5580538374963137	0.6686	130.086	Training set	-6.161	-3.31886	0.000479887	Inactive	Inactive
920	CNP0000920	N1=NC=2OC=C(C2N=C1)C	Unclassified	0.06354629828196631	0.92622	130.086	Training set	-6.204	-3.349	0.000447709	Inactive	Inactive
921	CNP0000921	N=1N=CC2=COC(=C2N1)C	Unclassified	0.11490876653432111	0.92622	130.086	Training set	-6.176	-3.32938	0.000468408	Inactive	Inactive
922	CNP0000922	N1=NOC=2C(=N1)C=CC2C	Unclassified	0.039088707640455266	0.87782	130.086	Training set	-6.609	-3.63291	0.000232858	Inactive	Inactive
923	CNP0000923	N=C1C=NC=C2C=CON12	Unclassified	-0.24482129345443832	0.40677	130.086	Training set	-6.311	-3.42401	0.000376694	Inactive	Inactive
924	CNP0000924	N=1N=C2OC=C(N=C2C1)C	Unclassified	-0.020552895405628598	0.87782	130.086	Training set	-5.839	-3.09314	0.000806977	Inactive	Inactive
927	CNP0000927	N1=NC2=NOC=C(C2=C1)C	Unclassified	-0.11633302777868373	0.87782	130.086	Training set	-6.466	-3.53267	0.000293315	Inactive	Inactive
929	CNP0000929	ON1C=CC=2N=CC=NC21	Unclassified	-0.32583776459557945	0.6686	130.086	Training set	-6.103	-3.2782	0.000526983	Inactive	Inactive
930	CNP0000930	ON1C=CC=2N=NC=CC21	Unclassified	-0.013134031437915923	0.6686	130.086	Training set	-6.077	-3.25998	0.00054957	Inactive	Inactive
931	CNP0000931	O=C1C=NN2C=CNC2=C1	Unclassified	-0.41752886239193543	0.0226	130.086	Training set	-5.773	-3.04687	0.000897691	Inactive	Inactive
932	CNP0000932	N=C1C=NOC=2C=CNC12	Unclassified	-0.07783345612590391	0.63537	130.086	Training set	-6.122	-3.29152	0.000511067	Inactive	Inactive
934	CNP0000934	ON1N=NC2=CC=CC2=C1	Unclassified	-0.23400596960925474	0.6202	130.086	Training set	-6.655	-3.66515	0.000216195	Inactive	Inactive
935	CNP0000935	O=C1C=NNN2C=CC=C12	Unclassified	-0.47471449843985436	0.0226	130.086	Training set	-6.204	-3.349	0.000447709	Inactive	Inactive
937	CNP0000937	N=1N=CC=2OC=C(C2N1)C	Unclassified	-0.01284096530136163	0.92622	130.086	Training set	-6.24	-3.37424	0.000422435	Inactive	Inactive
941	CNP0000941	O=C1C=CC=C2C=NNN12	Unclassified	-0.7483996160741168	0.0226	130.086	Training set	-6.304	-3.4191	0.000380975	Inactive	Inactive
944	CNP0000944	O=C1C=C2C=NNNC2=C1	Unclassified	-0.3235545420825564	0.2028	130.086	Training set	-6.151	-3.31185	0.000487696	Inactive	Inactive
946	CNP0000946	N=1OC=NC1C=2C=CNC2	Unclassified	0.2679035115045333	1.0647	130.086	Training set	-5.846	-3.09805	0.00079791	Inactive	Inactive
947	CNP0000947	N1=NC2=NC=C(OC2=C1)C	Unclassified	-0.023167576113192312	0.87782	130.086	Training set	-5.939	-3.16324	0.00068669	Inactive	Inactive
952	CNP0000952	ON1N=C2C=NC=C2C=C1	Unclassified	-0.18388007579020818	0.6202	130.086	Training set	-6.285	-3.40578	0.000392839	Inactive	Inactive
953	CNP0000953	N1=CC2=NON=C(C2=C1)C	Unclassified	-1.3995037080082744	0.87782	130.086	Training set	-6.151	-3.31185	0.000487696	Inactive	Inactive
955	CNP0000955	N=1OC(=C2N=CC=NC12)C	Unclassified	-0.5516941977052104	0.92622	130.086	Training set	-5.844	-3.09664	0.00080049	Inactive	Inactive
956	CNP0000956	O=C1C=CN2C=NC=CN12	Unclassified	-0.3656440513362892	-0.206	130.086	Training set	-6.014	-3.21581	0.000608396	Inactive	Inactive
958	CNP0000958	N1=NC=C2C=NC(=C2O1)C	Unclassified	0.22845949606385585	0.87782	130.086	Training set	-6.185	-3.33568	0.000461652	Inactive	Inactive
960	CNP0000960	N=1C=NC=2C(=NOC2C)C1	Unclassified	-0.05753528295797851	0.92622	130.086	Training set	-6.048	-3.23965	0.000575907	Inactive	Inactive
961	CNP0000961	N=C1N=C2C=CC=C2NO1	Unclassified	-0.15749022708260732	0.58697	130.086	Training set	-6.822	-3.78222	0.000165112	Inactive	Inactive
962	CNP0000962	N=1ON=C2C=C(N=CC12)C	Unclassified	-1.9591483267731649	0.92622	130.086	Training set	-6.129	-3.29643	0.000505325	Inactive	Inactive
966	CNP0000966	N=1OC(=NC1)C2=CC=CN2	Unclassified	-0.09709767889863057	1.0647	130.086	Training set	-5.912	-3.14431	0.000717279	Inactive	Inactive
970	CNP0000970	N=1N=C(N)C2=COC=C2C1	Unclassified	-0.1469688763551144	0.805	130.086	Training set	-5.99	-3.19899	0.000632426	Inactive	Inactive
972	CNP0000972	N1=NC(=CC=2N=COC12)C	Unclassified	-0.9898149867200113	0.92622	130.086	Training set	-6.104	-3.2789	0.000526134	Inactive	Inactive
982	CNP0000982	O=C1C=CC2=CC=NNN12	Unclassified	-0.872856433770096	-0.0016	130.086	Training set	-6.325	-3.43382	0.000368277	Inactive	Inactive
983	CNP0000983	N=1N=C2C=NOC(=C2C1)C	Unclassified	-0.8309623748069157	0.87782	130.086	Training set	-6.208	-3.35181	0.000444828	Inactive	Inactive
984	CNP0000984	N1=NC=2C(=NC=CC2O1)C	Unclassified	0.17892093978016377	0.92622	130.086	Training set	-6.175	-3.32867	0.000469164	Inactive	Inactive
990	CNP0000990	N=1C=COC1C=2N=CNC2	Unclassified	0.5993760727544342	1.0647	130.086	Training set	-5.451	-2.82115	0.00150956	Inactive	Inactive
991	CNP0000991	N1=NC2=COC=C2C=C1N	Unclassified	0.44302440028136747	0.805	130.086	Training set	-6.031	-3.22773	0.000591928	Inactive	Inactive
996	CNP0000996	N=C1C=CC=C2ONN=C12	Unclassified	0.16382933146058154	0.58697	130.086	Training set	-6.564	-3.60136	0.000250401	Inactive	Inactive
997	CNP0000997	OC=1N=CC2=CNN=C2C1	Unclassified	-0.9009145730609466	0.6635	130.086	Training set	-6.536	-3.58174	0.000261978	Inactive	Inactive
998	CNP0000998	N=1OC=NC2=NC=C(C12)C	Unclassified	-0.1498223702148551	0.87782	130.086	Training set	-6.095	-3.27259	0.000533832	Inactive	Inactive
999	CNP0000999	O=C1N=C2C=CNNC2=C1	Unclassified	-0.9244674327489001	0.2028	130.086	Training set	-5.913	-3.14501	0.000716122	Inactive	Inactive
1001	CNP0001001	N1=CC=NC=2C1=COC2N	Unclassified	-0.06915315785706978	0.805	130.086	Training set	-5.923	-3.15202	0.000704656	Inactive	Inactive
1003	CNP0001003	N=1ON=C2C1C=CN=C2C	Unclassified	-1.750632104067393	0.92622	130.086	Training set	-6.148	-3.30975	0.000490063	Inactive	Inactive
1004	CNP0001004	N=C1C=C2ONN=CC2=C1	Unclassified	-0.41307775335275376	0.58697	130.086	Training set	-6.566	-3.60277	0.000249594	Inactive	Inactive
1008	CNP0001008	N1=NC2=COC(N)=C2C=C1	Unclassified	-0.07816170733543706	0.805	130.086	Training set	-6.204	-3.349	0.000447709	Inactive	Inactive
1011	CNP0001011	N=C1OC=NC=2C=CNC12	Unclassified	0.1275869978850747	0.63537	130.086	Training set	-6.427	-3.50533	0.000312373	Inactive	Inactive
1013	CNP0001013	N=1OC=NC=2C1N=CC2C	Unclassified	-0.32489721227242696	0.87782	130.086	Training set	-6.223	-3.36232	0.000434187	Inactive	Inactive
1015	CNP0001015	N1=NC2=C(OC=C2C=C1)N	Unclassified	-0.47126451416124804	0.805	130.086	Training set	-6.135	-3.30063	0.000500455	Inactive	Inactive
1019	CNP0001019	N1=NC=C2N=C(C=C2O1)C	Unclassified	-0.0924886617692251	0.87782	130.086	Training set	-6.111	-3.28381	0.000520222	Inactive	Inactive
1021	CNP0001021	N1=NC=C2N=CC(=C2O1)C	Unclassified	-0.07120531890506297	0.87782	130.086	Training set	-6.347	-3.44925	0.000355429	Inactive	Inactive
1026	CNP0001026	N=1OC2=NC=NC2=C(C1)C	Unclassified	-0.552243962370207	0.87782	130.086	Training set	-6.148	-3.30975	0.000490063	Inactive	Inactive
1027	CNP0001027	N=C1N=CC2=COC=CN12	Unclassified	0.5969939818336606	0.38257	130.086	Training set	-6.322	-3.43172	0.000370065	Inactive	Inactive
1028	CNP0001028	OC1=NC2=NNC=CC2=C1	Unclassified	-0.8263565831293748	0.6151	130.086	Training set	-6.479	-3.54178	0.000287224	Inactive	Inactive
1029	CNP0001029	N=1N=C2C=CC(N)=C2OC1	Unclassified	-0.8289424885014947	0.7566	130.086	Training set	-6.216	-3.35742	0.000439121	Inactive	Inactive
1030	CNP0001030	OC1=CNC2=CN=NC2=C1	Unclassified	-0.18896433567983895	0.6151	130.086	Training set	-5.963	-3.18006	0.000660598	Inactive	Inactive
1032	CNP0001032	N1=CC=NC2=C1OC=C2N	Unclassified	-0.11393252878257426	0.805	130.086	Training set	-5.663	-2.96976	0.0010721	Inactive	Inactive
1034	CNP0001034	N=C1OC=NC2=CC=CN12	Unclassified	0.19684270620620964	0.40677	130.086	Training set	-6.585	-3.61608	0.000242056	Inactive	Inactive
1041	CNP0001041	N=1OC(=NC2=NC=CC12)C	Unclassified	-0.2669899694357145	0.87782	130.086	Training set	-6.02	-3.22002	0.000602532	Inactive	Inactive
1042	CNP0001042	N=1N=C2C=CC=C2OC1N	Unclassified	-0.8651395335029974	0.7566	130.086	Training set	-6.366	-3.46257	0.000344694	Inactive	Inactive
1043	CNP0001043	N1=NC2=COC=C(C2=N1)C	Unclassified	0.4856496017575514	0.87782	130.086	Training set	-6.343	-3.44644	0.000357731	Inactive	Inactive
1044	CNP0001044	N=C1C=C2C=NONC2=C1	Unclassified	-0.2740777296240875	0.58697	130.086	Training set	-6.447	-3.51935	0.00030245	Inactive	Inactive
1047	CNP0001047	N1=CN=C2OC=C(N=C12)C	Unclassified	0.11419937583682399	0.87782	130.086	Training set	-5.844	-3.09664	0.00080049	Inactive	Inactive
1049	CNP0001049	O=C1C=NC=2C=CNNC12	Unclassified	-0.6245891581386115	-0.17722	130.086	Training set	-6.107	-3.28101	0.000523592	Inactive	Inactive
1053	CNP0001053	N=1ON=C2C=C(N=C2C1)C	Unclassified	-1.635107472190951	0.87782	130.086	Training set	-5.975	-3.18847	0.000647925	Inactive	Inactive
1055	CNP0001055	N1=NC2=CC(=NC2=CO1)C	Unclassified	-0.3464765543617813	0.87782	130.086	Training set	-6.083	-3.26418	0.000544273	Inactive	Inactive
1063	CNP0001063	N=C1C=CC=2C=NONC12	Unclassified	-0.21860792160071738	0.20695	130.086	Training set	-6.59	-3.61959	0.00024011	Inactive	Inactive
1067	CNP0001067	N=C1N=C2OC=CNC2=C1	Unclassified	0.5534500224031185	0.58697	130.086	Training set	-6.329	-3.43663	0.000365907	Inactive	Inactive
1068	CNP0001068	N1=NC=2C=COC2C=C1N	Unclassified	-0.3360650347752188	0.805	130.086	Training set	-6.093	-3.27119	0.000535559	Inactive	Inactive
1072	CNP0001072	N=1N=C(N)C=2OC=CC2C1	Unclassified	0.08517809048614038	0.805	130.086	Training set	-6.129	-3.29643	0.000505325	Inactive	Inactive
1074	CNP0001074	N=1N=CC=2C=C(OC2C1)N	Unclassified	-0.20137562138393245	0.805	130.086	Training set	-5.902	-3.1373	0.00072895	Inactive	Inactive
1075	CNP0001075	N=1OC=C2C=CC(=NC12)N	Unclassified	-0.5993355871351154	0.805	130.086	Training set	-6.177	-3.33008	0.000467652	Inactive	Inactive
1076	CNP0001076	N1=NC2=C(OC=C2N)C=C1	Unclassified	-0.058935943263602415	0.805	130.086	Training set	-5.757	-3.03566	0.000921177	Inactive	Inactive
1078	CNP0001078	N=1OC=C2C(=NC=CC12)N	Unclassified	-0.48587767714753977	0.805	130.086	Training set	-6.147	-3.30905	0.000490855	Inactive	Inactive
1082	CNP0001082	N1=CC=2N=COC2N=C1C	Unclassified	-0.18119955226369905	0.92622	130.086	Training set	-5.933	-3.15903	0.000693373	Inactive	Inactive
1083	CNP0001083	O=C1N=CN2C=CC=CN12	Unclassified	-0.6056927501545637	-0.206	130.086	Training set	-6.294	-3.41209	0.000387174	Inactive	Inactive
1085	CNP0001085	N=1C=COC2=C(N=CC12)N	Unclassified	-0.027677074020693984	0.7566	130.086	Training set	-5.911	-3.14361	0.000718438	Inactive	Inactive
1090	CNP0001090	N=1OC2=CN=CC2=CC1N	Unclassified	-0.3401264596087279	0.7566	130.086	Training set	-6.005	-3.20951	0.000617298	Inactive	Inactive
1091	CNP0001091	N=1OC=NC2=CC=C(N)C12	Unclassified	-0.47240854490763573	0.7566	130.086	Training set	-5.922	-3.15132	0.000705794	Inactive	Inactive
1092	CNP0001092	N=1OC=NC2=CC(N)=CC12	Unclassified	-0.7287182215514532	0.7566	130.086	Training set	-5.96	-3.17796	0.000663804	Inactive	Inactive
1093	CNP0001093	N=C1C=CN2OC=NC=C12	Unclassified	0.30207763470687526	0.38257	130.086	Training set	-6.097	-3.274	0.000532112	Inactive	Inactive
1094	CNP0001094	O=C(C=CCCCCCCCCC)NCC(C)C	Unclassified	1.344970697079262	4.4555	222.182	Training set	-7.177	-4.03108	9.30943e-05	Inactive	Inactive
1095	CNP0001095	O=C(C=CCCC(O)C=CC=CC(OCC)C)NCC(O)(C)C	Unclassified	1.3723949111637384	2.1082	294.201	Training set	-7.819	-4.48112	3.30279e-05	Inactive	Inactive
1096	CNP0001096	O=C(C=CCCC(OCC)C=CC=CC(O)C)NCC(O)(C)C	Unclassified	1.3282221147195932	2.1082	294.201	Training set	-8.215	-4.75871	1.74295e-05	Inactive	Inactive
1097	CNP0001097	O=C(C=CCC(=O)C=CC=CC(O)C)NCC(O)(C)C	Unclassified	1.309304800680469	0.8821	258.168	Training set	-7.838	-4.49444	3.20304e-05	Inactive	Inactive
1099	CNP0001099	OC1OCC2=CCC3C(C)(C)C(O)CCC3(C)C21	Unclassified	2.736254227200763	2.0847	228.162	Training set	-6.898	-3.8355	0.00014605	Inactive	Inactive
1101	CNP0001101	O=C1C(=C(O)C=CC=CC=CC=CC=CC2OC3CC(OC3C2O)C)C(=O)C(N1C)C(C)C	Unclassified	1.4241832728777015	2.9509	422.287	Training set	-10.313	-6.22941	5.8964e-07	Active	Active
1104	CNP0001104	N1=NC2=CC=CN2N=C1	Unclassified	-0.9398383563283623	0.1243	116.083	Training set	-5.727	-3.01463	0.000966881	Inactive	Inactive
1106	CNP0001106	N=1ON=C(C1)N2C=CC=C2	Unclassified	-1.055506790581218	0.8603	130.086	Training set	-5.726	-3.01393	0.000968443	Inactive	Inactive
1107	CNP0001107	N=1C=CN(C1)C2=NC=CO2	Unclassified	-0.15367866962416973	0.8603	130.086	Training set	-5.493	-2.85059	0.00141061	Inactive	Inactive
1109	CNP0001109	N1=NC(=C2ON=CC=C12)C	Unclassified	-0.4905678095239715	0.87782	130.086	Training set	-5.972	-3.18637	0.00065107	Inactive	Inactive
1110	CNP0001110	N1=NC(=C2C=NOC=C12)C	Unclassified	-0.7765779444780598	0.87782	130.086	Training set	-6.32	-3.43032	0.000371262	Inactive	Inactive
1111	CNP0001111	O=C1C=NC2=CNNC=C12	Unclassified	-0.5065442607062827	0.2028	130.086	Training set	-5.944	-3.16674	0.000681171	Inactive	Inactive
1112	CNP0001112	N=1C=NC2=COC=C2C1N	Unclassified	0.6715638709434566	0.805	130.086	Training set	-5.993	-3.20109	0.000629371	Inactive	Inactive
1113	CNP0001113	O=C1C=NC=2NNC=CC12	Unclassified	-0.8605746144254834	-0.17722	130.086	Training set	-6.287	-3.40719	0.000391573	Inactive	Inactive
1114	CNP0001114	N1=NC2=NC(=CC2=CO1)C	Unclassified	-0.2927445228838584	0.87782	130.086	Training set	-6.283	-3.40438	0.00039411	Inactive	Inactive
1116	CNP0001116	O=C1C=CN2NC=NC2=C1	Unclassified	-0.688595162131296	0.0226	130.086	Training set	-6.058	-3.24666	0.000566685	Inactive	Inactive
1119	CNP0001119	OC=1N=NN2C=CC=C2C1	Unclassified	-0.4033100027592784	0.4349	130.086	Training set	-6.673	-3.67777	0.000210004	Inactive	Inactive
1121	CNP0001121	O=C1C=NC=2NC=CNC12	Unclassified	0.6234762706269439	-0.17722	130.086	Training set	-6.001	-3.2067	0.000621297	Inactive	Inactive
1122	CNP0001122	N=C1C=COC=2N=CNC12	Unclassified	-0.040116696833912655	0.63537	130.086	Training set	-6.147	-3.30905	0.000490855	Inactive	Inactive
1124	CNP0001124	N=1N=C2C=C(N)C=C2OC1	Unclassified	-0.8445538597251703	0.7566	130.086	Training set	-5.935	-3.16043	0.000691138	Inactive	Inactive
1125	CNP0001125	N=1N=C2C(OC1)=CC=C2N	Unclassified	-0.554912918528656	0.7566	130.086	Training set	-5.926	-3.15413	0.000701252	Inactive	Inactive
1127	CNP0001127	N=C1C=CON2N=CC=C12	Unclassified	0.03346525217893956	0.40677	130.086	Training set	-6.257	-3.38616	0.000411001	Inactive	Inactive
1128	CNP0001128	OC1=NC=C2N=CC=C2N1	Unclassified	-0.6885387913351881	0.6151	130.086	Training set	-6.324	-3.43312	0.000368872	Inactive	Inactive
1129	CNP0001129	OC1=NC2=CN=CN2C=C1	Unclassified	-0.2825056736839532	0.4349	130.086	Training set	-6.127	-3.29503	0.000506959	Inactive	Inactive
1131	CNP0001131	N1=NC2=CC=C(N)C2=CO1	Unclassified	-0.4024527983422716	0.7566	130.086	Training set	-6.386	-3.47659	0.000333744	Inactive	Inactive
1137	CNP0001137	N=1OC=C(N)C2=CN=CC12	Unclassified	-0.28067048247328225	0.7566	130.086	Training set	-5.697	-2.9936	0.00101485	Inactive	Inactive
1138	CNP0001138	N1=NC2=C(N)C=CC2=CO1	Unclassified	-0.7023152679411743	0.7566	130.086	Training set	-6.54	-3.58454	0.000260292	Inactive	Inactive
1140	CNP0001140	O=C1C=NN2NC=CC=C12	Unclassified	-0.5406622523283972	-0.0016	130.086	Training set	-6.218	-3.35882	0.000437705	Inactive	Inactive
1142	CNP0001142	N=1OC(=NC2=CC=CC12)N	Unclassified	-0.6232886264840451	0.7566	130.086	Training set	-6.366	-3.46257	0.000344694	Inactive	Inactive
1143	CNP0001143	N=1C=CC2=NC(N)=COC12	Unclassified	0.13917568941943628	0.7566	130.086	Training set	-5.837	-3.09174	0.000809586	Inactive	Inactive
1144	CNP0001144	N=1ON=C2C(N)=CC=C2C1	Unclassified	-1.350057246228144	0.7566	130.086	Training set	-6.436	-3.51164	0.000307868	Inactive	Inactive
1145	CNP0001145	N=1C=NC2=C(OC=C2N)C1	Unclassified	0.18927179787180393	0.805	130.086	Training set	-5.696	-2.9929	0.00101649	Inactive	Inactive
1146	CNP0001146	N=1OC2=CN=C(N)C2=CC1	Unclassified	-0.3397658666820771	0.7566	130.086	Training set	-6.043	-3.23614	0.000580573	Inactive	Inactive
1147	CNP0001147	N=1C=CC2=NC=C(OC12)N	Unclassified	-0.3394510916920919	0.7566	130.086	Training set	-5.841	-3.09454	0.000804376	Inactive	Inactive
1148	CNP0001148	N1=CC=C2OC=C(N=C12)N	Unclassified	-0.3965672654220054	0.7566	130.086	Training set	-5.804	-3.0686	0.000853878	Inactive	Inactive
1149	CNP0001149	N=1OC(N)=C2C=NC=C2C1	Unclassified	-0.991805488245659	0.7566	130.086	Training set	-6.023	-3.22212	0.000599621	Inactive	Inactive
1150	CNP0001150	OC=1N=CN2N=CC=CC12	Unclassified	-0.6329908778174552	0.4349	130.086	Training set	-6.445	-3.51795	0.000303428	Inactive	Inactive
1151	CNP0001151	OC1=NN2C=NC=CC2=C1	Unclassified	-0.7253350817481578	0.4349	130.086	Training set	-6.331	-3.43803	0.000364728	Inactive	Inactive
1152	CNP0001152	N=1OC=C2C=NC(N)=C2C1	Unclassified	-0.7013031981660679	0.7566	130.086	Training set	-6.192	-3.34059	0.000456466	Inactive	Inactive
1153	CNP0001153	N=1OC(N)=CC2=CN=CC12	Unclassified	-0.7198778881913183	0.7566	130.086	Training set	-5.981	-3.19268	0.000641681	Inactive	Inactive
1154	CNP0001154	N=C1C=CC=C2N=CON12	Unclassified	0.1338965276338466	0.40677	130.086	Training set	-6.571	-3.60627	0.000247588	Inactive	Inactive
1155	CNP0001155	N=C1ON2C=CC=NC2=C1	Unclassified	0.14736278042441303	0.40677	130.086	Training set	-6.541	-3.58524	0.000259872	Inactive	Inactive
1156	CNP0001156	N=C1C=NN2C=COC=C12	Unclassified	0.1214556756799602	0.38257	130.086	Training set	-6.025	-3.22353	0.000597689	Inactive	Inactive
1158	CNP0001158	N=1N=C2OC=C(N)C=C2C1	Unclassified	-0.3399899874332237	0.7566	130.086	Training set	-5.775	-3.04828	0.000894798	Inactive	Inactive
1159	CNP0001159	N=1OC=CC2=C(N=CC12)N	Unclassified	-0.3581085571016935	0.7566	130.086	Training set	-6.205	-3.34971	0.000446987	Inactive	Inactive
1161	CNP0001161	N=1OC=CC2=CN=C(N)C12	Unclassified	-0.3037036931101574	0.7566	130.086	Training set	-6.077	-3.25998	0.00054957	Inactive	Inactive
1162	CNP0001162	N=C1C=NC=2NOC=CC12	Unclassified	0.0886010560306188	0.20695	130.086	Training set	-6.28	-3.40228	0.000396023	Inactive	Inactive
1163	CNP0001163	N=1OC=C2N=CN=C2C1C	Unclassified	-0.5346319000431161	0.87782	130.086	Training set	-6	-3.206	0.0006223	Inactive	Inactive
1165	CNP0001165	N1=COC2=C(N=CC2=C1)N	Unclassified	-0.38559595485542375	0.7566	130.086	Training set	-6.014	-3.21581	0.000608396	Inactive	Inactive
1166	CNP0001166	N=1C=C2OC(=NC=C2C1)N	Unclassified	-0.38880191700026195	0.7566	130.086	Training set	-5.978	-3.19058	0.000644796	Inactive	Inactive
1167	CNP0001167	N1=NC2=CC(N)=COC2=C1	Unclassified	-0.1207722518395677	0.7566	130.086	Training set	-5.85	-3.10085	0.000792775	Inactive	Inactive
1168	CNP0001168	N=1OC2=NC(N)=CC2=CC1	Unclassified	-0.5785047671680604	0.7566	130.086	Training set	-6.086	-3.26629	0.000541644	Inactive	Inactive
1169	CNP0001169	N=1OC2=CC=NC2=CC1N	Unclassified	-0.3741446337392273	0.7566	130.086	Training set	-6.016	-3.21722	0.000606435	Inactive	Inactive
1171	CNP0001171	N1=COC2=NC=CC2=C1N	Unclassified	-0.21257470964928254	0.7566	130.086	Training set	-6.075	-3.25857	0.000551347	Inactive	Inactive
1172	CNP0001172	N=1N=C2OC(N)=CC=C2C1	Unclassified	-1.1537523386008113	0.7566	130.086	Training set	-6.063	-3.25016	0.00056213	Inactive	Inactive
1173	CNP0001173	N1=COC=C2C(=NC=C12)N	Unclassified	0.14444195759339326	0.7566	130.086	Training set	-5.917	-3.14782	0.000711513	Inactive	Inactive
1174	CNP0001174	N=1OC=2C(N=CC2N)=CC1	Unclassified	-0.5029775205993857	0.7566	130.086	Training set	-5.735	-3.02023	0.000954476	Inactive	Inactive
1175	CNP0001175	N=1OC2=CC(=NC2=CC1)N	Unclassified	-0.5814257767509445	0.7566	130.086	Training set	-6.066	-3.25227	0.000559415	Inactive	Inactive
1176	CNP0001176	N=1N=C2C(N)=COC=C2C1	Unclassified	-0.004646565877981631	0.7566	130.086	Training set	-5.775	-3.04828	0.000894798	Inactive	Inactive
1177	CNP0001177	N=1OC=C2C=CN=C2C1N	Unclassified	-0.8013005622410194	0.7566	130.086	Training set	-6.131	-3.29783	0.000503697	Inactive	Inactive
1178	CNP0001178	N=1OC(N)=C2C=CN=C2C1	Unclassified	-0.9295431230608808	0.7566	130.086	Training set	-6.088	-3.26769	0.000539898	Inactive	Inactive
1181	CNP0001181	N=1OC=CC=2C1N=CC2N	Unclassified	-0.697144390638514	0.7566	130.086	Training set	-5.913	-3.14501	0.000716122	Inactive	Inactive
1182	CNP0001182	N=1C=C2N=C(OC=C2C1)N	Unclassified	-0.24597695165129194	0.7566	130.086	Training set	-6.015	-3.21651	0.000607414	Inactive	Inactive
1183	CNP0001183	N=1OC=C2N=CC(N)=C2C1	Unclassified	-0.5358497889950369	0.7566	130.086	Training set	-5.923	-3.15202	0.000704656	Inactive	Inactive
1184	CNP0001184	N=1OC(N)=C2N=CC=C2C1	Unclassified	-1.002747892435372	0.7566	130.086	Training set	-6.134	-3.29993	0.000501263	Inactive	Inactive
1185	CNP0001185	N=1OC(N)=CC2=CC=NC12	Unclassified	-0.9057519961157827	0.7566	130.086	Training set	-6.161	-3.31886	0.000479887	Inactive	Inactive
1186	CNP0001186	N=1OC=C2N=C(N)C=C2C1	Unclassified	-0.2674207020336143	0.7566	130.086	Training set	-5.947	-3.16885	0.00067788	Inactive	Inactive
1188	CNP0001188	N=1OC=CC2=NC=C(N)C12	Unclassified	-0.8343146315479198	0.7566	130.086	Training set	-5.744	-3.02654	0.000940711	Inactive	Inactive
1189	CNP0001189	N=1C=CC2=CN=C(OC12)N	Unclassified	-0.8153530803921137	0.7566	130.086	Training set	-6.141	-3.30484	0.000495632	Inactive	Inactive
1190	CNP0001190	N=1N=C2C=C(OC=C2C1)N	Unclassified	-0.7760438063336257	0.7566	130.086	Training set	-6.198	-3.3448	0.000452066	Inactive	Inactive
1191	CNP0001191	N1=NC2=CC=COC2=C1N	Unclassified	-0.33715626395062903	0.7566	130.086	Training set	-6.154	-3.31395	0.00048534	Inactive	Inactive
1193	CNP0001193	N1=COC(N)=C2C=CN=C12	Unclassified	-0.49842533765190034	0.7566	130.086	Training set	-6.121	-3.29082	0.000511893	Inactive	Inactive
1194	CNP0001194	N1=COC=C2C1=NC=C2N	Unclassified	-0.04473921969458597	0.7566	130.086	Training set	-5.829	-3.08613	0.000820108	Inactive	Inactive
1195	CNP0001195	N1=COC=C2C=C(N=C12)N	Unclassified	0.18788596998320822	0.7566	130.086	Training set	-5.885	-3.12538	0.00074923	Inactive	Inactive
1196	CNP0001196	N1=NC2=C(OC=CC2=C1)N	Unclassified	-0.3961331976552334	0.7566	130.086	Training set	-6.17	-3.32517	0.000472966	Inactive	Inactive
1197	CNP0001197	N=1C=NN2C=NC=C2C1	Unclassified	-0.6884440941358154	0.1243	116.083	Training set	-5.374	-2.76717	0.00170933	Inactive	Inactive
1198	CNP0001198	N=1N=CC=2OC(=NC2C1)C	Unclassified	-0.39788368719065736	0.92622	130.086	Training set	-5.925	-3.15342	0.000702385	Inactive	Inactive
1199	CNP0001199	N1=CC=NC=2OC(=NC12)C	Unclassified	-0.7302490236105754	0.92622	130.086	Training set	-5.846	-3.09805	0.00079791	Inactive	Inactive
1201	CNP0001201	N1=NN(C=C1)C=2OC=CC2	Unclassified	-0.5068123800242661	0.8603	130.086	Training set	-5.83	-3.08683	0.000818785	Inactive	Inactive
1202	CNP0001202	N1=NC2=CC=NN2C=C1	Unclassified	-0.9484806988517379	0.1243	116.083	Training set	-5.456	-2.82466	0.00149742	Inactive	Inactive
1203	CNP0001203	N1=NN2N=CC=C2C=C1	Unclassified	-1.3085966053436144	0.1243	116.083	Training set	-5.758	-3.03636	0.000919691	Inactive	Inactive
1204	CNP0001204	N1=NC2=COC=CC2=C1N	Unclassified	0.39613123732730326	0.7566	130.086	Training set	-6.193	-3.34129	0.000455729	Inactive	Inactive
1205	CNP0001205	N1=CC=C2OC(=NC=C12)N	Unclassified	-0.5044665818985259	0.7566	130.086	Training set	-5.965	-3.18146	0.000658468	Inactive	Inactive
1206	CNP0001206	N=1C=NC2=CN=C(OC12)C	Unclassified	-0.24510917604573085	0.87782	130.086	Training set	-5.911	-3.14361	0.000718438	Inactive	Inactive
1207	CNP0001207	N=1OC=C2N=C(N=C2C1)C	Unclassified	-0.3731830861447278	0.87782	130.086	Training set	-5.876	-3.11908	0.000760193	Inactive	Inactive
1208	CNP0001208	N=1C=CC2=COC(=NC12)N	Unclassified	-0.131718660085017	0.7566	130.086	Training set	-6.264	-3.39106	0.000406383	Inactive	Inactive
1209	CNP0001209	N=1C=C2OC=NC2=C(N)C1	Unclassified	-0.8227989831436624	0.805	130.086	Training set	-5.673	-2.97677	0.00105494	Inactive	Inactive
1210	CNP0001210	N1=COC=C2N=CC(N)=C12	Unclassified	-0.26768955983472525	0.7566	130.086	Training set	-5.728	-3.01533	0.000965322	Inactive	Inactive
1211	CNP0001211	OC=1N=C2C=CNC=C2N1	Unclassified	0.17661132116517883	0.6151	130.086	Training set	-6.263	-3.39036	0.00040704	Inactive	Inactive
1212	CNP0001212	N1=CC=2N=COC2C(N)=C1	Unclassified	-0.42571307393366836	0.805	130.086	Training set	-5.68	-2.98168	0.00104309	Inactive	Inactive
1213	CNP0001213	N1=COC=2C=NC(N)=CC12	Unclassified	-0.45119462135192	0.805	130.086	Training set	-5.894	-3.13169	0.000738424	Inactive	Inactive
1214	CNP0001214	N1=CC=C2N=C(OC=C12)N	Unclassified	-0.31894079078650134	0.7566	130.086	Training set	-6.04	-3.23404	0.000583391	Inactive	Inactive
1215	CNP0001215	N1=COC=2C(=NC=CC12)N	Unclassified	-0.4666449181858201	0.805	130.086	Training set	-6.03	-3.22703	0.000592884	Inactive	Inactive
1216	CNP0001216	N=C1C=NC2=CC=CON12	Unclassified	-0.3002469390962183	0.38257	130.086	Training set	-6.723	-3.71282	0.000193721	Inactive	Inactive
1218	CNP0001218	N1=CN=C2C1=COC=C2N	Unclassified	0.5465955534563156	0.7566	130.086	Training set	-5.644	-2.95644	0.00110549	Inactive	Inactive
1219	CNP0001219	N1=CN=C2C=C(OC=C12)N	Unclassified	-0.22410965529687782	0.7566	130.086	Training set	-5.969	-3.18427	0.000654231	Inactive	Inactive
1220	CNP0001220	O=C(NCC(C)CC)CCCCCCCCCCC	Unclassified	1.4400763780352301	5.0696	234.193	Training set	-6.858	-3.80746	0.000155791	Inactive	Inactive
1221	CNP0001221	O=CC(=CC=CC=C(C=CC=C(C=CC1C(O)(C)CC(O)CC1(C)C)C)C)C	Unclassified	1.1430354658420072	5.2409	348.272	Training set	-9.791	-5.86349	1.36933e-06	Active	Active
1223	CNP0001223	O=C(C=CCCCCC)NCC(C)C	Unclassified	1.1752728518818059	2.8951	174.138	Training set	-6.857	-3.80676	0.000156043	Inactive	Inactive
1224	CNP0001224	O=C(NCC=1C=CC=C(OC)C1)CCCCCCC	Unclassified	0.8114831606227537	3.6719	238.181	Training set	-8.012	-4.61641	2.41873e-05	Inactive	Inactive
1227	CNP0001227	O=C1C2=CC(Br)=C(OC)C=C2OC(C=3C=CC=CC3)C1	Unclassified	0.5228644616303942	4.1642	320.077	Training set	-8.849	-5.20315	6.26399e-06	Active	Active
1232	CNP0001232	ClC1=NC(=CC=2C=NC=CC12)C	Unclassified	-1.170601925100603	2.59162	171.566	Training set	-7.254	-4.08505	8.2214e-05	Inactive	Inactive
1237	CNP0001237	O=C(OCC1(C)C(OC(=O)C)C2=C(C)C3(CC3)C(O)(C(=O)C24CC41)C)C	Unclassified	1.7407375192104924	1.9378	336.214	Training set	-6.692	-3.69109	0.000203661	Inactive	Inactive
1238	CNP0001238	O=C(C=CC1C(O)(C)CC(O)CC1(C)C)C	Unclassified	2.027331790244601	1.6797	204.14	Training set	-6.47	-3.53547	0.000291427	Inactive	Inactive
1240	CNP0001240	O=C(OC1C=2C(=CC1(C)C)C(=O)C(O)(C)C3(C2C)CC3)C	Unclassified	1.6992388974643982	2.3147	268.183	Training set	-7.172	-4.02757	9.38486e-05	Inactive	Inactive
1247	CNP0001247	N1=NC=2C=CNC2N=C1	Unclassified	-0.026854280732850493	0.3529	116.083	Training set	-5.616	-2.93682	0.0011566	Inactive	Inactive
1250	CNP0001250	N=1OC(=CC1)C=2N=CNC2	Unclassified	0.1398335308101171	1.0647	130.086	Training set	-5.902	-3.1373	0.00072895	Inactive	Inactive
1251	CNP0001251	N=1OC=2N=CC(N)=CC2C1	Unclassified	-1.0490952979209625	0.805	130.086	Training set	-5.866	-3.11207	0.000772563	Inactive	Inactive
1252	CNP0001252	N=1OC2=NC=CC(N)=C2C1	Unclassified	-0.9612496735451301	0.805	130.086	Training set	-5.989	-3.19829	0.000633448	Inactive	Inactive
1254	CNP0001254	N=1C=NC=2OC(N)=CC2C1	Unclassified	-0.934523410186409	0.805	130.086	Training set	-5.93	-3.15693	0.000696739	Inactive	Inactive
1255	CNP0001255	N=1OC(N)=C2C=CC=NC12	Unclassified	-0.7666589626520912	0.805	130.086	Training set	-6.232	-3.36863	0.000427925	Inactive	Inactive
1258	CNP0001258	N=1OC(N)=C2N=CC=CC12	Unclassified	-0.630308433001986	0.805	130.086	Training set	-6.192	-3.34059	0.000456466	Inactive	Inactive
1259	CNP0001259	N=1C=NC=2C=C(OC2C1)N	Unclassified	-0.6990579802898544	0.805	130.086	Training set	-5.794	-3.06159	0.000867773	Inactive	Inactive
1261	CNP0001261	N1=NC=2C=C(N)C=CC2O1	Unclassified	-0.20557456165516663	0.805	130.086	Training set	-6.101	-3.2768	0.000528687	Inactive	Inactive
1262	CNP0001262	N1=NC=2C(O1)=CC=CC2N	Unclassified	-0.25736213210662184	0.805	130.086	Training set	-6.33	-3.43733	0.000365317	Inactive	Inactive
1263	CNP0001263	N1=COC=2N=CC(N)=CC12	Unclassified	-0.798047077007887	0.805	130.086	Training set	-5.703	-2.9978	0.00100507	Inactive	Inactive
1264	CNP0001264	N1=COC2=C1N=CC=C2N	Unclassified	-0.8288923755626638	0.805	130.086	Training set	-5.867	-3.11277	0.000771317	Inactive	Inactive
1265	CNP0001265	O=C1NN=CC=2NC=CC12	Unclassified	-1.1231011792996373	0.2512	130.086	Training set	-6.268	-3.39387	0.000403768	Inactive	Inactive
1266	CNP0001266	N1=NC=2C=CC=C(N)C2O1	Unclassified	-0.17226773669702175	0.805	130.086	Training set	-6.361	-3.45906	0.000347487	Inactive	Inactive
1268	CNP0001268	N=1C=NN2N=CC=CC12	Unclassified	-1.1711525468000616	0.1243	116.083	Training set	-5.529	-2.87583	0.00133098	Inactive	Inactive
1271	CNP0001271	N1=NC2=CNN=C2C=C1	Unclassified	-0.8522805311839764	0.3529	116.083	Training set	-5.587	-2.91649	0.00121203	Inactive	Inactive
1272	CNP0001272	O=C1C=CNN2N=CC=C12	Unclassified	-0.3817906140511983	0.0226	130.086	Training set	-6.22	-3.36022	0.000436295	Inactive	Inactive
1273	CNP0001273	O=C1NN=CC=2C=CNC21	Unclassified	-1.3282410433172762	0.2512	130.086	Training set	-6.347	-3.44925	0.000355429	Inactive	Inactive
1274	CNP0001274	O=C(NCC)CCCCCCCCCCCCCCC	Unclassified	1.474678357181836	5.6038	246.204	Training set	-6.456	-3.52566	0.000298088	Inactive	Inactive
1275	CNP0001275	N=1N=CN2N=CC=C2C1	Unclassified	-1.565084099634336	0.1243	116.083	Training set	-5.499	-2.8548	0.00139701	Inactive	Inactive
1278	CNP0001278	O=C(NCCCCCC)CCCCCCCCCCC	Unclassified	1.5004902299874305	5.6038	246.204	Training set	-6.663	-3.67076	0.000213421	Inactive	Inactive
1279	CNP0001279	O=C(NC(C)C)CCCCCCCCCCC	Unclassified	1.3778969621159591	4.4319	210.171	Training set	-6.493	-3.55159	0.000280806	Inactive	Inactive
1287	CNP0001287	ON1C=NC=2N=CC=CC21	Unclassified	-0.269973213104678	0.6686	130.086	Training set	-6.173	-3.32727	0.000470681	Inactive	Inactive
1288	CNP0001288	N=1C=NC2=CC=NN2C1	Unclassified	-1.2958739170446913	0.1243	116.083	Training set	-5.553	-2.89265	0.0012804	Inactive	Inactive
1289	CNP0001289	N=1N=C(OC1)C2=CC=CN2	Unclassified	-0.05728814120719087	1.0647	130.086	Training set	-5.967	-3.18287	0.000656346	Inactive	Inactive
1291	CNP0001291	O=C(C=CC1=CC=C(C=C1)NS(=O)(=O)C2=CC=C(OC)C(OC)=C2)NO	Unclassified	-0.5251752231557559	2.0232	360.262	Training set	-9.507	-5.66441	2.16567e-06	Active	Active
1293	CNP0001293	O=C1C=NC=C2NC=CN12	Unclassified	0.17591943043612288	0.0226	130.086	Training set	-5.838	-3.09244	0.00080828	Inactive	Inactive
1294	CNP0001294	N1=COC(=C1)C=2C=NNC2	Unclassified	-1.0148126767177261	1.0647	130.086	Training set	-5.727	-3.01463	0.000966881	Inactive	Inactive
1300	CNP0001300	ON1N=CC=2C=CC=NC21	Unclassified	-0.3047698394298681	0.6686	130.086	Training set	-6.395	-3.48289	0.000328931	Inactive	Inactive
1301	CNP0001301	O=C1C=CN2C=CN=C2N1	Unclassified	-0.23765684066918527	0.0226	130.086	Training set	-6.12	-3.29012	0.00051272	Inactive	Inactive
1302	CNP0001302	N1=CC=NN2C=CN=C12	Unclassified	-1.0528071083314994	0.1243	116.083	Training set	-5.231	-2.66693	0.00215312	Inactive	Inactive
1303	CNP0001303	N=1C=CC2=NC=NN2C1	Unclassified	-1.362266214381538	0.1243	116.083	Training set	-5.546	-2.88775	0.00129495	Inactive	Inactive
1305	CNP0001305	O=C(NCC)CCCCCCCCCCC	Unclassified	1.3697377271579472	4.0434	198.16	Training set	-6.597	-3.6245	0.000237412	Inactive	Inactive
1306	CNP0001306	O=C(NCC1=CC=C(O)C(OC)=C1)CCCCC	Unclassified	0.8760732942893211	2.5973	230.158	Training set	-7.873	-4.51897	3.0271e-05	Inactive	Inactive
1307	CNP0001307	ON1C=CC=C2N=CN=C21	Unclassified	-0.2475895171115983	0.6202	130.086	Training set	-6.106	-3.28031	0.000524438	Inactive	Inactive
1308	CNP0001308	N1=NN2C=CN=CC2=C1	Unclassified	-0.9368158525204768	0.1243	116.083	Training set	-5.359	-2.75666	0.00175122	Inactive	Inactive
1309	CNP0001309	O=C1C=CC=C2NN=CN12	Unclassified	-0.7567586494860054	0.0226	130.086	Training set	-6.414	-3.49621	0.000318997	Inactive	Inactive
1310	CNP0001310	O=C(NCC(C)C)CCCCCCCCCCCCCCC	Unclassified	1.5086450042765172	6.2399	270.226	Training set	-6.968	-3.88457	0.000130446	Inactive	Inactive
1311	CNP0001311	O=C1NC=CC2=NNC=C21	Unclassified	-0.5355495199422768	0.2512	130.086	Training set	-6.281	-3.40298	0.000395384	Inactive	Inactive
1314	CNP0001314	N=1OC=2C=NC=CC2C1N	Unclassified	-0.3862587965491716	0.805	130.086	Training set	-6.124	-3.29292	0.00050942	Inactive	Inactive
1315	CNP0001315	N=1C=CC=2N=C(OC2C1)N	Unclassified	-0.7465644091151107	0.805	130.086	Training set	-6.016	-3.21722	0.000606435	Inactive	Inactive
1317	CNP0001317	N1=CC=CC=2N=C(OC12)N	Unclassified	-0.9372156854418355	0.805	130.086	Training set	-6.073	-3.25717	0.00055313	Inactive	Inactive
1320	CNP0001320	O=C1N=C2C=CNN2C=C1	Unclassified	-0.8403257122633826	0.0226	130.086	Training set	-5.987	-3.19689	0.000635496	Inactive	Inactive
1322	CNP0001322	O=C1NC=CC2=NC=CN21	Unclassified	-0.1380573212256575	0.0226	130.086	Training set	-6.237	-3.37214	0.000424486	Inactive	Inactive
1323	CNP0001323	N=1C=NC2=CNN=C2C1	Unclassified	-0.6717139417871034	0.3529	116.083	Training set	-5.517	-2.86742	0.00135701	Inactive	Inactive
1324	CNP0001324	O=C1NN=CC2=CC=CN21	Unclassified	-1.4781006222434383	0.0226	130.086	Training set	-6.43	-3.50743	0.000310864	Inactive	Inactive
1325	CNP0001325	N=1N=CC=2NC=NC2C1	Unclassified	-0.10568193020561527	0.3529	116.083	Training set	-5.318	-2.72792	0.00187104	Inactive	Inactive
1326	CNP0001326	O=C(NC(C)C)CCCCCCCCCCCCCCC	Unclassified	1.4759587136470513	5.9923	258.215	Training set	-6.704	-3.6995	0.000199754	Inactive	Inactive
1327	CNP0001327	O=C(C=CC1=CC=C2OCOC2=C1)NCCC(C)C	Unclassified	0.5273607490343913	2.5908	242.169	Training set	-9.039	-5.33634	4.60958e-06	Active	Active
1329	CNP0001329	O=C1NC=CN2C=NC=C12	Unclassified	-0.10081850223353737	0.0226	130.086	Training set	-6.124	-3.29292	0.00050942	Inactive	Inactive
1330	CNP0001330	O=C1N=CC=C2NC=CN12	Unclassified	-0.42483220103472746	0.0226	130.086	Training set	-6.113	-3.28521	0.000518546	Inactive	Inactive
1331	CNP0001331	N=1C=CC=2OC(=NC2C1)N	Unclassified	-0.6059680616681764	0.805	130.086	Training set	-6.047	-3.23895	0.000576837	Inactive	Inactive
1332	CNP0001332	OC1=NN2C=CN=C2C=C1	Unclassified	-0.8767529569633137	0.4349	130.086	Training set	-6.229	-3.36653	0.000430003	Inactive	Inactive
1333	CNP0001333	O=C1NNC2=CC=CN=C12	Unclassified	-1.675159614034343	0.2512	130.086	Training set	-6.445	-3.51795	0.000303428	Inactive	Inactive
1334	CNP0001334	O=C1C=CNC2=CC=NN12	Unclassified	-0.79818172633041	0.0226	130.086	Training set	-6.117	-3.28802	0.000515208	Inactive	Inactive
1335	CNP0001335	O=C1NC=2C=NC=CC2N1	Unclassified	-0.5364663102142184	0.2512	130.086	Training set	-5.978	-3.19058	0.000644796	Inactive	Inactive
1336	CNP0001336	O=C1N=CNN2C=CC=C12	Unclassified	-0.7615912713521744	0.0226	130.086	Training set	-6.433	-3.50953	0.000309362	Inactive	Inactive
1337	CNP0001337	N=1C=NC(N)=C2C=COC12	Unclassified	-0.08371373600347651	0.805	130.086	Training set	-6.088	-3.26769	0.000539898	Inactive	Inactive
1338	CNP0001338	N=1OC=2N=CC=CC2C1N	Unclassified	-0.6298546110086612	0.805	130.086	Training set	-6.241	-3.37494	0.000421754	Inactive	Inactive
1339	CNP0001339	O=C1NNC=2C=NC=CC12	Unclassified	-1.2199528670759212	0.2512	130.086	Training set	-6.204	-3.349	0.000447709	Inactive	Inactive
1340	CNP0001340	O=C1NC2=NC=CC=C2N1	Unclassified	-0.5329047588054722	0.2512	130.086	Training set	-6.382	-3.47378	0.000335906	Inactive	Inactive
1341	CNP0001341	N=1C=CN2N=CN=C2C1	Unclassified	-1.2127022827341016	0.1243	116.083	Training set	-5.344	-2.74614	0.00179414	Inactive	Inactive
1342	CNP0001342	N=1N=C2C=CC=CN2N1	Unclassified	-0.8514680837967246	0.1243	116.083	Training set	-5.841	-3.09454	0.000804376	Inactive	Inactive
1360	CNP0001360	O=C(OC1C(=C)C2CC3CCC(=C(CCC2(C)CC1)C3(C)C)C)C	Unclassified	2.1535739691454228	5.8272	296.24	Training set	-7.545	-4.28904	5.1399e-05	Inactive	Inactive
1364	CNP0001364	O=C1N=C(O)C2=NC3=CC(=C(C=C3N(C2=N1)CC(O)C(O)C4OP(=O)(O)OC4)C)C	Unclassified	0.799730139125208	-0.14866	419.181	Training set	-9.217	-5.46112	3.45846e-06	Active	Inactive
1365	CNP0001365	O=C1CC2=CCC3C(CCC4(C)C3CCC4(O)C(=O)C)C2(C)CC1	Unclassified	2.563269644839895	3.8384	300.228	Training set	-7.988	-4.59959	2.51427e-05	Inactive	Inactive
1400	CNP0001400	O=C1CCC2(C)C3C(=CCC2C1)C4CCC(C(C)CCC(=C)C(C)C)C4(C)CC3	Unclassified	2.324032968007936	7.763	352.307	Training set	-8.074	-4.65987	2.1884e-05	Inactive	Inactive
1410	CNP0001410	O=C1C=CC2C3CC4=CC=C(OC)C=5OC1C2(C54)CC[NH+]3C	Unclassified	1.3155122402001258	0.2922	278.202	Training set	-7.869	-4.51617	3.04671e-05	Inactive	Inactive
1415	CNP0001415	O=C(OCCCCCCCCCCCC)CCCCCCCCCCCCCCCCCCC	Unclassified	1.7509775579241096	11.4922	416.35	Training set	-6.265	-3.39176	0.000405728	Inactive	Inactive
1426	CNP0001426	OC1CCC2(C3=C(C4=CCC(C(C)CCC=C(C)C)C4(C)CC3)CCC2C1C)C	Unclassified	2.2892920948187077	7.619	352.307	Training set	-7.726	-4.41593	3.83773e-05	Inactive	Inactive
1427	CNP0001427	OCC1C(O)CCC2(C)C3C(=CCC12)C4CCC(C(C)CCC(=CC)C(C)C)C4(C)CC3	Unclassified	2.5315202140458677	7.1633	392.328	Training set	-8.088	-4.66969	2.1395e-05	Inactive	Inactive
1428	CNP0001428	OCC1C(O)CCC2(C)C3C(=CCC12)C4CCC(C(C)CCC(=C)C(C)C)C4(C)CC3	Unclassified	2.5184306857694505	6.7732	380.317	Training set	-7.734	-4.42153	3.78849e-05	Inactive	Inactive
1429	CNP0001429	O=CC1(C)C(O)CCC23CC43CCC5(C)C(CCC5(C)C4CCC12)C(C)CCC(=C)C(C)C	Unclassified	2.4145199039657252	7.5939	404.339	Training set	-7.409	-4.19371	6.40164e-05	Inactive	Inactive
1451	CNP0001451	O=C(CCCCCCCCCCCCCCCCC)C([NH3+])CO	Unclassified	1.7608398417637485	4.4198	286.225	Training set	-6.433	-3.50953	0.000309362	Inactive	Inactive
1481	CNP0001481	O=C1C2=CC=C(O)C=C2OC(O)C1C3=CC=C(OC)C=C3	Unclassified	1.0511494385251798	2.0781	272.171	Training set	-8.263	-4.79236	1.61301e-05	Inactive	Active
1482	CNP0001482	O=C1C2=CC=C(O)C=C2OC(O)C1C3=CC=C(O)C=C3	Unclassified	1.2886521555844925	1.7751	260.16	Training set	-8.199	-4.7475	1.78855e-05	Inactive	Active
1485	CNP0001485	O=C(OC)C1(O)C(O)C2(C=CC[NH+]3CCC4(C5=CC=C(OC)C=C5N(C)C14)C32)CC	Unclassified	1.1906881025972957	-0.3466	384.262	Training set	-7.844	-4.49864	3.17217e-05	Inactive	Inactive
1486	CNP0001486	O=C(OC1C2C3N4C(O)C(CC)C2CC4C5NC=6C=CC=CC6C15C3)C	Unclassified	1.805331537510185	2.101	328.242	Training set	-8.515	-4.96901	1.07395e-05	Inactive	Inactive
1509	CNP0001509	O=C(OCC(C)(C)CC1=C(C)CCC1C(=C)C)CC	Unclassified	1.6445514352914161	4.6585	236.185	Training set	-6.084	-3.26488	0.000543395	Inactive	Inactive
1514	CNP0001514	C1=2C3=C4C1C5C2C3C45	Unclassified	1.5335358177151555	1.1124	96.088	Training set	-4.477	-2.13838	0.00727148	Inactive	Inactive
1515	CNP0001515	OOC1=C(C)CCC(C(=C)C)C1	Unclassified	1.6192516413512799	3.1262	152.108	Training set	-6.825	-3.78432	0.000164314	Inactive	Inactive
1524	CNP0001524	O=C(NCCO)CCCC=CCC=CCC=CCC=CCC=CCC	Unclassified	1.904259124211237	5.0166	310.247	Training set	-8.162	-4.72156	1.89862e-05	Inactive	Inactive
1596	CNP0001596	O=C(O)CNC(=O)C(C)CCCC(C)CCCC(C)CCCC(C)C	Unclassified	1.4919724608249223	5.2624	314.235	Training set	-7.873	-4.51897	3.0271e-05	Inactive	Inactive
1597	CNP0001597	O=C(O)CNC(=O)CCCCCCCCCCCCCCCCCCCCCCCC	Unclassified	1.6438805567429544	8.1794	386.301	Training set	-6.279	-3.40158	0.000396662	Inactive	Inactive
1598	CNP0001598	O=C(O)CNC(=O)CCCCCCCC	Unclassified	1.3447803393716695	1.9378	194.125	Training set	-6.198	-3.3448	0.000452066	Inactive	Inactive
1599	CNP0001599	O=C(O)CNC(=O)CCCCCCCCCCC	Unclassified	1.4494654154516196	3.1081	230.158	Training set	-6.779	-3.75208	0.000176979	Inactive	Inactive
1609	CNP0001609	OCCC1=CNC=2C=CC(OC3OC(CO)C(O)C(O)C3O)=CC21	Unclassified	1.4183567470870562	-1.1186	318.176	Training set	-7.746	-4.42995	3.71581e-05	Inactive	Active
1614	CNP0001614	O=C(O)CCCC(O)C1CCC2C3C(O)CC4CC(O)CC(O)C4(C)C3CCC12C	Unclassified	2.968394644329001	2.5636	384.258	Training set	-7.691	-4.39139	4.06078e-05	Inactive	Inactive
1618	CNP0001618	O=C(C)C1CCC2C3=CC=C4CC(O)CCC4(C)C3CCC12C	Unclassified	2.4831723649108572	4.4354	284.229	Training set	-7.942	-4.56734	2.70806e-05	Inactive	Inactive
1619	CNP0001619	O=C(O)CNC(=O)C(CCC)CCC	Unclassified	1.2290879670746442	1.4036	182.114	Training set	-6.322	-3.43172	0.000370065	Inactive	Inactive
1629	CNP0001629	O=C(O)C(NC(=O)C(NC(=O)C1N(C(=O)C(N)C(C)CC)CCC1)CC2=CC=C(O)C=C2)C(C)CC	Unclassified	1.204722624196994	1.3994	464.308	Training set	-7.972	-4.58837	2.58005e-05	Inactive	Active
1639	CNP0001639	O=C(O)C(NC(=O)C(NC(=O)C(NC(=O)C(N)CCCCN)C(C)C)C(C)C)C(O)C	Unclassified	1.5027215642210945	-1.3255	406.249	Training set	-7.43	-4.20843	6.18828e-05	Inactive	Inactive
1642	CNP0001642	O=C(O)C(NC(=O)C(NC(=O)C(N)CCCNC(=N)N)CCCNC(=N)N)C(C)CC	Unclassified	1.3304661723753526	-2.05946	406.257	Training set	-7.026	-3.92523	0.000118788	Inactive	Inactive
1648	CNP0001648	O=C(O)CCC(=CCCC1(OC=2C(=CC(O)=C(C2C)C)CC1)C)C	Unclassified	1.5882892742070305	4.68404	304.216	Training set	-9.434	-5.61323	2.4365e-06	Active	Inactive
1649	CNP0001649	O=C(O)CCC(C)CCCC1(OC2=C(C(=C(O)C=C2CC1)C)C)C	Unclassified	1.677803165995651	4.76394	304.216	Training set	-8.312	-4.82671	1.49035e-05	Inactive	Inactive
1650	CNP0001650	O=C(O)CCC(=CCCC1(OC=2C(=C(C(O)=C(C2CC1)C)C)C)C)C	Unclassified	1.642864791306949	4.99246	316.227	Training set	-6.984	-3.89578	0.000127121	Inactive	Inactive
1654	CNP0001654	O=C(O)C=C(C=CC=C(C=CC1=C(C)CCC(=O)C1(C)C)C)C	Unclassified	0.9149863201454869	4.7816	288.217	Training set	-9.05	-5.34405	4.52845e-06	Active	Active
1655	CNP0001655	O=C(O)CCC(O)C=CC1C(O)CC(=O)C1CC=CCC=CCC=CCC	Unclassified	2.4282845649058817	3.5833	344.237	Training set	-8.695	-5.09519	8.03165e-06	Active	Inactive
1658	CNP0001658	O=CCCCCC=CCC(O)C=CC=CC=CC(O)CCCC(=O)O	Unclassified	1.9706242873190183	3.3373	320.215	Training set	-8.289	-4.81059	1.54672e-05	Inactive	Inactive
1659	CNP0001659	O=C(O)CCCC(O)C=CC=CC=CC(O)CC=CCCCCC(O)O	Unclassified	2.1864416814221004	2.4491	336.214	Training set	-8.069	-4.65637	2.20613e-05	Inactive	Inactive
1668	CNP0001668	O=C(O)CCCC(O)C(O)C=CC=CC=CCCC(=O)CCCCC	Unclassified	1.7824465432717138	3.5613	320.215	Training set	-7.632	-4.35003	4.46651e-05	Inactive	Inactive
1669	CNP0001669	OC=1C(=C(C=2OC(C)(CCC=C(C)CCC=C(C)CCC=C(C)CO)CCC2C1C)C)C	Unclassified	1.7305300119641203	7.57296	396.316	Training set	-7.814	-4.47761	3.32955e-05	Inactive	Active
1670	CNP0001670	O=C(O)C(=CCCC(=CCCC(=CCCC1(OC=2C(=CC(O)=C(C2C)C)CC1)C)C)C)C	Unclassified	1.6506516457234077	7.35684	400.304	Training set	-9.908	-5.94551	1.13368e-06	Active	Active
1671	CNP0001671	O=C(O)CCCCC=CCC(=O)C=CC=CC=CC(O)CCCC(=O)O	Unclassified	1.6731109405153566	3.4312	336.214	Training set	-8.312	-4.82671	1.49035e-05	Inactive	Inactive
1672	CNP0001672	O=C(OC(CO)CO)CCCC=CCC=CCC(O)C=CC=CCCCCC	Unclassified	2.0544360021237646	3.9993	356.248	Training set	-7.877	-4.52178	3.00762e-05	Inactive	Inactive
1673	CNP0001673	O=C(O)CCC(=CCCC(=CCCC1(OC=2C(=CC(O)=C(C2C)C)CC1)C)C)C	Unclassified	1.6382062364247592	6.41054	364.271	Training set	-9.747	-5.83265	1.47012e-06	Active	Inactive
1674	CNP0001674	O=C(O)CCC(C)CCCC(C)CCCC1(OC2=C(C(=C(O)C=C2CC1)C)C)C	Unclassified	1.704472564685949	6.57034	364.271	Training set	-7.28	-4.10328	7.88352e-05	Inactive	Inactive
1675	CNP0001675	O=C(O)CCC(C)CCCC(C)CCCC1(OC=2C(=C(C(O)=C(C2CC1)C)C)C)C	Unclassified	1.6733287835023483	6.87876	376.282	Training set	-6.574	-3.60837	0.000246392	Inactive	Inactive
1676	CNP0001676	O=C(O)CCCC(O)C=CC=CCCC(O)CC=CCCCCC(O)O	Unclassified	2.351466969903357	2.6731	336.214	Training set	-7.947	-4.57085	2.68629e-05	Inactive	Inactive
1726	CNP0001726	OC1C(O)C(OC(CC)C1O)N2C=NC=3C(=NC=NC32)NCC=C(C)C	Unclassified	0.7956984625391921	0.5945	338.218	Training set	-8.104	-4.6809	2.08495e-05	Inactive	Inactive
1727	CNP0001727	O=C(C=1C=CC=C(Cl)C1)C(NC(C)(C)CO)C	Unclassified	0.2377767211500593	2.2717	237.601	Training set	-7.396	-4.1846	6.53738e-05	Inactive	Inactive
1734	CNP0001734	O=C1CCC2(C3=C(CCC2C1C)C4CCC(C(C)CCCC(C)C)C4(C)CC3)C	Unclassified	2.2741044494556975	7.987	352.307	Training set	-7.961	-4.58066	2.62627e-05	Inactive	Inactive
1740	CNP0001740	O=C(O)CCCC1OC1CC2C(=O)CC(O)C2C=CC(O)CCCCC	Unclassified	2.5831079321750443	2.4623	336.214	Training set	-7.131	-3.99883	0.00010027	Inactive	Inactive
1741	CNP0001741	O=C(O)CCCC(O)C(O)CC1C(O)CC(O)C1C=CC(O)CCCCC	Unclassified	2.810527717215169	1.2085	352.213	Training set	-6.886	-3.82709	0.000148907	Inactive	Inactive
1771	CNP0001771	O=C(C=CC1=CC(OC)=CC=C1OC)C=2C=C(OC)C=3OC(C=CC3C2OC)(C)CCC=C(C)C	Unclassified	0.9673951363934783	6.5278	444.313	Training set	-7.42	-4.20142	6.28898e-05	Inactive	Active
1911	CNP0001911	O=C(OCC(=O)COP(=O)(O)O)CCCCCCCCC	Unclassified	1.5512945127845392	2.3487	299.11	Training set	-7.107	-3.98201	0.00010423	Inactive	Inactive
1914	CNP0001914	O=C(O)C1(C)C(O)CCC2(C)C3C(=CCC12)C4CCC(C(C)CCCC(C)C)C4(C)CC3	Unclassified	2.4865731697546702	7.0895	396.316	Training set	-7.728	-4.41733	3.82536e-05	Inactive	Inactive
1917	CNP0001917	O=C(O)CC(O)C1CCC2C3CCC4=CC(=O)CCC4(C)C3C(O)CC12C	Unclassified	2.890330318354396	2.9409	344.237	Training set	-7.661	-4.37036	4.26225e-05	Inactive	Inactive
1918	CNP0001918	O=C(O)CC(=O)C1CCC2C3CCC4=CC(=O)CCC4(C)C3C(O)CC12C	Unclassified	2.702187206107103	3.1491	344.237	Training set	-7.831	-4.48953	3.23943e-05	Inactive	Inactive
1923	CNP0001923	O=C(OCC(O)CO)CCCCC=CCC=CCC=CCC=CCC=CCC=CCC	Unclassified	2.1412593747985764	6.1409	388.293	Training set	-7.424	-4.20422	6.2485e-05	Inactive	Inactive
1924	CNP0001924	O=C(OCC(O)CO)CCCCCC=CCC=CCC=CCC=CCC=CCC	Unclassified	2.091935490132008	5.5847	364.271	Training set	-7.396	-4.1846	6.53738e-05	Inactive	Inactive
1925	CNP0001925	O=C(OCC(O)CO)CCC=CCC=CCC=CCC=CCC=CCCCCC	Unclassified	2.137591214867994	5.5847	364.271	Training set	-7.846	-4.50005	3.16194e-05	Inactive	Inactive
1926	CNP0001926	O=C(OCC(O)CO)CCCCCCCCCCCC=CCC=CCCCCC	Unclassified	1.9362178687761957	6.2567	364.271	Training set	-8.175	-4.73067	1.8592e-05	Inactive	Inactive
1927	CNP0001927	O=C(OCC(O)CO)CCCCCCC=CCC=CCC=CCC=CCC	Unclassified	2.0365409735064786	5.0285	340.249	Training set	-6.969	-3.88527	0.000130236	Inactive	Inactive
1928	CNP0001928	O=C(OC(CO)CO)CCCCCCCCCCCCCC=CCCCCCCCC	Unclassified	1.9367132660063133	7.2609	388.293	Training set	-6.955	-3.87545	0.000133213	Inactive	Inactive
1929	CNP0001929	O=C(OC(CO)CO)CCCCCCCCCCCCCCCCCCCCCCC	Unclassified	1.906907366551858	7.4849	388.293	Training set	-6.509	-3.56281	0.000273647	Inactive	Inactive
1930	CNP0001930	O=C(OC(CO)CO)CCCCCCCCCCCC=CCCCCCCCC	Unclassified	1.9420515163622794	6.4807	364.271	Training set	-7.005	-3.9105	0.000122884	Inactive	Inactive
1931	CNP0001931	O=C(OC(CO)CO)CCCCCCC=CCC=CCC=CCCCCC	Unclassified	2.087269177408731	5.2525	340.249	Training set	-7.057	-3.94696	0.000112991	Inactive	Inactive
1932	CNP0001932	O=C(OC(CO)CO)CCCC=CCC=CCC=CCCCCCCCC	Unclassified	2.087269177408731	5.2525	340.249	Training set	-6.911	-3.84461	0.000143017	Inactive	Inactive
1933	CNP0001933	O=C(OC(CO)CO)CCCCCCCCCC=CCCCCCCCC	Unclassified	1.9482920062150282	5.7005	340.249	Training set	-6.486	-3.54669	0.000283997	Inactive	Inactive
1934	CNP0001934	O=C(OC(CO)CO)CCCCCCCCCCCCCCCCCCC	Unclassified	1.9132692810911083	5.9245	340.249	Training set	-6.57	-3.60557	0.000247988	Inactive	Inactive
1937	CNP0001937	O=C(OCC(O)COP(=O)(O)OCCN)CCCCCC=CCC=CCC=CCC=CCC=CCC	Unclassified	1.908553265524741	5.6847	481.271	Training set	-7.612	-4.33601	4.61305e-05	Inactive	Inactive
1938	CNP0001938	O=C(OCC(O)COP(=O)(O)OCCN)CCC=CCC=CCC=CCC=CCC=CCCCCC	Unclassified	1.9469708875586802	5.6847	481.271	Training set	-7.846	-4.50005	3.16194e-05	Inactive	Inactive
1939	CNP0001939	O=C(OCC(O)COP(=O)(O)OCCN)CCCCCC=CCC=CCC=CCC=CCCCCC	Unclassified	1.8915769233006285	5.9087	481.271	Training set	-7.1	-3.9771	0.000105414	Inactive	Inactive
1940	CNP0001940	O=C(OCC(O)COP(=O)(O)OCCN)CCCCCCCCCCCC=CCC=CCCCCC	Unclassified	1.7883427171833504	6.3567	481.271	Training set	-7.179	-4.03248	9.27942e-05	Inactive	Inactive
1941	CNP0001941	O=C(OCC(O)COP(=O)(O)OCCN)CCCC=CCC=CCC=CCC=CCC=CCC	Unclassified	1.9117385980842136	4.9045	457.249	Training set	-7.811	-4.47551	3.34572e-05	Inactive	Inactive
1942	CNP0001942	O=C(OCC(O)COP(=O)(O)OCCN)CCCCCCC=CCC=CCC=CCC=CCC	Unclassified	1.8529869516902726	5.1285	457.249	Training set	-7.819	-4.48112	3.30279e-05	Inactive	Inactive
1943	CNP0001943	O=C(OCC(O)COP(=O)(O)OCCN)CCCCCCC=CCC=CCC=CCCCCC	Unclassified	1.8365509502008166	5.3525	457.249	Training set	-7.354	-4.15515	6.99594e-05	Inactive	Inactive
[truncated: 119,009 more rows]

## Sheet: Table S3
				Experimental	Predicted
#	coconut_id	SMILES	TC_Maximum	Class	Class	Probability
[truncated: 210 more rows]
